# Supplementary material for: Chloride ions evoke taste sensations by binding to the extracellular ligand-binding domain of sweet/umami taste receptors
Source: eLife. 2023 Feb 28;12:e84291. doi: 10.7554/eLife.84291 (PMC9977269; doi:10.7554/eLife.84291)
Supplement: Figure 2—source data 1. — The structure factor files and the coordinate files used for anomalous difference Fourier calculation, and the resultant maps were included. [file elife-84291-fig2-data1.zip]

Archive with 13 entries (12 files):
- SourceDataForFigure2B-C/
- SourceDataForFigure2B-C/PanelC.mtz
- SourceDataForFigure2B-C/PanelB.mtz
- __MACOSX/SourceDataForFigure2B-C/._PanelB.mtz
- SourceDataForFigure2B-C/contents.txt
- __MACOSX/SourceDataForFigure2B-C/._contents.txt
- SourceDataForFigure2B-C/PanelC.map
- __MACOSX/SourceDataForFigure2B-C/._PanelC.map
- SourceDataForFigure2B-C/PanelB.map
- SourceDataForFigure2B-C/PanelB.pdb
- __MACOSX/SourceDataForFigure2B-C/._PanelB.pdb
- SourceDataForFigure2B-C/PanelC.pdb
- __MACOSX/SourceDataForFigure2B-C/._PanelC.pdb
