# Supplementary material for: Chloride ions evoke taste sensations by binding to the extracellular ligand-binding domain of sweet/umami taste receptors
Source: eLife. 2023 Feb 28;12:e84291. doi: 10.7554/eLife.84291 (PMC9977269; doi:10.7554/eLife.84291)
Supplement: Figure 2—source data 1. — The structure factor files and the coordinate files used for anomalous difference Fourier calculation, and the resultant maps were included. [file elife-84291-fig2-data1.zip › SourceDataForFigure2B-C/contents.txt]

Contents

(For Panel B)
PanelB.map
The anomalous difference Fourier map derived from the Br--bound T1r2a/T1r3LBD-Fab16A complex crystal in CCP4 map format, shown in Fig 2B.

PanelB.mtz
The structure factor file in mtz format for the Br--bound T1r2a/T1r3LBD-Fab16A complex crystal, used for anomalous difference Fourier map (PanelB.map) calculation.

PanelB.pdb
The coordinate file in PDB format used for phase calculation to create the anomalous map (panelB.map). The structure model was determined by molecular replacement using PanelB.mtz with a single unit of T1r2a/T1r3LBD-Fab16A complex (PDB ID 5X2M) as a template. After the initial model determination, no further structural refinment toward PanelB.mtz was performed. The Calpha model was shown in Fig 2B together with PanelB.map.

(For Panel C)
PanelC.map
The anomalous difference Fourier map derived from the Cl--bound T1r2a/T1r3LBD-Fab16A complex crystal in CCP4 map format, shown in Fig 2C.

PanelC.mtz
The structure factor file in mtz format for the Cl--bound T1r2a/T1r3LBD-Fab16A complex crystal, used for anomalous difference Fourier map (PanelC.map) calculation.

PanelC.pdb
The coordinate file in PDB format used for phase calculation to create the anomalous map (panelC.map). The structure model was determined by molecular replacement using PanelC.mtz with a single unit of T1r2a/T1r3LBD-Fab16A complex (PDB ID 5X2M) as a template. After the initial model determination, no further structural refinment toward PanelC.mtz was performed. The Calpha model was shown in Fig 2C together with PanelC.map.
