# Supplementary material for: Chloride ions evoke taste sensations by binding to the extracellular ligand-binding domain of sweet/umami taste receptors
Source: eLife. 2023 Feb 28;12:e84291. doi: 10.7554/eLife.84291 (PMC9977269; doi:10.7554/eLife.84291)
Supplement: Figure 2—source data 1. — The structure factor files and the coordinate files used for anomalous difference Fourier calculation, and the resultant maps were included. [file elife-84291-fig2-data1.zip › SourceDataForFigure2B-C/PanelB.pdb]

HEADER    ----                                    14-DEC-16   xxxx              
COMPND    ---                                                                   
REMARK   3
REMARK   3 REFINEMENT.
REMARK   3   PROGRAM     : REFMAC 5.8.0069  
REMARK   3   AUTHORS     : MURSHUDOV,SKUBAK,LEBEDEV,PANNU,
REMARK   3                 STEINER,NICHOLLS,WINN,LONG,VAGIN
REMARK   3
REMARK   3    REFINEMENT TARGET : MAXIMUM LIKELIHOOD
REMARK   3
REMARK   3  DATA USED IN REFINEMENT.
REMARK   3   RESOLUTION RANGE HIGH (ANGSTROMS) :   3.41
REMARK   3   RESOLUTION RANGE LOW  (ANGSTROMS) : 129.95
REMARK   3   DATA CUTOFF            (SIGMA(F)) : NONE
REMARK   3   COMPLETENESS FOR RANGE        (%) :  99.83
REMARK   3   NUMBER OF REFLECTIONS             :   21640
REMARK   3
REMARK   3  FIT TO DATA USED IN REFINEMENT.
REMARK   3   CROSS-VALIDATION METHOD          : THROUGHOUT
REMARK   3   FREE R VALUE TEST SET SELECTION  : RANDOM
REMARK   3   R VALUE     (WORKING + TEST SET) : 0.25278
REMARK   3   R VALUE            (WORKING SET) :  0.24769
REMARK   3   FREE R VALUE                     :  0.34955
REMARK   3   FREE R VALUE TEST SET SIZE   (%) :  5.0
REMARK   3   FREE R VALUE TEST SET COUNT      :  1136
REMARK   3
REMARK   3  FIT IN THE HIGHEST RESOLUTION BIN.
REMARK   3   TOTAL NUMBER OF BINS USED           :      20
REMARK   3   BIN RESOLUTION RANGE HIGH           :    3.411
REMARK   3   BIN RESOLUTION RANGE LOW            :    3.500
REMARK   3   REFLECTION IN BIN     (WORKING SET) :     1568
REMARK   3   BIN COMPLETENESS (WORKING+TEST) (%) :    98.74
REMARK   3   BIN R VALUE           (WORKING SET) :    0.295
REMARK   3   BIN FREE R VALUE SET COUNT          :       77
REMARK   3   BIN FREE R VALUE                    :    0.411
REMARK   3
REMARK   3  NUMBER OF NON-HYDROGEN ATOMS USED IN REFINEMENT.
REMARK   3   ALL ATOMS                :    10499
REMARK   3
REMARK   3  B VALUES.
REMARK   3   FROM WILSON PLOT           (A**2) : NULL
REMARK   3   MEAN B VALUE      (OVERALL, A**2) : 120.134
REMARK   3   OVERALL ANISOTROPIC B VALUE.
REMARK   3    B11 (A**2) :    -3.11
REMARK   3    B22 (A**2) :     4.78
REMARK   3    B33 (A**2) :    -1.66
REMARK   3    B12 (A**2) :    -0.00
REMARK   3    B13 (A**2) :     0.00
REMARK   3    B23 (A**2) :    -0.00
REMARK   3
REMARK   3  ESTIMATED OVERALL COORDINATE ERROR.
REMARK   3   ESU BASED ON R VALUE                            (A): NULL
REMARK   3   ESU BASED ON FREE R VALUE                       (A):   0.845
REMARK   3   ESU BASED ON MAXIMUM LIKELIHOOD                 (A):   0.744
REMARK   3   ESU FOR B VALUES BASED ON MAXIMUM LIKELIHOOD (A**2):  45.645
REMARK   3
REMARK   3 CORRELATION COEFFICIENTS.
REMARK   3   CORRELATION COEFFICIENT FO-FC      :   0.906
REMARK   3   CORRELATION COEFFICIENT FO-FC FREE :   0.815
REMARK   3
REMARK   3  RMS DEVIATIONS FROM IDEAL VALUES        COUNT    RMS    WEIGHT
REMARK   3   BOND LENGTHS REFINED ATOMS        (A): 10774 ; 0.010 ; 0.020
REMARK   3   BOND LENGTHS OTHERS               (A):  9979 ; 0.001 ; 0.020
REMARK   3   BOND ANGLES REFINED ATOMS   (DEGREES): 14671 ; 1.410 ; 1.962
REMARK   3   BOND ANGLES OTHERS          (DEGREES): 22982 ; 0.802 ; 3.000
REMARK   3   TORSION ANGLES, PERIOD 1    (DEGREES):  1316 ; 6.946 ; 5.000
REMARK   3   TORSION ANGLES, PERIOD 2    (DEGREES):   452 ;37.190 ;24.823
REMARK   3   TORSION ANGLES, PERIOD 3    (DEGREES):  1734 ;15.603 ;15.000
REMARK   3   TORSION ANGLES, PERIOD 4    (DEGREES):    34 ;14.944 ;15.000
REMARK   3   CHIRAL-CENTER RESTRAINTS       (A**3):  1673 ; 0.070 ; 0.200
REMARK   3   GENERAL PLANES REFINED ATOMS      (A): 12084 ; 0.005 ; 0.021
REMARK   3   GENERAL PLANES OTHERS             (A):  2434 ; 0.001 ; 0.020
REMARK   3
REMARK   3  ISOTROPIC THERMAL FACTOR RESTRAINTS.     COUNT   RMS    WEIGHT
REMARK   3   MAIN-CHAIN BOND REFINED ATOMS  (A**2):  5285 ; 9.668 ;12.085
REMARK   3   MAIN-CHAIN BOND OTHER ATOMS    (A**2):  5284 ; 9.664 ;12.085
REMARK   3   MAIN-CHAIN ANGLE REFINED ATOMS (A**2):  6591 ;15.504 ;18.081
REMARK   3   MAIN-CHAIN ANGLE OTHER ATOMS (A**2)  :  6592 ;15.503 ;18.082
REMARK   3   SIDE-CHAIN BOND REFINED ATOMS  (A**2):  5489 ; 8.440 ;12.403
REMARK   3   SIDE-CHAIN BOND OTHER ATOMS  (A**2)  :  5487 ; 8.440 ;12.401
REMARK   3   SIDE-CHAIN ANGLE OTHER ATOMS (A**2)  :  8079 ;14.043 ;18.522
REMARK   3   LONG RANGE B REFINED ATOMS (A**2)    : 12191 ;21.390 ;95.914
REMARK   3   LONG RANGE B OTHER ATOMS (A**2)      : 12192 ;21.391 ;95.920
REMARK   3
REMARK   3  NCS RESTRAINTS STATISTICS
REMARK   3   NUMBER OF NCS GROUPS : NULL
REMARK   3
REMARK   3  TWIN DETAILS
REMARK   3   NUMBER OF TWIN DOMAINS  : NULL
REMARK   3
REMARK   3
REMARK   3  TLS DETAILS
REMARK   3   NUMBER OF TLS GROUPS  : NULL
REMARK   3
REMARK   3
REMARK   3  BULK SOLVENT MODELLING.
REMARK   3   METHOD USED :  MASK
REMARK   3   PARAMETERS FOR MASK CALCULATION
REMARK   3   VDW PROBE RADIUS   :   1.20
REMARK   3   ION PROBE RADIUS   :   0.80
REMARK   3   SHRINKAGE RADIUS   :   0.80
REMARK   3
REMARK   3  OTHER REFINEMENT REMARKS:
REMARK   3  HYDROGENS HAVE BEEN ADDED IN THE RIDING POSITIONS
REMARK   3  U VALUES      : REFINED INDIVIDUALLY
REMARK   3
MODRES      NAG A  901  NAG-b-D                                         RENAME
MODRES      NAG A  902  NAG-b-D                                         RENAME
MODRES      NAG A  903  NAG-b-D                                         RENAME
MODRES      NAG A  904  NAG-b-D                                         RENAME
MODRES      NAG A  905  NAG-b-D                                         RENAME
MODRES      NAG A  906  NAG-b-D                                         RENAME
MODRES      NAG A  907  NAG-b-D                                         RENAME
MODRES      NAG B  901  NAG-b-D                                         RENAME
MODRES      NAG B  902  NAG-b-D                                         RENAME
MODRES      NAG B  903  NAG-b-D                                         RENAME
MODRES      NAG B  904  NAG-b-D                                         RENAME
MODRES      NAG B  905  NAG-b-D                                         RENAME
MODRES      NAG B  906  NAG-b-D                                         RENAME
MODRES      NAG B  907  NAG-b-D                                         RENAME
MODRES      NAG B  908  NAG-b-D                                         RENAME
SSBOND   1 CYS A  101    CYS A   58
SSBOND   2 CYS B  132    CYS A  344
SSBOND   3 CYS A  350    CYS A  348
SSBOND   4 CYS A  391    CYS A  386
SSBOND   5 CYS B  106    CYS B   65
SSBOND   6 CYS B  363    CYS B  360
SSBOND   7 CYS B  408    CYS B  403
SSBOND   8 CYS H   96    CYS H   22
SSBOND   9 CYS H  206    CYS H  151
SSBOND  10 CYS L   92    CYS L   23
SSBOND  11 CYS L  198    CYS L  138
LINKR        C1  NAG A 901                 ND2 ASN A  83                NAG-ASN
LINKR        C1  NAG A 902                 ND2 ASN A  90                NAG-ASN
LINKR        C1  NAG A 903                 ND2 ASN A 279                NAG-ASN
LINKR        C1  NAG A 904                 ND2 ASN A 349                NAG-ASN
LINKR        C1  NAG A 906                 ND2 ASN A 437                NAG-ASN
LINKR        C1  NAG A 907                 ND2 ASN A 459                NAG-ASN
LINKR        C1  NAG B 901                 ND2 ASN B  26                NAG-ASN
LINKR        C1  NAG B 908                 ND2 ASN B 125                NAG-ASN
LINKR        C1  NAG B 902                 ND2 ASN B 133                NAG-ASN
LINKR        C1  NAG B 905                 ND2 ASN B 291                NAG-ASN
LINKR        C1  NAG B 903                 ND2 ASN B 370                NAG-ASN
LINKR        C1  NAG B 906                 ND2 ASN B 431                NAG-ASN
LINKR            GLN A 332                     MET A 342                gap
LINKR            SER B  50                     VAL B  63                gap
LINKR            THR B 350                     TYR B 357                gap
LINKR            PRO H 137                     THR H 143                gap
CISPEP   1 THR A  128    GLY A  129                    0.00
CISPEP   2 GLY A  138    PRO A  139                    0.00
CISPEP   3 GLY B  146    PRO B  147                    0.00
CISPEP   4 PHE H  157    PRO H  158                    0.00
CISPEP   5 GLU H  159    PRO H  160                    0.00
CISPEP   6 TRP H  199    PRO H  200                    0.00
CISPEP   7 SER L    7    PRO L    8                    0.00
CISPEP   8 ASN L   80    PRO L   81                    0.00
CISPEP   9 ASP L   98    PRO L   99                    0.00
CISPEP  10 TYR L  144    PRO L  145                    0.00
CRYST1  102.771  121.579  129.947  90.00  90.00  90.00 P 21 21 21               
SCALE1      0.009730  0.000000  0.000000        0.00000                         
SCALE2     -0.000000  0.008225  0.000000        0.00000                         
SCALE3      0.000000 -0.000000  0.007695        0.00000                         
ATOM      1  N   THR A  25      75.808 -17.466  18.831  1.00189.23           N
ATOM      2  CA  THR A  25      74.325 -17.264  18.836  1.00190.08           C
ATOM      3  CB  THR A  25      73.801 -16.772  20.211  1.00196.86           C
ATOM      4  OG1 THR A  25      72.391 -16.499  20.130  1.00190.94           O
ATOM      5  CG2 THR A  25      74.528 -15.503  20.665  1.00195.40           C
ATOM      6  C   THR A  25      73.894 -16.249  17.791  1.00180.40           C
ATOM      7  O   THR A  25      74.646 -15.325  17.462  1.00178.26           O
ATOM      8  N   SER A  26      72.682 -16.442  17.273  1.00161.87           N
ATOM      9  CA  SER A  26      71.975 -15.408  16.530  1.00136.84           C
ATOM     10  CB  SER A  26      72.043 -15.641  15.021  1.00135.27           C
ATOM     11  OG  SER A  26      71.609 -14.486  14.314  1.00123.33           O
ATOM     12  C   SER A  26      70.538 -15.442  16.965  1.00119.33           C
ATOM     13  O   SER A  26      70.000 -16.513  17.246  1.00111.93           O
ATOM     14  N   GLU A  27      69.924 -14.268  17.017  1.00105.22           N
ATOM     15  CA  GLU A  27      68.486 -14.176  17.212  1.00103.03           C
ATOM     16  CB  GLU A  27      68.049 -12.729  17.128  1.00103.07           C
ATOM     17  CG  GLU A  27      68.480 -11.872  18.284  1.00 98.55           C
ATOM     18  CD  GLU A  27      67.948 -10.468  18.137  1.00 96.11           C
ATOM     19  OE1 GLU A  27      68.189  -9.826  17.075  1.00 90.11           O
ATOM     20  OE2 GLU A  27      67.279 -10.030  19.091  1.00 87.61           O
ATOM     21  C   GLU A  27      67.737 -14.933  16.123  1.00 99.26           C
ATOM     22  O   GLU A  27      66.692 -15.525  16.370  1.00 90.67           O
ATOM     23  N   PHE A  28      68.287 -14.887  14.915  1.00 94.08           N
ATOM     24  CA  PHE A  28      67.587 -15.330  13.733  1.00 86.59           C
ATOM     25  CB  PHE A  28      68.371 -14.996  12.466  1.00 86.02           C
ATOM     26  CG  PHE A  28      68.317 -13.557  12.097  1.00 87.70           C
ATOM     27  CD1 PHE A  28      69.188 -12.654  12.673  1.00 90.70           C
ATOM     28  CE1 PHE A  28      69.143 -11.314  12.337  1.00 96.17           C
ATOM     29  CZ  PHE A  28      68.207 -10.859  11.421  1.00 96.66           C
ATOM     30  CE2 PHE A  28      67.323 -11.756  10.842  1.00 95.54           C
ATOM     31  CD2 PHE A  28      67.380 -13.098  11.185  1.00 91.82           C
ATOM     32  C   PHE A  28      67.280 -16.796  13.717  1.00 86.88           C
ATOM     33  O   PHE A  28      66.390 -17.178  12.980  1.00 99.98           O
ATOM     34  N   HIS A  29      67.998 -17.629  14.471  1.00 90.12           N
ATOM     35  CA  HIS A  29      67.752 -19.087  14.388  1.00107.95           C
ATOM     36  CB  HIS A  29      68.740 -19.811  13.440  1.00126.76           C
ATOM     37  CG  HIS A  29      70.188 -19.618  13.779  1.00144.75           C
ATOM     38  ND1 HIS A  29      70.833 -20.353  14.751  1.00154.38           N
ATOM     39  CE1 HIS A  29      72.095 -19.967  14.828  1.00155.92           C
ATOM     40  NE2 HIS A  29      72.295 -19.017  13.933  1.00154.89           N
ATOM     41  CD2 HIS A  29      71.121 -18.786  13.258  1.00151.74           C
ATOM     42  C   HIS A  29      67.762 -19.775  15.723  1.00 99.43           C
ATOM     43  O   HIS A  29      68.514 -19.389  16.603  1.00124.30           O
ATOM     44  N   LEU A  30      66.952 -20.819  15.851  1.00 90.47           N
ATOM     45  CA  LEU A  30      66.838 -21.556  17.107  1.00 89.88           C
ATOM     46  CB  LEU A  30      65.659 -21.019  17.919  1.00 87.04           C
ATOM     47  CG  LEU A  30      65.342 -21.775  19.211  1.00 87.93           C
ATOM     48  CD1 LEU A  30      66.574 -21.806  20.095  1.00 91.16           C
ATOM     49  CD2 LEU A  30      64.161 -21.157  19.949  1.00 87.04           C
ATOM     50  C   LEU A  30      66.683 -23.065  16.891  1.00 90.98           C
ATOM     51  O   LEU A  30      65.753 -23.529  16.245  1.00 89.11           O
ATOM     52  N   ARG A  31      67.581 -23.836  17.471  1.00 91.89           N
ATOM     53  CA  ARG A  31      67.580 -25.259  17.239  1.00 95.18           C
ATOM     54  CB  ARG A  31      68.932 -25.833  17.644  1.00107.51           C
ATOM     55  CG  ARG A  31      70.046 -25.162  16.839  1.00124.73           C
ATOM     56  CD  ARG A  31      71.438 -25.684  17.120  1.00137.15           C
ATOM     57  NE  ARG A  31      71.567 -27.083  16.733  1.00155.61           N
ATOM     58  CZ  ARG A  31      72.713 -27.758  16.726  1.00178.85           C
ATOM     59  NH1 ARG A  31      73.851 -27.162  17.070  1.00194.05           N
ATOM     60  NH2 ARG A  31      72.722 -29.038  16.367  1.00186.26           N
ATOM     61  C   ARG A  31      66.409 -25.882  17.979  1.00 90.86           C
ATOM     62  O   ARG A  31      66.009 -25.401  19.021  1.00 89.87           O
ATOM     63  N   GLY A  32      65.817 -26.916  17.396  1.00 95.91           N
ATOM     64  CA  GLY A  32      64.684 -27.618  18.015  1.00 96.77           C
ATOM     65  C   GLY A  32      64.188 -28.861  17.261  1.00 97.91           C
ATOM     66  O   GLY A  32      64.601 -29.135  16.116  1.00 80.09           O
ATOM     67  N   ASP A  33      63.287 -29.604  17.914  1.00100.02           N
ATOM     68  CA  ASP A  33      62.699 -30.829  17.357  1.00101.11           C
ATOM     69  CB  ASP A  33      61.732 -31.471  18.360  1.00101.93           C
ATOM     70  CG  ASP A  33      62.405 -31.819  19.695  1.00107.91           C
ATOM     71  OD1 ASP A  33      63.642 -32.038  19.718  1.00104.50           O
ATOM     72  OD2 ASP A  33      61.688 -31.866  20.722  1.00106.76           O
ATOM     73  C   ASP A  33      61.977 -30.532  16.051  1.00100.97           C
ATOM     74  O   ASP A  33      62.132 -31.266  15.066  1.00105.75           O
ATOM     75  N   TYR A  34      61.197 -29.447  16.060  1.00 99.94           N
ATOM     76  CA  TYR A  34      60.536 -28.912  14.859  1.00 96.17           C
ATOM     77  CB  TYR A  34      59.023 -29.163  14.940  1.00 90.27           C
ATOM     78  CG  TYR A  34      58.682 -30.623  15.109  1.00 87.41           C
ATOM     79  CD1 TYR A  34      58.609 -31.471  14.007  1.00 82.71           C
ATOM     80  CE1 TYR A  34      58.314 -32.813  14.157  1.00 82.99           C
ATOM     81  CZ  TYR A  34      58.100 -33.323  15.413  1.00 85.42           C
ATOM     82  OH  TYR A  34      57.815 -34.655  15.566  1.00 90.60           O
ATOM     83  CE2 TYR A  34      58.179 -32.508  16.524  1.00 91.53           C
ATOM     84  CD2 TYR A  34      58.470 -31.164  16.369  1.00 88.70           C
ATOM     85  C   TYR A  34      60.825 -27.408  14.719  1.00 92.31           C
ATOM     86  O   TYR A  34      60.675 -26.654  15.690  1.00 80.79           O
ATOM     87  N   LEU A  35      61.257 -26.980  13.529  1.00 90.97           N
ATOM     88  CA  LEU A  35      61.526 -25.552  13.260  1.00 91.20           C
ATOM     89  CB  LEU A  35      62.770 -25.369  12.400  1.00 86.55           C
ATOM     90  CG  LEU A  35      64.027 -26.014  12.950  1.00 91.53           C
ATOM     91  CD1 LEU A  35      65.152 -25.940  11.924  1.00 97.90           C
ATOM     92  CD2 LEU A  35      64.420 -25.354  14.257  1.00 89.94           C
ATOM     93  C   LEU A  35      60.369 -24.868  12.546  1.00 96.15           C
ATOM     94  O   LEU A  35      59.733 -25.438  11.637  1.00 97.21           O
ATOM     95  N   ILE A  36      60.115 -23.629  12.951  1.00 87.54           N
ATOM     96  CA  ILE A  36      59.123 -22.812  12.296  1.00 82.82           C
ATOM     97  CB  ILE A  36      58.240 -22.094  13.322  1.00 80.67           C
ATOM     98  CG1 ILE A  36      57.439 -23.119  14.113  1.00 81.42           C
ATOM     99  CD1 ILE A  36      56.681 -22.518  15.266  1.00 84.57           C
ATOM    100  CG2 ILE A  36      57.286 -21.149  12.618  1.00 83.26           C
ATOM    101  C   ILE A  36      59.840 -21.803  11.430  1.00 80.00           C
ATOM    102  O   ILE A  36      60.807 -21.190  11.872  1.00 72.95           O
ATOM    103  N   GLY A  37      59.378 -21.637  10.194  1.00 78.21           N
ATOM    104  CA  GLY A  37      59.919 -20.588   9.339  1.00 82.08           C
ATOM    105  C   GLY A  37      59.589 -19.193   9.862  1.00 80.39           C
ATOM    106  O   GLY A  37      58.493 -18.965  10.390  1.00 72.52           O
ATOM    107  N   GLY A  38      60.538 -18.266   9.717  1.00 77.63           N
ATOM    108  CA  GLY A  38      60.286 -16.843   9.947  1.00 82.03           C
ATOM    109  C   GLY A  38      60.619 -16.022   8.707  1.00 88.39           C
ATOM    110  O   GLY A  38      61.720 -16.111   8.187  1.00 95.97           O
ATOM    111  N   LEU A  39      59.662 -15.228   8.231  1.00 93.74           N
ATOM    112  CA  LEU A  39      59.832 -14.402   7.037  1.00 87.05           C
ATOM    113  CB  LEU A  39      58.904 -14.879   5.935  1.00 87.74           C
ATOM    114  CG  LEU A  39      59.175 -16.257   5.374  1.00 83.99           C
ATOM    115  CD1 LEU A  39      58.179 -16.568   4.261  1.00 83.53           C
ATOM    116  CD2 LEU A  39      60.604 -16.296   4.878  1.00 84.87           C
ATOM    117  C   LEU A  39      59.459 -12.984   7.376  1.00 89.31           C
ATOM    118  O   LEU A  39      58.268 -12.651   7.520  1.00 92.51           O
ATOM    119  N   PHE A  40      60.468 -12.147   7.524  1.00 82.32           N
ATOM    120  CA  PHE A  40      60.232 -10.805   7.984  1.00 87.77           C
ATOM    121  CB  PHE A  40      60.688 -10.667   9.440  1.00 86.82           C
ATOM    122  CG  PHE A  40      59.785 -11.372  10.429  1.00 86.64           C
ATOM    123  CD1 PHE A  40      59.812 -12.754  10.560  1.00 82.65           C
ATOM    124  CE1 PHE A  40      58.972 -13.390  11.458  1.00 82.20           C
ATOM    125  CZ  PHE A  40      58.099 -12.655  12.246  1.00 78.91           C
ATOM    126  CE2 PHE A  40      58.069 -11.286  12.133  1.00 79.42           C
ATOM    127  CD2 PHE A  40      58.908 -10.648  11.234  1.00 82.85           C
ATOM    128  C   PHE A  40      60.966  -9.855   7.076  1.00 95.94           C
ATOM    129  O   PHE A  40      61.724 -10.292   6.195  1.00105.66           O
ATOM    130  N   ASN A  41      60.686  -8.562   7.251  1.00 94.10           N
ATOM    131  CA  ASN A  41      61.482  -7.505   6.622  1.00 86.92           C
ATOM    132  CB  ASN A  41      60.803  -6.837   5.393  1.00 82.34           C
ATOM    133  CG  ASN A  41      59.321  -6.543   5.585  1.00 77.75           C
ATOM    134  OD1 ASN A  41      58.553  -7.332   6.157  1.00 77.35           O
ATOM    135  ND2 ASN A  41      58.906  -5.399   5.066  1.00 75.55           N
ATOM    136  C   ASN A  41      61.892  -6.509   7.680  1.00 86.65           C
ATOM    137  O   ASN A  41      61.110  -5.663   8.098  1.00 89.42           O
ATOM    138  N   ILE A  42      63.125  -6.668   8.146  1.00 92.57           N
ATOM    139  CA  ILE A  42      63.694  -5.809   9.164  1.00 94.96           C
ATOM    140  CB  ILE A  42      64.873  -6.476   9.889  1.00100.75           C
ATOM    141  CG1 ILE A  42      64.401  -7.737  10.627  1.00110.12           C
ATOM    142  CD1 ILE A  42      63.164  -7.553  11.499  1.00107.36           C
ATOM    143  CG2 ILE A  42      65.513  -5.505  10.860  1.00111.42           C
ATOM    144  C   ILE A  42      64.173  -4.535   8.535  1.00 92.20           C
ATOM    145  O   ILE A  42      63.946  -3.465   9.094  1.00102.30           O
ATOM    146  N   HIS A  43      64.838  -4.648   7.386  1.00 86.06           N
ATOM    147  CA  HIS A  43      65.266  -3.466   6.639  1.00 87.63           C
ATOM    148  CB  HIS A  43      66.705  -3.616   6.169  1.00 84.46           C
ATOM    149  CG  HIS A  43      67.674  -3.781   7.290  1.00 85.60           C
ATOM    150  ND1 HIS A  43      68.160  -5.010   7.678  1.00 88.53           N
ATOM    151  CE1 HIS A  43      68.981  -4.857   8.702  1.00 87.88           C
ATOM    152  NE2 HIS A  43      69.032  -3.572   9.005  1.00 91.75           N
ATOM    153  CD2 HIS A  43      68.222  -2.878   8.136  1.00 89.47           C
ATOM    154  C   HIS A  43      64.360  -3.142   5.462  1.00 90.87           C
ATOM    155  O   HIS A  43      63.455  -3.915   5.127  1.00 91.38           O
ATOM    156  N   TYR A  44      64.590  -1.965   4.880  1.00 95.80           N
ATOM    157  CA  TYR A  44      63.912  -1.526   3.656  1.00104.86           C
ATOM    158  CB  TYR A  44      63.011  -0.297   3.910  1.00108.85           C
ATOM    159  CG  TYR A  44      62.609   0.448   2.638  1.00116.35           C
ATOM    160  CD1 TYR A  44      61.361   0.247   2.040  1.00129.21           C
ATOM    161  CE1 TYR A  44      60.999   0.918   0.868  1.00126.41           C
ATOM    162  CZ  TYR A  44      61.898   1.802   0.274  1.00117.10           C
ATOM    163  OH  TYR A  44      61.574   2.492  -0.886  1.00 93.25           O
ATOM    164  CE2 TYR A  44      63.140   2.005   0.853  1.00118.93           C
ATOM    165  CD2 TYR A  44      63.488   1.336   2.020  1.00115.81           C
ATOM    166  C   TYR A  44      64.966  -1.159   2.632  1.00 99.08           C
ATOM    167  O   TYR A  44      66.056  -0.737   2.991  1.00 88.17           O
ATOM    168  N   VAL A  45      64.628  -1.312   1.357  1.00104.48           N
ATOM    169  CA  VAL A  45      65.463  -0.800   0.268  1.00108.75           C
ATOM    170  CB  VAL A  45      66.798  -1.585   0.109  1.00111.59           C
ATOM    171  CG1 VAL A  45      66.571  -3.052  -0.251  1.00113.85           C
ATOM    172  CG2 VAL A  45      67.680  -0.920  -0.930  1.00111.75           C
ATOM    173  C   VAL A  45      64.682  -0.812  -1.044  1.00102.25           C
ATOM    174  O   VAL A  45      64.273  -1.874  -1.526  1.00 98.70           O
ATOM    175  N   ALA A  46      64.477   0.373  -1.613  1.00100.64           N
ATOM    176  CA  ALA A  46      63.751   0.498  -2.873  1.00108.96           C
ATOM    177  CB  ALA A  46      63.684   1.947  -3.323  1.00114.14           C
ATOM    178  C   ALA A  46      64.463  -0.329  -3.917  1.00108.57           C
ATOM    179  O   ALA A  46      65.676  -0.202  -4.078  1.00116.16           O
ATOM    180  N   ALA A  47      63.706  -1.171  -4.619  1.00108.79           N
ATOM    181  CA  ALA A  47      64.268  -2.133  -5.562  1.00105.96           C
ATOM    182  CB  ALA A  47      63.162  -2.916  -6.265  1.00112.70           C
ATOM    183  C   ALA A  47      65.131  -1.409  -6.574  1.00106.05           C
ATOM    184  O   ALA A  47      64.848  -0.266  -6.952  1.00 98.72           O
ATOM    185  N   ALA A  48      66.199  -2.078  -6.992  1.00109.10           N
ATOM    186  CA  ALA A  48      67.146  -1.504  -7.944  1.00112.05           C
ATOM    187  CB  ALA A  48      68.277  -0.811  -7.203  1.00114.53           C
ATOM    188  C   ALA A  48      67.690  -2.591  -8.861  1.00109.90           C
ATOM    189  O   ALA A  48      67.809  -3.754  -8.463  1.00110.70           O
ATOM    190  N   ASN A  49      68.016  -2.213 -10.091  1.00108.26           N
ATOM    191  CA  ASN A  49      68.453  -3.187 -11.082  1.00116.08           C
ATOM    192  CB  ASN A  49      68.713  -2.518 -12.444  1.00127.34           C
ATOM    193  CG  ASN A  49      67.420  -2.209 -13.206  1.00142.94           C
ATOM    194  OD1 ASN A  49      67.165  -1.062 -13.604  1.00137.67           O
ATOM    195  ND2 ASN A  49      66.593  -3.237 -13.405  1.00145.60           N
ATOM    196  C   ASN A  49      69.685  -3.914 -10.583  1.00110.83           C
ATOM    197  O   ASN A  49      70.457  -3.381  -9.802  1.00125.89           O
ATOM    198  N   PHE A  50      69.853  -5.149 -11.010  1.00110.01           N
ATOM    199  CA  PHE A  50      70.980  -5.951 -10.570  1.00111.33           C
ATOM    200  CB  PHE A  50      70.589  -6.751  -9.326  1.00123.66           C
ATOM    201  CG  PHE A  50      69.424  -7.683  -9.542  1.00130.45           C
ATOM    202  CD1 PHE A  50      68.116  -7.197  -9.571  1.00131.63           C
ATOM    203  CE1 PHE A  50      67.048  -8.054  -9.774  1.00129.86           C
ATOM    204  CZ  PHE A  50      67.276  -9.412  -9.947  1.00133.70           C
ATOM    205  CE2 PHE A  50      68.570  -9.912  -9.914  1.00131.40           C
ATOM    206  CD2 PHE A  50      69.634  -9.051  -9.712  1.00131.05           C
ATOM    207  C   PHE A  50      71.431  -6.863 -11.712  1.00110.07           C
ATOM    208  O   PHE A  50      70.626  -7.265 -12.563  1.00111.54           O
ATOM    209  N   GLN A  51      72.724  -7.165 -11.746  1.00109.57           N
ATOM    210  CA  GLN A  51      73.302  -7.941 -12.844  1.00115.85           C
ATOM    211  CB  GLN A  51      74.273  -7.065 -13.653  1.00122.24           C
ATOM    212  CG  GLN A  51      73.599  -5.998 -14.511  1.00127.24           C
ATOM    213  CD  GLN A  51      73.395  -4.672 -13.785  1.00142.76           C
ATOM    214  OE1 GLN A  51      74.353  -3.953 -13.500  1.00137.57           O
ATOM    215  NE2 GLN A  51      72.138  -4.334 -13.502  1.00158.82           N
ATOM    216  C   GLN A  51      73.982  -9.251 -12.380  1.00116.68           C
ATOM    217  O   GLN A  51      74.752  -9.853 -13.134  1.00113.94           O
ATOM    218  N   ARG A  52      73.671  -9.699 -11.159  1.00114.02           N
ATOM    219  CA  ARG A  52      74.149 -10.986 -10.641  1.00110.21           C
ATOM    220  CB  ARG A  52      75.430 -10.782  -9.838  1.00124.72           C
ATOM    221  CG  ARG A  52      76.649 -10.371 -10.645  1.00135.98           C
ATOM    222  CD  ARG A  52      77.090 -11.462 -11.612  1.00142.41           C
ATOM    223  NE  ARG A  52      78.379 -11.153 -12.230  1.00147.21           N
ATOM    224  CZ  ARG A  52      78.578 -10.210 -13.151  1.00155.87           C
ATOM    225  NH1 ARG A  52      77.575  -9.449 -13.602  1.00158.14           N
ATOM    226  NH2 ARG A  52      79.796 -10.033 -13.641  1.00164.70           N
ATOM    227  C   ARG A  52      73.106 -11.665  -9.730  1.00101.75           C
ATOM    228  O   ARG A  52      72.505 -11.003  -8.880  1.00103.49           O
ATOM    229  N   PRO A  53      72.906 -12.992  -9.887  1.00 92.86           N
ATOM    230  CA  PRO A  53      71.951 -13.791  -9.088  1.00 92.44           C
ATOM    231  CB  PRO A  53      71.696 -15.012  -9.974  1.00 94.07           C
ATOM    232  CG  PRO A  53      72.970 -15.186 -10.718  1.00 94.78           C
ATOM    233  CD  PRO A  53      73.523 -13.801 -10.955  1.00 93.08           C
ATOM    234  C   PRO A  53      72.457 -14.234  -7.708  1.00 95.78           C
ATOM    235  O   PRO A  53      72.900 -15.374  -7.528  1.00 91.06           O
ATOM    236  N   GLN A  54      72.348 -13.317  -6.749  1.00105.48           N
ATOM    237  CA  GLN A  54      72.758 -13.518  -5.355  1.00103.56           C
ATOM    238  CB  GLN A  54      74.208 -13.023  -5.174  1.00 99.51           C
ATOM    239  CG  GLN A  54      74.409 -11.515  -5.390  1.00101.76           C
ATOM    240  CD  GLN A  54      75.873 -11.097  -5.516  1.00 99.43           C
ATOM    241  OE1 GLN A  54      76.779 -11.925  -5.481  1.00106.85           O
ATOM    242  NE2 GLN A  54      76.102  -9.805  -5.684  1.00 96.56           N
ATOM    243  C   GLN A  54      71.781 -12.757  -4.416  1.00103.54           C
ATOM    244  O   GLN A  54      71.196 -11.743  -4.812  1.00110.84           O
ATOM    245  N   ALA A  55      71.592 -13.245  -3.189  1.00 98.21           N
ATOM    246  CA  ALA A  55      70.809 -12.506  -2.182  1.00 96.78           C
ATOM    247  CB  ALA A  55      70.640 -13.330  -0.922  1.00 97.06           C
ATOM    248  C   ALA A  55      71.486 -11.182  -1.842  1.00 96.62           C
ATOM    249  O   ALA A  55      72.674 -11.010  -2.092  1.00102.74           O
ATOM    250  N   ILE A  56      70.739 -10.262  -1.246  1.00 96.50           N
ATOM    251  CA  ILE A  56      71.240  -8.908  -1.009  1.00 98.35           C
ATOM    252  CB  ILE A  56      70.190  -7.873  -1.450  1.00 98.42           C
ATOM    253  CG1 ILE A  56      69.778  -8.138  -2.895  1.00 99.25           C
ATOM    254  CD1 ILE A  56      70.949  -8.203  -3.858  1.00110.05           C
ATOM    255  CG2 ILE A  56      70.710  -6.449  -1.274  1.00101.25           C
ATOM    256  C   ILE A  56      71.615  -8.653   0.453  1.00 99.90           C
ATOM    257  O   ILE A  56      71.067  -9.273   1.370  1.00 96.25           O
ATOM    258  N   ASP A  57      72.554  -7.732   0.657  1.00102.00           N
ATOM    259  CA  ASP A  57      72.880  -7.259   1.991  1.00112.42           C
ATOM    260  CB  ASP A  57      74.231  -6.529   2.011  1.00124.69           C
ATOM    261  CG  ASP A  57      74.658  -6.118   3.421  1.00147.11           C
ATOM    262  OD1 ASP A  57      73.978  -6.503   4.400  1.00158.82           O
ATOM    263  OD2 ASP A  57      75.684  -5.416   3.553  1.00167.25           O
ATOM    264  C   ASP A  57      71.789  -6.320   2.467  1.00109.08           C
ATOM    265  O   ASP A  57      71.778  -5.140   2.118  1.00113.31           O
ATOM    266  N   CYS A  58      70.869  -6.843   3.266  1.00 99.61           N
ATOM    267  CA  CYS A  58      69.870  -5.992   3.884  1.00 96.39           C
ATOM    268  CB  CYS A  58      68.662  -6.831   4.284  1.00 93.78           C
ATOM    269  SG  CYS A  58      67.903  -7.675   2.869  1.00109.34           S
ATOM    270  C   CYS A  58      70.473  -5.207   5.068  1.00 96.40           C
ATOM    271  O   CYS A  58      70.090  -4.054   5.320  1.00 82.83           O
ATOM    272  N   SER A  59      71.469  -5.813   5.727  1.00103.22           N
ATOM    273  CA  SER A  59      72.059  -5.308   6.992  1.00101.77           C
ATOM    274  CB  SER A  59      73.229  -6.196   7.441  1.00102.52           C
ATOM    275  OG  SER A  59      74.379  -5.988   6.641  1.00104.55           O
ATOM    276  C   SER A  59      72.553  -3.873   6.949  1.00 98.00           C
ATOM    277  O   SER A  59      72.613  -3.193   7.976  1.00 90.79           O
ATOM    278  N   SER A  60      72.937  -3.430   5.763  1.00 93.79           N
ATOM    279  CA  SER A  60      73.377  -2.066   5.552  1.00 93.00           C
ATOM    280  CB  SER A  60      74.109  -2.059   4.245  1.00 91.68           C
ATOM    281  OG  SER A  60      73.432  -2.966   3.399  1.00 98.59           O
ATOM    282  C   SER A  60      72.208  -1.079   5.468  1.00 95.15           C
ATOM    283  O   SER A  60      72.345   0.107   5.807  1.00 90.39           O
ATOM    284  N   LYS A  61      71.055  -1.581   5.035  1.00 89.61           N
ATOM    285  CA  LYS A  61      69.964  -0.723   4.611  1.00 86.81           C
ATOM    286  CB  LYS A  61      69.071  -1.487   3.667  1.00 87.47           C
ATOM    287  CG  LYS A  61      69.831  -2.209   2.580  1.00 84.77           C
ATOM    288  CD  LYS A  61      70.687  -1.240   1.809  1.00 86.11           C
ATOM    289  CE  LYS A  61      71.057  -1.824   0.461  1.00 88.83           C
ATOM    290  NZ  LYS A  61      71.606  -3.206   0.571  1.00 86.80           N
ATOM    291  C   LYS A  61      69.162  -0.185   5.789  1.00 91.23           C
ATOM    292  O   LYS A  61      69.479  -0.494   6.946  1.00 88.52           O
ATOM    293  N   LEU A  62      68.151   0.644   5.487  1.00 89.86           N
ATOM    294  CA  LEU A  62      67.385   1.351   6.516  1.00 86.48           C
ATOM    295  CB  LEU A  62      66.442   2.390   5.905  1.00 84.69           C
ATOM    296  CG  LEU A  62      65.651   3.140   6.985  1.00 94.84           C
ATOM    297  CD1 LEU A  62      66.517   4.243   7.577  1.00 98.76           C
ATOM    298  CD2 LEU A  62      64.317   3.691   6.494  1.00 96.10           C
ATOM    299  C   LEU A  62      66.608   0.361   7.394  1.00 88.12           C
ATOM    300  O   LEU A  62      65.951  -0.554   6.898  1.00 80.67           O
ATOM    301  N   PHE A  63      66.705   0.571   8.702  1.00 90.05           N
ATOM    302  CA  PHE A  63      66.174  -0.346   9.700  1.00 92.47           C
ATOM    303  CB  PHE A  63      67.042  -0.241  10.957  1.00 99.87           C
ATOM    304  CG  PHE A  63      66.576  -1.080  12.123  1.00 94.68           C
ATOM    305  CD1 PHE A  63      66.743  -2.460  12.120  1.00 92.73           C
ATOM    306  CE1 PHE A  63      66.345  -3.226  13.202  1.00 87.69           C
ATOM    307  CZ  PHE A  63      65.786  -2.613  14.302  1.00 88.77           C
ATOM    308  CE2 PHE A  63      65.635  -1.236  14.329  1.00 85.78           C
ATOM    309  CD2 PHE A  63      66.036  -0.476  13.254  1.00 85.75           C
ATOM    310  C   PHE A  63      64.754   0.055  10.011  1.00 92.00           C
ATOM    311  O   PHE A  63      64.492   1.228  10.224  1.00 97.35           O
ATOM    312  N   ILE A  64      63.845  -0.916  10.040  1.00 94.63           N
ATOM    313  CA  ILE A  64      62.429  -0.653  10.308  1.00 96.90           C
ATOM    314  CB  ILE A  64      61.510  -1.397   9.312  1.00 94.86           C
ATOM    315  CG1 ILE A  64      62.008  -1.209   7.887  1.00 97.91           C
ATOM    316  CD1 ILE A  64      61.422  -2.202   6.908  1.00105.08           C
ATOM    317  CG2 ILE A  64      60.078  -0.886   9.404  1.00 96.26           C
ATOM    318  C   ILE A  64      62.135  -1.094  11.741  1.00 97.31           C
ATOM    319  O   ILE A  64      62.140  -2.300  12.043  1.00105.56           O
ATOM    320  N   LEU A  65      61.893  -0.120  12.620  1.00 86.04           N
ATOM    321  CA  LEU A  65      61.781  -0.409  14.053  1.00 82.98           C
ATOM    322  CB  LEU A  65      61.769   0.893  14.873  1.00 82.07           C
ATOM    323  CG  LEU A  65      61.993   0.819  16.392  1.00 79.81           C
ATOM    324  CD1 LEU A  65      63.236   0.036  16.761  1.00 79.75           C
ATOM    325  CD2 LEU A  65      62.091   2.216  16.987  1.00 80.57           C
ATOM    326  C   LEU A  65      60.563  -1.271  14.372  1.00 76.68           C
ATOM    327  O   LEU A  65      60.697  -2.295  15.055  1.00 73.07           O
ATOM    328  N   PRO A  66      59.386  -0.893  13.841  1.00 69.02           N
ATOM    329  CA  PRO A  66      58.192  -1.613  14.217  1.00 71.80           C
ATOM    330  CB  PRO A  66      57.091  -0.692  13.743  1.00 69.36           C
ATOM    331  CG  PRO A  66      57.658  -0.149  12.471  1.00 66.57           C
ATOM    332  CD  PRO A  66      59.102   0.086  12.778  1.00 63.71           C
ATOM    333  C   PRO A  66      58.090  -2.960  13.512  1.00 78.11           C
ATOM    334  O   PRO A  66      57.241  -3.757  13.901  1.00 90.68           O
ATOM    335  N   ASN A  67      58.917  -3.191  12.482  1.00 75.89           N
ATOM    336  CA  ASN A  67      59.036  -4.504  11.829  1.00 75.26           C
ATOM    337  CB  ASN A  67      59.568  -4.375  10.406  1.00 75.99           C
ATOM    338  CG  ASN A  67      58.504  -3.954   9.419  1.00 81.10           C
ATOM    339  OD1 ASN A  67      57.335  -3.792   9.762  1.00 93.57           O
ATOM    340  ND2 ASN A  67      58.903  -3.782   8.184  1.00 84.24           N
ATOM    341  C   ASN A  67      59.978  -5.389  12.593  1.00 77.52           C
ATOM    342  O   ASN A  67      59.868  -6.615  12.558  1.00 73.91           O
ATOM    343  N   TYR A  68      60.938  -4.761  13.260  1.00 87.05           N
ATOM    344  CA  TYR A  68      61.789  -5.475  14.194  1.00 90.48           C
ATOM    345  CB  TYR A  68      62.959  -4.594  14.648  1.00 85.84           C
ATOM    346  CG  TYR A  68      63.980  -5.350  15.466  1.00 85.01           C
ATOM    347  CD1 TYR A  68      64.652  -6.441  14.935  1.00 78.79           C
ATOM    348  CE1 TYR A  68      65.582  -7.142  15.682  1.00 79.29           C
ATOM    349  CZ  TYR A  68      65.847  -6.754  16.983  1.00 81.93           C
ATOM    350  OH  TYR A  68      66.762  -7.442  17.733  1.00 79.92           O
ATOM    351  CE2 TYR A  68      65.190  -5.680  17.544  1.00 84.98           C
ATOM    352  CD2 TYR A  68      64.264  -4.981  16.786  1.00 90.04           C
ATOM    353  C   TYR A  68      60.947  -5.977  15.382  1.00 91.18           C
ATOM    354  O   TYR A  68      61.034  -7.145  15.754  1.00 94.73           O
ATOM    355  N   ARG A  69      60.111  -5.113  15.949  1.00 85.93           N
ATOM    356  CA  ARG A  69      59.230  -5.523  17.041  1.00 89.81           C
ATOM    357  CB  ARG A  69      58.256  -4.392  17.400  1.00101.83           C
ATOM    358  CG  ARG A  69      57.623  -4.515  18.783  1.00109.61           C
ATOM    359  CD  ARG A  69      56.755  -3.305  19.108  1.00115.21           C
ATOM    360  NE  ARG A  69      56.463  -3.152  20.539  1.00117.50           N
ATOM    361  CZ  ARG A  69      55.446  -3.724  21.190  1.00120.84           C
ATOM    362  NH1 ARG A  69      54.588  -4.534  20.574  1.00126.22           N
ATOM    363  NH2 ARG A  69      55.286  -3.490  22.486  1.00122.86           N
ATOM    364  C   ARG A  69      58.447  -6.803  16.707  1.00 84.52           C
ATOM    365  O   ARG A  69      58.277  -7.662  17.563  1.00 83.14           O
ATOM    366  N   ARG A  70      57.976  -6.923  15.466  1.00 84.39           N
ATOM    367  CA  ARG A  70      57.158  -8.075  15.042  1.00 81.99           C
ATOM    368  CB  ARG A  70      56.460  -7.822  13.685  1.00 81.72           C
ATOM    369  CG  ARG A  70      55.234  -6.907  13.773  1.00 84.94           C
ATOM    370  CD  ARG A  70      55.201  -5.778  12.737  1.00 86.79           C
ATOM    371  NE  ARG A  70      54.423  -4.629  13.228  1.00 88.67           N
ATOM    372  CZ  ARG A  70      54.396  -3.411  12.674  1.00 94.34           C
ATOM    373  NH1 ARG A  70      55.103  -3.105  11.582  1.00 91.03           N
ATOM    374  NH2 ARG A  70      53.642  -2.473  13.225  1.00102.43           N
ATOM    375  C   ARG A  70      58.024  -9.318  14.996  1.00 79.77           C
ATOM    376  O   ARG A  70      57.599 -10.381  15.413  1.00 85.31           O
ATOM    377  N   PHE A  71      59.243  -9.169  14.495  1.00 81.33           N
ATOM    378  CA  PHE A  71      60.256 -10.231  14.521  1.00 84.59           C
ATOM    379  CB  PHE A  71      61.556  -9.665  13.920  1.00 86.41           C
ATOM    380  CG  PHE A  71      62.745 -10.573  14.031  1.00 86.05           C
ATOM    381  CD1 PHE A  71      63.061 -11.445  13.008  1.00 88.15           C
ATOM    382  CE1 PHE A  71      64.165 -12.274  13.093  1.00 89.59           C
ATOM    383  CZ  PHE A  71      64.977 -12.227  14.211  1.00 90.39           C
ATOM    384  CE2 PHE A  71      64.683 -11.343  15.231  1.00 91.38           C
ATOM    385  CD2 PHE A  71      63.574 -10.519  15.136  1.00 89.32           C
ATOM    386  C   PHE A  71      60.469 -10.769  15.953  1.00 82.36           C
ATOM    387  O   PHE A  71      60.454 -11.980  16.205  1.00 74.65           O
ATOM    388  N   GLN A  72      60.652  -9.858  16.898  1.00 83.45           N
ATOM    389  CA  GLN A  72      60.832 -10.256  18.283  1.00 88.88           C
ATOM    390  CB  GLN A  72      61.105  -9.038  19.184  1.00 93.36           C
ATOM    391  CG  GLN A  72      62.475  -8.404  19.008  1.00 89.64           C
ATOM    392  CD  GLN A  72      63.598  -9.380  19.258  1.00 90.49           C
ATOM    393  OE1 GLN A  72      63.436 -10.379  19.970  1.00 84.81           O
ATOM    394  NE2 GLN A  72      64.750  -9.102  18.667  1.00 96.33           N
ATOM    395  C   GLN A  72      59.612 -10.998  18.798  1.00 87.98           C
ATOM    396  O   GLN A  72      59.742 -11.949  19.558  1.00 94.76           O
ATOM    397  N   MET A  73      58.427 -10.557  18.394  1.00 85.15           N
ATOM    398  CA  MET A  73      57.197 -11.145  18.909  1.00 85.17           C
ATOM    399  CB  MET A  73      55.986 -10.375  18.389  1.00 81.72           C
ATOM    400  CG  MET A  73      54.660 -10.854  18.944  1.00 83.44           C
ATOM    401  SD  MET A  73      54.553 -10.642  20.721  1.00 82.24           S
ATOM    402  CE  MET A  73      54.445  -8.869  20.845  1.00 80.62           C
ATOM    403  C   MET A  73      57.100 -12.644  18.570  1.00 85.68           C
ATOM    404  O   MET A  73      56.581 -13.447  19.365  1.00 79.00           O
ATOM    405  N   MET A  74      57.610 -13.027  17.404  1.00 81.78           N
ATOM    406  CA  MET A  74      57.695 -14.429  17.094  1.00 79.53           C
ATOM    407  CB  MET A  74      58.135 -14.698  15.661  1.00 82.93           C
ATOM    408  CG  MET A  74      58.551 -16.145  15.412  1.00 81.98           C
ATOM    409  SD  MET A  74      58.169 -16.717  13.748  1.00 81.45           S
ATOM    410  CE  MET A  74      59.255 -18.127  13.593  1.00 88.55           C
ATOM    411  C   MET A  74      58.681 -14.996  18.061  1.00 79.77           C
ATOM    412  O   MET A  74      58.351 -15.946  18.750  1.00 96.13           O
ATOM    413  N   ARG A  75      59.868 -14.400  18.155  1.00 79.13           N
ATOM    414  CA  ARG A  75      60.889 -14.931  19.077  1.00 90.74           C
ATOM    415  CB  ARG A  75      62.160 -14.061  19.082  1.00 95.67           C
ATOM    416  CG  ARG A  75      63.005 -14.267  17.828  1.00102.81           C
ATOM    417  CD  ARG A  75      64.300 -13.460  17.791  1.00104.14           C
ATOM    418  NE  ARG A  75      65.399 -14.075  18.533  1.00 99.14           N
ATOM    419  CZ  ARG A  75      65.710 -13.801  19.796  1.00100.04           C
ATOM    420  NH1 ARG A  75      65.001 -12.925  20.512  1.00 98.57           N
ATOM    421  NH2 ARG A  75      66.739 -14.424  20.355  1.00102.15           N
ATOM    422  C   ARG A  75      60.341 -15.163  20.505  1.00 89.60           C
ATOM    423  O   ARG A  75      60.552 -16.219  21.096  1.00 85.96           O
ATOM    424  N   PHE A  76      59.611 -14.186  21.029  1.00 89.33           N
ATOM    425  CA  PHE A  76      58.920 -14.319  22.309  1.00 86.23           C
ATOM    426  CB  PHE A  76      58.152 -13.018  22.602  1.00 90.58           C
ATOM    427  CG  PHE A  76      57.157 -13.121  23.731  1.00 85.97           C
ATOM    428  CD1 PHE A  76      57.575 -13.374  25.018  1.00 83.03           C
ATOM    429  CE1 PHE A  76      56.673 -13.451  26.043  1.00 86.92           C
ATOM    430  CZ  PHE A  76      55.336 -13.265  25.794  1.00 88.79           C
ATOM    431  CE2 PHE A  76      54.906 -13.012  24.519  1.00 88.49           C
ATOM    432  CD2 PHE A  76      55.814 -12.927  23.496  1.00 84.41           C
ATOM    433  C   PHE A  76      57.963 -15.509  22.305  1.00 77.00           C
ATOM    434  O   PHE A  76      57.923 -16.304  23.241  1.00 72.00           O
ATOM    435  N   SER A  77      57.189 -15.616  21.240  1.00 72.14           N
ATOM    436  CA  SER A  77      56.115 -16.578  21.196  1.00 79.79           C
ATOM    437  CB  SER A  77      55.269 -16.317  19.956  1.00 84.82           C
ATOM    438  OG  SER A  77      54.901 -14.947  19.903  1.00 89.33           O
ATOM    439  C   SER A  77      56.592 -18.032  21.255  1.00 83.51           C
ATOM    440  O   SER A  77      55.901 -18.878  21.823  1.00 88.86           O
ATOM    441  N   VAL A  78      57.769 -18.314  20.692  1.00 87.73           N
ATOM    442  CA  VAL A  78      58.335 -19.672  20.683  1.00 89.72           C
ATOM    443  CB  VAL A  78      59.417 -19.827  19.595  1.00 94.76           C
ATOM    444  CG1 VAL A  78      60.127 -21.181  19.695  1.00 97.88           C
ATOM    445  CG2 VAL A  78      58.786 -19.671  18.224  1.00 99.71           C
ATOM    446  C   VAL A  78      58.920 -20.077  22.038  1.00 90.57           C
ATOM    447  O   VAL A  78      58.734 -21.218  22.477  1.00 95.32           O
ATOM    448  N   GLU A  79      59.636 -19.157  22.682  1.00 83.03           N
ATOM    449  CA  GLU A  79      60.183 -19.395  24.009  1.00 79.40           C
ATOM    450  CB  GLU A  79      61.001 -18.182  24.463  1.00 81.48           C
ATOM    451  CG  GLU A  79      61.812 -18.383  25.739  1.00 90.95           C
ATOM    452  CD  GLU A  79      62.847 -17.271  26.015  1.00 96.70           C
ATOM    453  OE1 GLU A  79      63.724 -17.021  25.158  1.00 94.37           O
ATOM    454  OE2 GLU A  79      62.815 -16.653  27.110  1.00 91.20           O
ATOM    455  C   GLU A  79      59.031 -19.710  24.980  1.00 81.45           C
ATOM    456  O   GLU A  79      59.036 -20.731  25.662  1.00 96.32           O
ATOM    457  N   GLU A  80      58.019 -18.863  24.999  1.00 75.38           N
ATOM    458  CA  GLU A  80      56.843 -19.067  25.850  1.00 76.65           C
ATOM    459  CB  GLU A  80      55.780 -18.049  25.447  1.00 86.72           C
ATOM    460  CG  GLU A  80      54.716 -17.783  26.489  1.00 90.08           C
ATOM    461  CD  GLU A  80      53.678 -16.806  25.982  1.00 90.35           C
ATOM    462  OE1 GLU A  80      52.757 -17.249  25.272  1.00107.80           O
ATOM    463  OE2 GLU A  80      53.780 -15.603  26.281  1.00 80.39           O
ATOM    464  C   GLU A  80      56.218 -20.454  25.747  1.00 69.97           C
ATOM    465  O   GLU A  80      55.867 -21.068  26.739  1.00 63.61           O
ATOM    466  N   ILE A  81      56.034 -20.901  24.521  1.00 73.68           N
ATOM    467  CA  ILE A  81      55.473 -22.215  24.229  1.00 82.10           C
ATOM    468  CB  ILE A  81      55.147 -22.323  22.707  1.00 80.37           C
ATOM    469  CG1 ILE A  81      53.929 -21.460  22.380  1.00 74.47           C
ATOM    470  CD1 ILE A  81      53.545 -21.467  20.918  1.00 74.34           C
ATOM    471  CG2 ILE A  81      54.926 -23.769  22.262  1.00 80.86           C
ATOM    472  C   ILE A  81      56.427 -23.340  24.680  1.00 89.73           C
ATOM    473  O   ILE A  81      55.987 -24.380  25.203  1.00 89.87           O
ATOM    474  N   ASN A  82      57.726 -23.142  24.457  1.00 91.17           N
ATOM    475  CA  ASN A  82      58.727 -24.079  24.947  1.00 90.80           C
ATOM    476  CB  ASN A  82      60.128 -23.706  24.446  1.00 91.66           C
ATOM    477  CG  ASN A  82      60.387 -24.196  23.038  1.00 91.97           C
ATOM    478  OD1 ASN A  82      59.683 -25.070  22.553  1.00 95.72           O
ATOM    479  ND2 ASN A  82      61.394 -23.639  22.375  1.00 96.39           N
ATOM    480  C   ASN A  82      58.676 -24.110  26.464  1.00 90.16           C
ATOM    481  O   ASN A  82      58.652 -25.180  27.079  1.00 93.58           O
ATOM    482  N   ASN A  83      58.606 -22.927  27.058  1.00 86.28           N
ATOM    483  CA  ASN A  83      58.419 -22.797  28.502  1.00 89.69           C
ATOM    484  CB  ASN A  83      58.485 -21.321  28.919  1.00 86.57           C
ATOM    485  CG  ASN A  83      59.890 -20.769  28.967  1.00 79.56           C
ATOM    486  OD1 ASN A  83      60.837 -21.330  28.420  1.00 77.53           O
ATOM    487  ND2 ASN A  83      60.024 -19.638  29.634  1.00 77.87           N
ATOM    488  C   ASN A  83      57.100 -23.359  29.066  1.00 93.19           C
ATOM    489  O   ASN A  83      56.923 -23.325  30.274  1.00106.74           O
ATOM    490  N   SER A  84      56.182 -23.860  28.237  1.00 92.94           N
ATOM    491  CA  SER A  84      54.881 -24.346  28.729  1.00 92.38           C
ATOM    492  CB  SER A  84      53.762 -23.781  27.846  1.00 94.86           C
ATOM    493  OG  SER A  84      52.552 -24.506  27.985  1.00 93.70           O
ATOM    494  C   SER A  84      54.831 -25.881  28.752  1.00 91.74           C
ATOM    495  O   SER A  84      55.168 -26.530  27.756  1.00101.47           O
ATOM    496  N   SER A  85      54.426 -26.463  29.882  1.00 83.37           N
ATOM    497  CA  SER A  85      54.292 -27.921  29.977  1.00 88.25           C
ATOM    498  CB  SER A  85      54.416 -28.418  31.425  1.00 82.74           C
ATOM    499  OG  SER A  85      53.195 -28.280  32.136  1.00 81.63           O
ATOM    500  C   SER A  85      52.963 -28.374  29.395  1.00100.53           C
ATOM    501  O   SER A  85      52.740 -29.565  29.194  1.00120.16           O
ATOM    502  N   SER A  86      52.076 -27.419  29.141  1.00104.68           N
ATOM    503  CA  SER A  86      50.768 -27.696  28.558  1.00114.66           C
ATOM    504  CB  SER A  86      49.805 -26.600  28.995  1.00109.22           C
ATOM    505  OG  SER A  86      48.578 -26.728  28.320  1.00117.33           O
ATOM    506  C   SER A  86      50.784 -27.812  27.010  1.00124.68           C
ATOM    507  O   SER A  86      50.095 -28.678  26.423  1.00118.19           O
ATOM    508  N   LEU A  87      51.567 -26.938  26.365  1.00122.01           N
ATOM    509  CA  LEU A  87      51.672 -26.894  24.903  1.00105.74           C
ATOM    510  CB  LEU A  87      51.448 -25.471  24.401  1.00103.90           C
ATOM    511  CG  LEU A  87      51.139 -25.371  22.905  1.00105.82           C
ATOM    512  CD1 LEU A  87      50.001 -26.309  22.528  1.00109.05           C
ATOM    513  CD2 LEU A  87      50.799 -23.944  22.486  1.00105.62           C
ATOM    514  C   LEU A  87      53.011 -27.421  24.382  1.00 97.40           C
ATOM    515  O   LEU A  87      54.088 -26.896  24.695  1.00 90.07           O
ATOM    516  N   LEU A  88      52.915 -28.440  23.540  1.00 94.93           N
ATOM    517  CA  LEU A  88      54.056 -29.246  23.147  1.00 98.55           C
ATOM    518  CB  LEU A  88      54.857 -28.529  22.062  1.00 97.74           C
ATOM    519  CG  LEU A  88      54.076 -28.303  20.762  1.00 96.19           C
ATOM    520  CD1 LEU A  88      54.848 -27.399  19.819  1.00 93.24           C
ATOM    521  CD2 LEU A  88      53.761 -29.621  20.078  1.00101.85           C
ATOM    522  C   LEU A  88      54.917 -29.550  24.365  1.00102.91           C
ATOM    523  O   LEU A  88      56.060 -29.080  24.438  1.00106.71           O
ATOM    524  N   PRO A  89      54.347 -30.297  25.347  1.00102.73           N
ATOM    525  CA  PRO A  89      55.081 -30.734  26.535  1.00100.30           C
ATOM    526  CB  PRO A  89      54.015 -31.418  27.401  1.00 94.26           C
ATOM    527  CG  PRO A  89      52.857 -31.662  26.516  1.00 95.00           C
ATOM    528  CD  PRO A  89      52.911 -30.614  25.454  1.00 99.04           C
ATOM    529  C   PRO A  89      56.158 -31.722  26.163  1.00102.42           C
ATOM    530  O   PRO A  89      55.860 -32.781  25.620  1.00100.02           O
ATOM    531  N   ASN A  90      57.400 -31.359  26.445  1.00114.60           N
ATOM    532  CA  ASN A  90      58.551 -32.164  26.058  1.00133.50           C
ATOM    533  CB  ASN A  90      58.521 -33.510  26.778  1.00143.46           C
ATOM    534  CG  ASN A  90      59.910 -34.014  27.083  1.00167.09           C
ATOM    535  OD1 ASN A  90      60.494 -33.665  28.115  1.00175.48           O
ATOM    536  ND2 ASN A  90      60.461 -34.842  26.177  1.00186.83           N
ATOM    537  C   ASN A  90      58.708 -32.343  24.530  1.00132.29           C
ATOM    538  O   ASN A  90      59.026 -33.434  24.035  1.00126.40           O
ATOM    539  N   VAL A  91      58.468 -31.250  23.806  1.00127.19           N
ATOM    540  CA  VAL A  91      58.752 -31.128  22.373  1.00116.95           C
ATOM    541  CB  VAL A  91      57.513 -31.459  21.498  1.00125.06           C
ATOM    542  CG1 VAL A  91      57.718 -31.039  20.044  1.00123.21           C
ATOM    543  CG2 VAL A  91      57.176 -32.942  21.581  1.00127.52           C
ATOM    544  C   VAL A  91      59.134 -29.666  22.214  1.00101.60           C
ATOM    545  O   VAL A  91      58.383 -28.794  22.658  1.00107.01           O
ATOM    546  N   SER A  92      60.289 -29.396  21.610  1.00 89.98           N
ATOM    547  CA  SER A  92      60.837 -28.030  21.558  1.00 91.39           C
ATOM    548  CB  SER A  92      62.312 -28.042  21.976  1.00 95.98           C
ATOM    549  OG  SER A  92      63.094 -28.829  21.091  1.00 98.10           O
ATOM    550  C   SER A  92      60.711 -27.347  20.194  1.00 85.65           C
ATOM    551  O   SER A  92      61.142 -27.889  19.187  1.00 94.59           O
ATOM    552  N   LEU A  93      60.132 -26.152  20.164  1.00 86.09           N
ATOM    553  CA  LEU A  93      60.090 -25.349  18.938  1.00 88.86           C
ATOM    554  CB  LEU A  93      58.972 -24.297  18.959  1.00 89.85           C
ATOM    555  CG  LEU A  93      57.583 -24.814  18.591  1.00 89.78           C
ATOM    556  CD1 LEU A  93      56.546 -23.744  18.853  1.00 93.23           C
ATOM    557  CD2 LEU A  93      57.523 -25.270  17.145  1.00 91.81           C
ATOM    558  C   LEU A  93      61.391 -24.632  18.737  1.00 85.61           C
ATOM    559  O   LEU A  93      61.951 -24.064  19.678  1.00 83.31           O
ATOM    560  N   GLY A  94      61.857 -24.672  17.497  1.00 84.99           N
ATOM    561  CA  GLY A  94      62.987 -23.878  17.060  1.00 88.76           C
ATOM    562  C   GLY A  94      62.509 -23.005  15.930  1.00 87.74           C
ATOM    563  O   GLY A  94      61.310 -22.808  15.767  1.00100.17           O
ATOM    564  N   TYR A  95      63.436 -22.467  15.155  1.00 87.07           N
ATOM    565  CA  TYR A  95      63.067 -21.655  14.009  1.00 87.24           C
ATOM    566  CB  TYR A  95      62.295 -20.402  14.461  1.00 91.42           C
ATOM    567  CG  TYR A  95      62.870 -19.594  15.629  1.00 86.52           C
ATOM    568  CD1 TYR A  95      63.913 -18.675  15.451  1.00 80.71           C
ATOM    569  CE1 TYR A  95      64.400 -17.916  16.520  1.00 76.81           C
ATOM    570  CZ  TYR A  95      63.835 -18.050  17.785  1.00 72.40           C
ATOM    571  OH  TYR A  95      64.274 -17.322  18.872  1.00 54.92           O
ATOM    572  CE2 TYR A  95      62.795 -18.938  17.970  1.00 83.45           C
ATOM    573  CD2 TYR A  95      62.315 -19.697  16.901  1.00 86.25           C
ATOM    574  C   TYR A  95      64.236 -21.202  13.149  1.00 82.35           C
ATOM    575  O   TYR A  95      65.281 -20.824  13.677  1.00 72.08           O
ATOM    576  N   GLN A  96      64.040 -21.219  11.831  1.00 80.27           N
ATOM    577  CA  GLN A  96      64.904 -20.472  10.938  1.00 87.43           C
ATOM    578  CB  GLN A  96      65.406 -21.374   9.817  1.00 90.21           C
ATOM    579  CG  GLN A  96      66.491 -22.367  10.256  1.00 99.70           C
ATOM    580  CD  GLN A  96      67.896 -21.745  10.449  1.00116.65           C
ATOM    581  OE1 GLN A  96      68.353 -20.924   9.643  1.00113.44           O
ATOM    582  NE2 GLN A  96      68.598 -22.167  11.513  1.00127.68           N
ATOM    583  C   GLN A  96      64.163 -19.211  10.422  1.00 96.68           C
ATOM    584  O   GLN A  96      63.179 -19.328   9.688  1.00114.61           O
ATOM    585  N   MET A  97      64.631 -18.024  10.845  1.00 93.34           N
ATOM    586  CA  MET A  97      64.008 -16.723  10.537  1.00 87.38           C
ATOM    587  CB  MET A  97      63.766 -15.924  11.812  1.00 85.92           C
ATOM    588  CG  MET A  97      62.869 -16.612  12.823  1.00 85.14           C
ATOM    589  SD  MET A  97      62.539 -15.571  14.262  1.00 91.69           S
ATOM    590  CE  MET A  97      61.513 -14.256  13.599  1.00 82.97           C
ATOM    591  C   MET A  97      64.883 -15.876   9.634  1.00 85.35           C
ATOM    592  O   MET A  97      66.084 -16.087   9.580  1.00 93.35           O
ATOM    593  N   PHE A  98      64.280 -14.890   8.971  1.00 86.30           N
ATOM    594  CA  PHE A  98      64.938 -14.140   7.893  1.00 86.27           C
ATOM    595  CB  PHE A  98      64.664 -14.811   6.546  1.00 84.02           C
ATOM    596  CG  PHE A  98      65.294 -16.162   6.394  1.00 90.19           C
ATOM    597  CD1 PHE A  98      66.623 -16.283   5.992  1.00100.91           C
ATOM    598  CE1 PHE A  98      67.207 -17.536   5.837  1.00102.59           C
ATOM    599  CZ  PHE A  98      66.458 -18.687   6.076  1.00102.78           C
ATOM    600  CE2 PHE A  98      65.135 -18.579   6.476  1.00 97.22           C
ATOM    601  CD2 PHE A  98      64.562 -17.319   6.634  1.00 94.72           C
ATOM    602  C   PHE A  98      64.503 -12.674   7.785  1.00 86.16           C
ATOM    603  O   PHE A  98      63.396 -12.308   8.186  1.00 93.66           O
ATOM    604  N   ASP A  99      65.388 -11.862   7.208  1.00 84.49           N
ATOM    605  CA  ASP A  99      65.155 -10.444   6.965  1.00 85.82           C
ATOM    606  CB  ASP A  99      66.220  -9.602   7.676  1.00 95.95           C
ATOM    607  CG  ASP A  99      66.214  -8.135   7.241  1.00102.44           C
ATOM    608  OD1 ASP A  99      65.124  -7.563   7.025  1.00102.63           O
ATOM    609  OD2 ASP A  99      67.310  -7.548   7.132  1.00118.36           O
ATOM    610  C   ASP A  99      65.231 -10.230   5.472  1.00 83.35           C
ATOM    611  O   ASP A  99      66.308 -10.018   4.904  1.00 76.65           O
ATOM    612  N   HIS A 100      64.075 -10.289   4.833  1.00 84.03           N
ATOM    613  CA  HIS A 100      64.022 -10.231   3.391  1.00 86.98           C
ATOM    614  CB  HIS A 100      63.041 -11.285   2.873  1.00 86.94           C
ATOM    615  CG  HIS A 100      63.624 -12.666   2.805  1.00 90.01           C
ATOM    616  ND1 HIS A 100      62.851 -13.807   2.878  1.00 93.76           N
ATOM    617  CE1 HIS A 100      63.631 -14.872   2.783  1.00 94.74           C
ATOM    618  NE2 HIS A 100      64.882 -14.464   2.658  1.00 96.04           N
ATOM    619  CD2 HIS A 100      64.905 -13.090   2.669  1.00 93.89           C
ATOM    620  C   HIS A 100      63.651  -8.834   2.921  1.00 84.95           C
ATOM    621  O   HIS A 100      62.478  -8.536   2.747  1.00 84.33           O
ATOM    622  N   CYS A 101      64.656  -7.984   2.707  1.00 86.04           N
ATOM    623  CA  CYS A 101      64.411  -6.589   2.315  1.00 93.27           C
ATOM    624  CB  CYS A 101      65.634  -5.699   2.586  1.00 94.41           C
ATOM    625  SG  CYS A 101      67.118  -6.181   1.675  1.00 94.51           S
ATOM    626  C   CYS A 101      64.004  -6.460   0.852  1.00 95.76           C
ATOM    627  O   CYS A 101      63.605  -5.376   0.414  1.00 97.26           O
ATOM    628  N   SER A 102      64.123  -7.548   0.097  1.00 92.83           N
ATOM    629  CA  SER A 102      63.636  -7.573  -1.273  1.00 99.05           C
ATOM    630  CB  SER A 102      64.803  -7.473  -2.258  1.00107.76           C
ATOM    631  OG  SER A 102      64.351  -7.487  -3.616  1.00103.27           O
ATOM    632  C   SER A 102      62.903  -8.867  -1.518  1.00 94.10           C
ATOM    633  O   SER A 102      63.464  -9.942  -1.302  1.00 92.16           O
ATOM    634  N   ASP A 103      61.661  -8.770  -1.982  1.00 93.68           N
ATOM    635  CA  ASP A 103      60.878  -9.974  -2.306  1.00 98.23           C
ATOM    636  CB  ASP A 103      59.489  -9.611  -2.825  1.00 95.89           C
ATOM    637  CG  ASP A 103      59.544  -8.845  -4.114  1.00 93.16           C
ATOM    638  OD1 ASP A 103      59.746  -7.623  -4.055  1.00114.78           O
ATOM    639  OD2 ASP A 103      59.421  -9.456  -5.186  1.00 88.42           O
ATOM    640  C   ASP A 103      61.565 -10.836  -3.356  1.00 97.92           C
ATOM    641  O   ASP A 103      61.619 -12.058  -3.237  1.00 97.74           O
ATOM    642  N   ILE A 104      62.090 -10.188  -4.388  1.00102.32           N
ATOM    643  CA  ILE A 104      62.659 -10.905  -5.529  1.00109.69           C
ATOM    644  CB  ILE A 104      62.760  -9.979  -6.772  1.00113.99           C
ATOM    645  CG1 ILE A 104      63.323 -10.750  -7.971  1.00120.71           C
ATOM    646  CD1 ILE A 104      62.888 -10.194  -9.311  1.00130.38           C
ATOM    647  CG2 ILE A 104      63.589  -8.733  -6.483  1.00117.45           C
ATOM    648  C   ILE A 104      63.998 -11.625  -5.224  1.00107.10           C
ATOM    649  O   ILE A 104      64.351 -12.573  -5.912  1.00100.67           O
ATOM    650  N   HIS A 105      64.727 -11.181  -4.198  1.00103.79           N
ATOM    651  CA  HIS A 105      65.933 -11.868  -3.747  1.00 94.38           C
ATOM    652  CB  HIS A 105      67.056 -10.870  -3.495  1.00 93.87           C
ATOM    653  CG  HIS A 105      67.379  -9.986  -4.654  1.00 96.46           C
ATOM    654  ND1 HIS A 105      66.990  -8.664  -4.708  1.00 99.26           N
ATOM    655  CE1 HIS A 105      67.444  -8.119  -5.823  1.00102.15           C
ATOM    656  NE2 HIS A 105      68.132  -9.034  -6.484  1.00102.70           N
ATOM    657  CD2 HIS A 105      68.112 -10.210  -5.770  1.00101.70           C
ATOM    658  C   HIS A 105      65.684 -12.625  -2.436  1.00 95.35           C
ATOM    659  O   HIS A 105      66.625 -12.899  -1.692  1.00 98.70           O
ATOM    660  N   SER A 106      64.432 -12.957  -2.137  1.00 93.27           N
ATOM    661  CA  SER A 106      64.111 -13.669  -0.893  1.00 91.60           C
ATOM    662  CB  SER A 106      62.650 -13.416  -0.486  1.00 87.86           C
ATOM    663  OG  SER A 106      61.794 -14.500  -0.841  1.00 78.78           O
ATOM    664  C   SER A 106      64.340 -15.190  -0.987  1.00 96.42           C
ATOM    665  O   SER A 106      64.161 -15.899   0.012  1.00 92.50           O
ATOM    666  N   PHE A 107      64.732 -15.682  -2.168  1.00 93.45           N
ATOM    667  CA  PHE A 107      64.601 -17.106  -2.487  1.00 93.39           C
ATOM    668  CB  PHE A 107      64.645 -17.321  -3.997  1.00 93.59           C
ATOM    669  CG  PHE A 107      63.408 -16.829  -4.713  1.00101.14           C
ATOM    670  CD1 PHE A 107      62.234 -17.561  -4.684  1.00 98.09           C
ATOM    671  CE1 PHE A 107      61.101 -17.103  -5.349  1.00 98.39           C
ATOM    672  CZ  PHE A 107      61.131 -15.901  -6.049  1.00 96.00           C
ATOM    673  CE2 PHE A 107      62.286 -15.157  -6.083  1.00 93.30           C
ATOM    674  CD2 PHE A 107      63.417 -15.620  -5.419  1.00107.06           C
ATOM    675  C   PHE A 107      65.591 -18.032  -1.781  1.00 98.80           C
ATOM    676  O   PHE A 107      65.219 -19.132  -1.363  1.00103.56           O
ATOM    677  N   PRO A 108      66.845 -17.599  -1.622  1.00100.17           N
ATOM    678  CA  PRO A 108      67.826 -18.432  -0.903  1.00 98.50           C
ATOM    679  CB  PRO A 108      68.985 -17.476  -0.655  1.00 98.79           C
ATOM    680  CG  PRO A 108      68.858 -16.438  -1.707  1.00103.25           C
ATOM    681  CD  PRO A 108      67.407 -16.311  -2.053  1.00100.13           C
ATOM    682  C   PRO A 108      67.303 -18.933   0.436  1.00 99.89           C
ATOM    683  O   PRO A 108      67.439 -20.110   0.763  1.00 95.09           O
ATOM    684  N   GLY A 109      66.720 -18.016   1.201  1.00106.48           N
ATOM    685  CA  GLY A 109      66.121 -18.342   2.478  1.00104.63           C
ATOM    686  C   GLY A 109      64.898 -19.215   2.330  1.00 99.13           C
ATOM    687  O   GLY A 109      64.675 -20.081   3.170  1.00 95.12           O
ATOM    688  N   ILE A 110      64.106 -18.978   1.278  1.00 99.58           N
ATOM    689  CA  ILE A 110      62.896 -19.783   0.994  1.00104.90           C
ATOM    690  CB  ILE A 110      62.134 -19.317  -0.286  1.00104.14           C
ATOM    691  CG1 ILE A 110      61.555 -17.901  -0.113  1.00106.84           C
ATOM    692  CD1 ILE A 110      60.423 -17.798   0.887  1.00107.75           C
ATOM    693  CG2 ILE A 110      61.015 -20.292  -0.660  1.00 96.08           C
ATOM    694  C   ILE A 110      63.275 -21.244   0.816  1.00104.26           C
ATOM    695  O   ILE A 110      62.632 -22.141   1.383  1.00 99.37           O
ATOM    696  N   PHE A 111      64.328 -21.467   0.031  1.00102.48           N
ATOM    697  CA  PHE A 111      64.789 -22.821  -0.279  1.00100.48           C
ATOM    698  CB  PHE A 111      65.930 -22.789  -1.309  1.00 98.77           C
ATOM    699  CG  PHE A 111      65.553 -22.197  -2.651  1.00 98.12           C
ATOM    700  CD1 PHE A 111      64.223 -21.991  -3.021  1.00 98.31           C
ATOM    701  CE1 PHE A 111      63.906 -21.451  -4.257  1.00 98.08           C
ATOM    702  CZ  PHE A 111      64.913 -21.124  -5.148  1.00 97.08           C
ATOM    703  CE2 PHE A 111      66.237 -21.331  -4.802  1.00 96.49           C
ATOM    704  CD2 PHE A 111      66.551 -21.866  -3.564  1.00 99.33           C
ATOM    705  C   PHE A 111      65.212 -23.587   0.982  1.00 91.85           C
ATOM    706  O   PHE A 111      64.889 -24.753   1.137  1.00 88.36           O
ATOM    707  N   LYS A 112      65.906 -22.922   1.892  1.00 87.88           N
ATOM    708  CA  LYS A 112      66.238 -23.527   3.165  1.00 90.43           C
ATOM    709  CB  LYS A 112      66.876 -22.476   4.088  1.00101.42           C
ATOM    710  CG  LYS A 112      67.771 -23.040   5.185  1.00118.00           C
ATOM    711  CD  LYS A 112      68.938 -22.102   5.486  1.00145.81           C
ATOM    712  CE  LYS A 112      69.934 -22.680   6.495  1.00167.60           C
ATOM    713  NZ  LYS A 112      70.715 -23.851   5.988  1.00172.71           N
ATOM    714  C   LYS A 112      64.978 -24.164   3.800  1.00 90.01           C
ATOM    715  O   LYS A 112      64.963 -25.339   4.147  1.00 80.66           O
ATOM    716  N   LEU A 113      63.893 -23.410   3.908  1.00100.63           N
ATOM    717  CA  LEU A 113      62.721 -23.911   4.631  1.00101.41           C
ATOM    718  CB  LEU A 113      61.577 -22.872   4.706  1.00 95.10           C
ATOM    719  CG  LEU A 113      61.758 -21.528   5.443  1.00 89.36           C
ATOM    720  CD1 LEU A 113      60.496 -20.695   5.287  1.00 87.62           C
ATOM    721  CD2 LEU A 113      62.112 -21.665   6.921  1.00 83.06           C
ATOM    722  C   LEU A 113      62.209 -25.189   3.987  1.00108.85           C
ATOM    723  O   LEU A 113      61.615 -26.017   4.671  1.00127.32           O
ATOM    724  N   LEU A 114      62.437 -25.351   2.684  1.00109.10           N
ATOM    725  CA  LEU A 114      61.866 -26.476   1.937  1.00118.27           C
ATOM    726  CB  LEU A 114      61.266 -25.971   0.610  1.00129.06           C
ATOM    727  CG  LEU A 114      60.067 -24.993   0.670  1.00132.24           C
ATOM    728  CD1 LEU A 114      59.931 -24.207  -0.631  1.00127.22           C
ATOM    729  CD2 LEU A 114      58.749 -25.692   1.005  1.00126.41           C
ATOM    730  C   LEU A 114      62.841 -27.633   1.659  1.00118.58           C
ATOM    731  O   LEU A 114      62.400 -28.701   1.241  1.00121.14           O
ATOM    732  N   SER A 115      64.142 -27.443   1.906  1.00121.04           N
ATOM    733  CA  SER A 115      65.173 -28.405   1.453  1.00115.45           C
ATOM    734  CB  SER A 115      66.507 -27.686   1.139  1.00112.32           C
ATOM    735  OG  SER A 115      67.228 -27.315   2.309  1.00102.78           O
ATOM    736  C   SER A 115      65.417 -29.564   2.424  1.00117.03           C
ATOM    737  O   SER A 115      65.415 -29.379   3.646  1.00116.61           O
ATOM    738  N   VAL A 116      65.636 -30.755   1.860  1.00118.20           N
ATOM    739  CA  VAL A 116      66.035 -31.941   2.628  1.00115.37           C
ATOM    740  CB  VAL A 116      65.391 -33.238   2.073  1.00113.74           C
ATOM    741  CG1 VAL A 116      65.565 -34.391   3.057  1.00106.24           C
ATOM    742  CG2 VAL A 116      63.919 -33.020   1.738  1.00119.54           C
ATOM    743  C   VAL A 116      67.564 -32.060   2.570  1.00118.26           C
ATOM    744  O   VAL A 116      68.122 -32.541   1.580  1.00115.16           O
ATOM    745  N   ASN A 117      68.236 -31.599   3.623  1.00119.58           N
ATOM    746  CA  ASN A 117      69.703 -31.615   3.694  1.00119.78           C
ATOM    747  CB  ASN A 117      70.231 -33.056   3.609  1.00120.05           C
ATOM    748  CG  ASN A 117      71.504 -33.254   4.412  1.00131.37           C
ATOM    749  OD1 ASN A 117      72.579 -33.474   3.851  1.00122.77           O
ATOM    750  ND2 ASN A 117      71.390 -33.156   5.739  1.00136.71           N
ATOM    751  C   ASN A 117      70.372 -30.721   2.638  1.00117.37           C
ATOM    752  O   ASN A 117      71.193 -31.181   1.846  1.00102.74           O
ATOM    753  N   ASP A 118      70.002 -29.438   2.652  1.00129.53           N
ATOM    754  CA  ASP A 118      70.512 -28.400   1.721  1.00130.09           C
ATOM    755  CB  ASP A 118      72.010 -28.135   1.954  1.00131.19           C
ATOM    756  CG  ASP A 118      72.265 -26.863   2.750  1.00135.69           C
ATOM    757  OD1 ASP A 118      71.428 -26.526   3.619  1.00144.96           O
ATOM    758  OD2 ASP A 118      73.311 -26.208   2.514  1.00131.12           O
ATOM    759  C   ASP A 118      70.252 -28.617   0.223  1.00134.10           C
ATOM    760  O   ASP A 118      70.878 -27.950  -0.608  1.00134.84           O
ATOM    761  N   LEU A 119      69.319 -29.514  -0.114  1.00134.88           N
ATOM    762  CA  LEU A 119      68.937 -29.788  -1.510  1.00133.06           C
ATOM    763  CB  LEU A 119      69.626 -31.071  -2.041  1.00132.30           C
ATOM    764  CG  LEU A 119      71.163 -31.132  -2.230  1.00128.36           C
ATOM    765  CD1 LEU A 119      71.662 -32.572  -2.367  1.00115.07           C
ATOM    766  CD2 LEU A 119      71.641 -30.283  -3.410  1.00127.29           C
ATOM    767  C   LEU A 119      67.411 -29.936  -1.626  1.00128.67           C
ATOM    768  O   LEU A 119      66.785 -30.617  -0.806  1.00115.83           O
ATOM    769  N   ILE A 120      66.822 -29.272  -2.627  1.00138.96           N
ATOM    770  CA  ILE A 120      65.413 -29.503  -3.026  1.00137.40           C
ATOM    771  CB  ILE A 120      64.603 -28.198  -3.330  1.00123.95           C
ATOM    772  CG1 ILE A 120      64.707 -27.195  -2.173  1.00122.61           C
ATOM    773  CD1 ILE A 120      64.282 -25.790  -2.530  1.00117.04           C
ATOM    774  CG2 ILE A 120      63.128 -28.519  -3.597  1.00105.54           C
ATOM    775  C   ILE A 120      65.383 -30.395  -4.268  1.00133.37           C
ATOM    776  O   ILE A 120      66.199 -30.253  -5.188  1.00124.47           O
ATOM    777  N   ARG A 121      64.431 -31.317  -4.268  1.00128.32           N
ATOM    778  CA  ARG A 121      64.204 -32.200  -5.386  1.00128.13           C
ATOM    779  CB  ARG A 121      64.144 -33.641  -4.891  1.00125.87           C
ATOM    780  CG  ARG A 121      65.440 -34.124  -4.265  1.00125.27           C
ATOM    781  CD  ARG A 121      65.338 -35.583  -3.841  1.00117.38           C
ATOM    782  NE  ARG A 121      66.643 -36.182  -3.555  1.00115.31           N
ATOM    783  CZ  ARG A 121      67.554 -36.494  -4.479  1.00118.53           C
ATOM    784  NH1 ARG A 121      67.324 -36.246  -5.770  1.00130.89           N
ATOM    785  NH2 ARG A 121      68.708 -37.051  -4.117  1.00106.97           N
ATOM    786  C   ARG A 121      62.879 -31.782  -6.010  1.00137.62           C
ATOM    787  O   ARG A 121      61.820 -32.091  -5.448  1.00147.39           O
ATOM    788  N   PRO A 122      62.927 -31.052  -7.152  1.00134.77           N
ATOM    789  CA  PRO A 122      61.737 -30.456  -7.753  1.00131.48           C
ATOM    790  CB  PRO A 122      62.187 -30.177  -9.188  1.00125.92           C
ATOM    791  CG  PRO A 122      63.612 -29.818  -9.041  1.00125.66           C
ATOM    792  CD  PRO A 122      64.138 -30.671  -7.908  1.00134.91           C
ATOM    793  C   PRO A 122      60.518 -31.355  -7.754  1.00137.40           C
ATOM    794  O   PRO A 122      59.433 -30.940  -7.324  1.00139.57           O
ATOM    795  N   TRP A 123      60.714 -32.586  -8.208  1.00139.53           N
ATOM    796  CA  TRP A 123      59.601 -33.483  -8.476  1.00139.98           C
ATOM    797  CB  TRP A 123      60.055 -34.575  -9.431  1.00147.77           C
ATOM    798  CG  TRP A 123      60.380 -33.974 -10.719  1.00154.13           C
ATOM    799  CD1 TRP A 123      61.604 -33.882 -11.305  1.00156.33           C
ATOM    800  NE1 TRP A 123      61.502 -33.207 -12.498  1.00154.04           N
ATOM    801  CE2 TRP A 123      60.198 -32.830 -12.681  1.00147.78           C
ATOM    802  CD2 TRP A 123      59.466 -33.290 -11.570  1.00149.58           C
ATOM    803  CE3 TRP A 123      58.091 -33.034 -11.506  1.00145.00           C
ATOM    804  CZ3 TRP A 123      57.502 -32.342 -12.534  1.00148.90           C
ATOM    805  CH2 TRP A 123      58.256 -31.897 -13.632  1.00153.99           C
ATOM    806  CZ2 TRP A 123      59.604 -32.132 -13.721  1.00149.32           C
ATOM    807  C   TRP A 123      58.999 -34.096  -7.247  1.00138.28           C
ATOM    808  O   TRP A 123      57.896 -34.629  -7.322  1.00119.50           O
ATOM    809  N   GLU A 124      59.704 -33.985  -6.120  1.00160.13           N
ATOM    810  CA  GLU A 124      59.376 -34.741  -4.915  1.00168.07           C
ATOM    811  CB  GLU A 124      60.370 -34.449  -3.780  1.00156.61           C
ATOM    812  CG  GLU A 124      60.426 -35.567  -2.748  1.00157.73           C
ATOM    813  CD  GLU A 124      61.544 -35.407  -1.743  1.00165.20           C
ATOM    814  OE1 GLU A 124      62.346 -34.461  -1.888  1.00191.88           O
ATOM    815  OE2 GLU A 124      61.618 -36.229  -0.801  1.00153.70           O
ATOM    816  C   GLU A 124      57.929 -34.544  -4.452  1.00175.26           C
ATOM    817  O   GLU A 124      57.328 -33.476  -4.607  1.00165.30           O
ATOM    818  N   ASP A 125      57.389 -35.616  -3.887  1.00195.09           N
ATOM    819  CA  ASP A 125      55.979 -35.714  -3.537  1.00205.11           C
ATOM    820  CB  ASP A 125      55.689 -37.124  -2.988  1.00210.14           C
ATOM    821  CG  ASP A 125      54.701 -37.892  -3.848  1.00204.90           C
ATOM    822  OD1 ASP A 125      55.062 -38.231  -5.007  1.00198.02           O
ATOM    823  OD2 ASP A 125      53.577 -38.172  -3.364  1.00215.16           O
ATOM    824  C   ASP A 125      55.566 -34.654  -2.506  1.00207.22           C
ATOM    825  O   ASP A 125      56.410 -33.978  -1.913  1.00206.22           O
ATOM    826  N   ALA A 126      54.260 -34.526  -2.298  1.00205.69           N
ATOM    827  CA  ALA A 126      53.716 -33.619  -1.287  1.00200.93           C
ATOM    828  CB  ALA A 126      52.210 -33.473  -1.470  1.00184.97           C
ATOM    829  C   ALA A 126      54.045 -34.069   0.151  1.00209.22           C
ATOM    830  O   ALA A 126      54.456 -33.250   0.981  1.00220.76           O
ATOM    831  N   SER A 127      53.874 -35.361   0.440  1.00203.77           N
ATOM    832  CA  SER A 127      54.061 -35.888   1.802  1.00192.82           C
ATOM    833  CB  SER A 127      53.236 -37.162   2.015  1.00186.06           C
ATOM    834  OG  SER A 127      53.555 -38.141   1.045  1.00189.18           O
ATOM    835  C   SER A 127      55.522 -36.158   2.125  1.00186.53           C
ATOM    836  O   SER A 127      56.112 -35.497   2.984  1.00172.59           O
ATOM    837  N   THR A 128      56.095 -37.139   1.436  1.00185.84           N
ATOM    838  CA  THR A 128      57.499 -37.488   1.610  1.00183.39           C
ATOM    839  CB  THR A 128      57.820 -38.833   0.924  1.00176.80           C
ATOM    840  OG1 THR A 128      57.198 -38.868  -0.369  1.00166.28           O
ATOM    841  CG2 THR A 128      57.310 -40.003   1.766  1.00168.19           C
ATOM    842  C   THR A 128      58.358 -36.373   1.006  1.00175.14           C
ATOM    843  O   THR A 128      57.849 -35.605   0.181  1.00131.66           O
ATOM    844  N   GLY A 129      59.630 -36.249   1.410  1.00185.79           N
ATOM    845  CA  GLY A 129      60.274 -37.068   2.457  1.00186.36           C
ATOM    846  C   GLY A 129      60.351 -36.323   3.778  1.00181.62           C
ATOM    847  O   GLY A 129      59.346 -36.192   4.478  1.00176.70           O
ATOM    848  N   LEU A 130      61.541 -35.829   4.118  1.00180.82           N
ATOM    849  CA  LEU A 130      61.739 -35.047   5.344  1.00185.77           C
ATOM    850  CB  LEU A 130      62.746 -35.739   6.273  1.00187.33           C
ATOM    851  CG  LEU A 130      62.633 -37.249   6.496  1.00187.43           C
ATOM    852  CD1 LEU A 130      63.692 -37.673   7.503  1.00178.78           C
ATOM    853  CD2 LEU A 130      61.246 -37.661   6.966  1.00183.94           C
ATOM    854  C   LEU A 130      62.230 -33.625   5.029  1.00181.36           C
ATOM    855  O   LEU A 130      63.434 -33.402   4.905  1.00178.31           O
ATOM    856  N   PRO A 131      61.301 -32.656   4.895  1.00178.10           N
ATOM    857  CA  PRO A 131      61.725 -31.262   4.706  1.00166.16           C
ATOM    858  CB  PRO A 131      60.416 -30.515   4.401  1.00170.76           C
ATOM    859  CG  PRO A 131      59.426 -31.566   4.038  1.00182.30           C
ATOM    860  CD  PRO A 131      59.840 -32.806   4.776  1.00186.32           C
ATOM    861  C   PRO A 131      62.370 -30.695   5.960  1.00155.13           C
ATOM    862  O   PRO A 131      62.371 -31.352   7.006  1.00159.23           O
ATOM    863  N   ASN A 132      62.895 -29.477   5.850  1.00146.00           N
ATOM    864  CA  ASN A 132      63.593 -28.820   6.961  1.00142.64           C
ATOM    865  CB  ASN A 132      64.627 -27.823   6.418  1.00139.71           C
ATOM    866  CG  ASN A 132      65.610 -27.368   7.479  1.00140.22           C
ATOM    867  OD1 ASN A 132      66.395 -28.170   7.989  1.00135.23           O
ATOM    868  ND2 ASN A 132      65.571 -26.078   7.820  1.00143.47           N
ATOM    869  C   ASN A 132      62.679 -28.119   7.995  1.00132.11           C
ATOM    870  O   ASN A 132      63.101 -27.893   9.129  1.00142.39           O
ATOM    871  N   ALA A 133      61.449 -27.768   7.617  1.00119.60           N
ATOM    872  CA  ALA A 133      60.520 -27.113   8.551  1.00116.92           C
ATOM    873  CB  ALA A 133      60.650 -25.600   8.446  1.00120.79           C
ATOM    874  C   ALA A 133      59.057 -27.551   8.361  1.00110.30           C
ATOM    875  O   ALA A 133      58.636 -27.931   7.268  1.00110.86           O
ATOM    876  N   ILE A 134      58.279 -27.488   9.434  1.00 97.81           N
ATOM    877  CA  ILE A 134      56.907 -27.968   9.385  1.00101.96           C
ATOM    878  CB  ILE A 134      56.509 -28.636  10.710  1.00114.54           C
ATOM    879  CG1 ILE A 134      56.280 -27.592  11.810  1.00122.48           C
ATOM    880  CD1 ILE A 134      55.500 -28.134  12.990  1.00127.99           C
ATOM    881  CG2 ILE A 134      57.564 -29.653  11.125  1.00114.23           C
ATOM    882  C   ILE A 134      55.883 -26.883   9.053  1.00 98.72           C
ATOM    883  O   ILE A 134      54.680 -27.122   9.130  1.00 92.31           O
ATOM    884  N   GLY A 135      56.365 -25.696   8.694  1.00107.83           N
ATOM    885  CA  GLY A 135      55.511 -24.550   8.361  1.00103.90           C
ATOM    886  C   GLY A 135      56.257 -23.224   8.473  1.00102.19           C
ATOM    887  O   GLY A 135      57.387 -23.150   9.006  1.00102.46           O
ATOM    888  N   VAL A 136      55.632 -22.162   7.983  1.00 91.36           N
ATOM    889  CA  VAL A 136      56.268 -20.855   8.052  1.00 85.84           C
ATOM    890  CB  VAL A 136      56.861 -20.452   6.690  1.00 82.47           C
ATOM    891  CG1 VAL A 136      55.767 -20.342   5.639  1.00 84.60           C
ATOM    892  CG2 VAL A 136      57.652 -19.162   6.795  1.00 80.81           C
ATOM    893  C   VAL A 136      55.290 -19.813   8.559  1.00 81.17           C
ATOM    894  O   VAL A 136      54.065 -19.992   8.488  1.00 75.88           O
ATOM    895  N   VAL A 137      55.855 -18.752   9.120  1.00 76.55           N
ATOM    896  CA  VAL A 137      55.095 -17.593   9.515  1.00 74.26           C
ATOM    897  CB  VAL A 137      55.302 -17.296  11.009  1.00 67.93           C
ATOM    898  CG1 VAL A 137      54.832 -15.889  11.349  1.00 68.07           C
ATOM    899  CG2 VAL A 137      54.559 -18.340  11.839  1.00 64.33           C
ATOM    900  C   VAL A 137      55.458 -16.405   8.620  1.00 76.31           C
ATOM    901  O   VAL A 137      56.608 -16.224   8.229  1.00 71.54           O
ATOM    902  N   GLY A 138      54.446 -15.611   8.288  1.00 84.09           N
ATOM    903  CA  GLY A 138      54.607 -14.501   7.356  1.00 87.50           C
ATOM    904  C   GLY A 138      54.292 -14.868   5.914  1.00 78.62           C
ATOM    905  O   GLY A 138      53.650 -15.889   5.653  1.00 71.89           O
ATOM    906  N   PRO A 139      54.741 -14.028   4.969  1.00 70.58           N
ATOM    907  CA  PRO A 139      55.468 -12.784   5.188  1.00 68.32           C
ATOM    908  CB  PRO A 139      56.115 -12.513   3.832  1.00 70.99           C
ATOM    909  CG  PRO A 139      55.245 -13.201   2.848  1.00 73.33           C
ATOM    910  CD  PRO A 139      54.738 -14.417   3.553  1.00 75.52           C
ATOM    911  C   PRO A 139      54.556 -11.650   5.594  1.00 69.25           C
ATOM    912  O   PRO A 139      53.418 -11.873   5.989  1.00 65.44           O
ATOM    913  N   PHE A 140      55.073 -10.432   5.527  1.00 79.19           N
ATOM    914  CA  PHE A 140      54.342  -9.277   6.016  1.00 81.22           C
ATOM    915  CB  PHE A 140      55.315  -8.209   6.542  1.00 80.45           C
ATOM    916  CG  PHE A 140      54.644  -7.092   7.284  1.00 86.47           C
ATOM    917  CD1 PHE A 140      53.584  -7.342   8.159  1.00 93.61           C
ATOM    918  CE1 PHE A 140      52.958  -6.302   8.848  1.00 98.33           C
ATOM    919  CZ  PHE A 140      53.395  -4.997   8.678  1.00100.39           C
ATOM    920  CE2 PHE A 140      54.457  -4.732   7.816  1.00100.60           C
ATOM    921  CD2 PHE A 140      55.078  -5.778   7.129  1.00 96.14           C
ATOM    922  C   PHE A 140      53.451  -8.694   4.938  1.00 78.49           C
ATOM    923  O   PHE A 140      52.327  -8.320   5.217  1.00 78.97           O
ATOM    924  N   THR A 141      53.954  -8.628   3.710  1.00 77.11           N
ATOM    925  CA  THR A 141      53.289  -7.881   2.657  1.00 78.00           C
ATOM    926  CB  THR A 141      54.254  -6.922   1.944  1.00 81.91           C
ATOM    927  OG1 THR A 141      55.072  -7.660   1.014  1.00 86.30           O
ATOM    928  CG2 THR A 141      55.116  -6.168   2.958  1.00 79.00           C
ATOM    929  C   THR A 141      52.730  -8.769   1.581  1.00 76.96           C
ATOM    930  O   THR A 141      53.070  -9.941   1.498  1.00 74.25           O
ATOM    931  N   SER A 142      51.905  -8.168   0.731  1.00 80.73           N
ATOM    932  CA  SER A 142      51.330  -8.852  -0.410  1.00 85.71           C
ATOM    933  CB  SER A 142      50.164  -8.046  -1.011  1.00 86.97           C
ATOM    934  OG  SER A 142      49.061  -7.973  -0.119  1.00 87.91           O
ATOM    935  C   SER A 142      52.397  -9.129  -1.462  1.00 89.72           C
ATOM    936  O   SER A 142      52.375 -10.192  -2.094  1.00 91.34           O
ATOM    937  N   THR A 143      53.346  -8.205  -1.637  1.00 86.06           N
ATOM    938  CA  THR A 143      54.303  -8.358  -2.720  1.00 82.60           C
ATOM    939  CB  THR A 143      55.088  -7.080  -3.015  1.00 83.48           C
ATOM    940  OG1 THR A 143      54.172  -6.038  -3.367  1.00 84.09           O
ATOM    941  CG2 THR A 143      56.021  -7.309  -4.195  1.00 89.49           C
ATOM    942  C   THR A 143      55.223  -9.524  -2.432  1.00 80.94           C
ATOM    943  O   THR A 143      55.344 -10.430  -3.260  1.00 82.21           O
ATOM    944  N   HIS A 144      55.839  -9.531  -1.256  1.00 80.43           N
ATOM    945  CA  HIS A 144      56.609 -10.701  -0.849  1.00 86.55           C
ATOM    946  CB  HIS A 144      56.932 -10.670   0.631  1.00 91.70           C
ATOM    947  CG  HIS A 144      57.981  -9.684   1.015  1.00 91.36           C
ATOM    948  ND1 HIS A 144      57.678  -8.438   1.518  1.00 91.46           N
ATOM    949  CE1 HIS A 144      58.797  -7.796   1.808  1.00 93.19           C
ATOM    950  NE2 HIS A 144      59.814  -8.589   1.521  1.00101.30           N
ATOM    951  CD2 HIS A 144      59.330  -9.781   1.033  1.00 97.50           C
ATOM    952  C   HIS A 144      55.792 -11.962  -1.118  1.00 84.18           C
ATOM    953  O   HIS A 144      56.212 -12.813  -1.889  1.00 94.69           O
ATOM    954  N   ALA A 145      54.616 -12.048  -0.492  1.00 74.09           N
ATOM    955  CA  ALA A 145      53.779 -13.243  -0.524  1.00 71.80           C
ATOM    956  CB  ALA A 145      52.471 -12.987   0.198  1.00 70.55           C
ATOM    957  C   ALA A 145      53.484 -13.731  -1.930  1.00 72.46           C
ATOM    958  O   ALA A 145      53.521 -14.926  -2.196  1.00 73.09           O
ATOM    959  N   LEU A 146      53.187 -12.813  -2.832  1.00 73.96           N
ATOM    960  CA  LEU A 146      52.875 -13.210  -4.194  1.00 83.23           C
ATOM    961  CB  LEU A 146      52.400 -12.010  -5.012  1.00 90.32           C
ATOM    962  CG  LEU A 146      51.025 -11.463  -4.565  1.00 95.41           C
ATOM    963  CD1 LEU A 146      50.782 -10.029  -5.033  1.00 95.06           C
ATOM    964  CD2 LEU A 146      49.883 -12.373  -5.009  1.00 94.28           C
ATOM    965  C   LEU A 146      54.076 -13.878  -4.845  1.00 82.76           C
ATOM    966  O   LEU A 146      53.933 -14.888  -5.525  1.00 84.03           O
ATOM    967  N   SER A 147      55.263 -13.336  -4.602  1.00 82.30           N
ATOM    968  CA  SER A 147      56.479 -13.875  -5.201  1.00 78.62           C
ATOM    969  CB  SER A 147      57.644 -12.937  -4.955  1.00 74.82           C
ATOM    970  OG  SER A 147      57.324 -11.684  -5.520  1.00 84.38           O
ATOM    971  C   SER A 147      56.851 -15.261  -4.729  1.00 76.22           C
ATOM    972  O   SER A 147      57.430 -16.008  -5.483  1.00 82.26           O
ATOM    973  N   ILE A 148      56.524 -15.605  -3.491  1.00 81.07           N
ATOM    974  CA  ILE A 148      56.994 -16.863  -2.889  1.00 86.22           C
ATOM    975  CB  ILE A 148      57.672 -16.649  -1.507  1.00 91.49           C
ATOM    976  CG1 ILE A 148      56.657 -16.191  -0.444  1.00103.31           C
ATOM    977  CD1 ILE A 148      57.271 -15.650   0.835  1.00110.50           C
ATOM    978  CG2 ILE A 148      58.815 -15.651  -1.628  1.00 96.52           C
ATOM    979  C   ILE A 148      55.889 -17.893  -2.728  1.00 89.12           C
ATOM    980  O   ILE A 148      56.129 -19.084  -2.918  1.00 97.96           O
ATOM    981  N   ALA A 149      54.686 -17.441  -2.386  1.00 87.49           N
ATOM    982  CA  ALA A 149      53.597 -18.344  -2.039  1.00 89.62           C
ATOM    983  CB  ALA A 149      52.260 -17.621  -2.087  1.00 94.21           C
ATOM    984  C   ALA A 149      53.546 -19.590  -2.905  1.00 94.19           C
ATOM    985  O   ALA A 149      53.640 -20.689  -2.370  1.00 90.18           O
ATOM    986  N   PRO A 150      53.425 -19.426  -4.244  1.00106.39           N
ATOM    987  CA  PRO A 150      53.227 -20.583  -5.133  1.00108.78           C
ATOM    988  CB  PRO A 150      53.572 -20.024  -6.519  1.00109.85           C
ATOM    989  CG  PRO A 150      53.241 -18.581  -6.426  1.00111.44           C
ATOM    990  CD  PRO A 150      53.601 -18.180  -5.022  1.00110.66           C
ATOM    991  C   PRO A 150      54.114 -21.787  -4.809  1.00104.40           C
ATOM    992  O   PRO A 150      53.607 -22.917  -4.738  1.00108.25           O
ATOM    993  N   ILE A 151      55.408 -21.542  -4.591  1.00 91.71           N
ATOM    994  CA  ILE A 151      56.346 -22.619  -4.274  1.00 86.89           C
ATOM    995  CB  ILE A 151      57.753 -22.078  -3.961  1.00 82.52           C
ATOM    996  CG1 ILE A 151      58.337 -21.393  -5.196  1.00 88.27           C
ATOM    997  CD1 ILE A 151      59.687 -20.749  -4.964  1.00 94.19           C
ATOM    998  CG2 ILE A 151      58.683 -23.207  -3.559  1.00 81.59           C
ATOM    999  C   ILE A 151      55.783 -23.432  -3.106  1.00 83.28           C
ATOM   1000  O   ILE A 151      55.655 -24.653  -3.174  1.00 85.19           O
ATOM   1001  N   PHE A 152      55.394 -22.732  -2.057  1.00 81.04           N
ATOM   1002  CA  PHE A 152      54.786 -23.364  -0.904  1.00 84.92           C
ATOM   1003  CB  PHE A 152      54.448 -22.305   0.153  1.00 88.23           C
ATOM   1004  CG  PHE A 152      55.658 -21.651   0.776  1.00 94.43           C
ATOM   1005  CD1 PHE A 152      56.268 -22.222   1.883  1.00 94.28           C
ATOM   1006  CE1 PHE A 152      57.366 -21.630   2.477  1.00 94.32           C
ATOM   1007  CZ  PHE A 152      57.875 -20.445   1.962  1.00 96.65           C
ATOM   1008  CE2 PHE A 152      57.284 -19.863   0.854  1.00 93.99           C
ATOM   1009  CD2 PHE A 152      56.177 -20.461   0.270  1.00 97.13           C
ATOM   1010  C   PHE A 152      53.520 -24.130  -1.289  1.00 86.10           C
ATOM   1011  O   PHE A 152      53.317 -25.271  -0.876  1.00 86.60           O
ATOM   1012  N   MET A 153      52.675 -23.482  -2.084  1.00 90.03           N
ATOM   1013  CA  MET A 153      51.345 -23.988  -2.401  1.00 85.17           C
ATOM   1014  CB  MET A 153      50.623 -23.025  -3.338  1.00 84.10           C
ATOM   1015  CG  MET A 153      50.260 -21.683  -2.732  1.00 85.54           C
ATOM   1016  SD  MET A 153      49.417 -21.832  -1.145  1.00101.56           S
ATOM   1017  CE  MET A 153      50.629 -21.207   0.029  1.00 94.47           C
ATOM   1018  C   MET A 153      51.391 -25.358  -3.044  1.00 93.55           C
ATOM   1019  O   MET A 153      50.549 -26.205  -2.727  1.00 94.33           O
ATOM   1020  N   THR A 154      52.376 -25.571  -3.927  1.00 96.31           N
ATOM   1021  CA  THR A 154      52.544 -26.842  -4.659  1.00 94.54           C
ATOM   1022  CB  THR A 154      53.741 -26.793  -5.616  1.00 91.68           C
ATOM   1023  OG1 THR A 154      53.887 -25.474  -6.146  1.00 96.91           O
ATOM   1024  CG2 THR A 154      53.552 -27.788  -6.756  1.00 92.94           C
ATOM   1025  C   THR A 154      52.773 -28.056  -3.759  1.00100.33           C
ATOM   1026  O   THR A 154      52.473 -29.193  -4.143  1.00 99.13           O
ATOM   1027  N   ASN A 155      53.322 -27.819  -2.572  1.00105.39           N
ATOM   1028  CA  ASN A 155      53.545 -28.886  -1.611  1.00111.66           C
ATOM   1029  CB  ASN A 155      54.955 -28.742  -1.027  1.00121.62           C
ATOM   1030  CG  ASN A 155      56.039 -29.034  -2.062  1.00145.37           C
ATOM   1031  OD1 ASN A 155      56.056 -30.113  -2.669  1.00172.95           O
ATOM   1032  ND2 ASN A 155      56.940 -28.074  -2.281  1.00142.47           N
ATOM   1033  C   ASN A 155      52.484 -28.948  -0.508  1.00105.79           C
ATOM   1034  O   ASN A 155      52.514 -29.839   0.342  1.00114.64           O
ATOM   1035  N   LEU A 156      51.517 -28.037  -0.551  1.00101.55           N
ATOM   1036  CA  LEU A 156      50.645 -27.766   0.605  1.00105.59           C
ATOM   1037  CB  LEU A 156      49.571 -28.849   0.768  1.00105.47           C
ATOM   1038  CG  LEU A 156      48.539 -28.940  -0.360  1.00 99.02           C
ATOM   1039  CD1 LEU A 156      47.493 -29.985   0.013  1.00 94.79           C
ATOM   1040  CD2 LEU A 156      47.894 -27.595  -0.655  1.00 98.96           C
ATOM   1041  C   LEU A 156      51.444 -27.555   1.911  1.00 98.01           C
ATOM   1042  O   LEU A 156      51.093 -28.047   3.001  1.00 77.49           O
ATOM   1043  N   PHE A 157      52.528 -26.804   1.760  1.00 96.33           N
ATOM   1044  CA  PHE A 157      53.362 -26.405   2.864  1.00 93.89           C
ATOM   1045  CB  PHE A 157      54.751 -26.018   2.355  1.00100.27           C
ATOM   1046  CG  PHE A 157      55.746 -25.744   3.442  1.00 98.82           C
ATOM   1047  CD1 PHE A 157      55.791 -24.514   4.083  1.00 96.33           C
ATOM   1048  CE1 PHE A 157      56.712 -24.267   5.081  1.00 94.20           C
ATOM   1049  CZ  PHE A 157      57.605 -25.251   5.449  1.00 94.34           C
ATOM   1050  CE2 PHE A 157      57.566 -26.477   4.816  1.00102.74           C
ATOM   1051  CD2 PHE A 157      56.642 -26.716   3.818  1.00101.65           C
ATOM   1052  C   PHE A 157      52.645 -25.195   3.403  1.00 84.72           C
ATOM   1053  O   PHE A 157      52.459 -24.240   2.659  1.00 79.76           O
ATOM   1054  N   PRO A 158      52.222 -25.239   4.679  1.00 84.25           N
ATOM   1055  CA  PRO A 158      51.390 -24.175   5.256  1.00 85.21           C
ATOM   1056  CB  PRO A 158      50.853 -24.788   6.551  1.00 87.15           C
ATOM   1057  CG  PRO A 158      51.811 -25.873   6.901  1.00 88.73           C
ATOM   1058  CD  PRO A 158      52.497 -26.319   5.642  1.00 86.79           C
ATOM   1059  C   PRO A 158      52.148 -22.902   5.567  1.00 82.89           C
ATOM   1060  O   PRO A 158      53.138 -22.927   6.312  1.00 80.23           O
ATOM   1061  N   MET A 159      51.685 -21.807   4.970  1.00 80.82           N
ATOM   1062  CA  MET A 159      52.107 -20.473   5.357  1.00 81.96           C
ATOM   1063  CB  MET A 159      52.217 -19.537   4.143  1.00 80.95           C
ATOM   1064  CG  MET A 159      53.113 -20.007   3.008  1.00 84.68           C
ATOM   1065  SD  MET A 159      53.374 -18.765   1.703  1.00 88.30           S
ATOM   1066  CE  MET A 159      54.504 -17.626   2.505  1.00 75.39           C
ATOM   1067  C   MET A 159      51.028 -19.944   6.295  1.00 81.12           C
ATOM   1068  O   MET A 159      49.852 -20.269   6.118  1.00 89.96           O
ATOM   1069  N   VAL A 160      51.422 -19.150   7.290  1.00 68.87           N
ATOM   1070  CA  VAL A 160      50.479 -18.364   8.039  1.00 65.72           C
ATOM   1071  CB  VAL A 160      50.336 -18.896   9.468  1.00 71.27           C
ATOM   1072  CG1 VAL A 160      49.347 -18.051  10.269  1.00 76.61           C
ATOM   1073  CG2 VAL A 160      49.880 -20.344   9.447  1.00 73.86           C
ATOM   1074  C   VAL A 160      50.987 -16.940   8.066  1.00 66.87           C
ATOM   1075  O   VAL A 160      51.822 -16.615   8.881  1.00 76.16           O
ATOM   1076  N   SER A 161      50.501 -16.076   7.184  1.00 67.98           N
ATOM   1077  CA  SER A 161      50.957 -14.677   7.196  1.00 71.94           C
ATOM   1078  CB  SER A 161      50.683 -13.967   5.857  1.00 77.48           C
ATOM   1079  OG  SER A 161      50.679 -12.536   5.977  1.00 76.64           O
ATOM   1080  C   SER A 161      50.365 -13.866   8.352  1.00 72.95           C
ATOM   1081  O   SER A 161      49.234 -14.098   8.793  1.00 62.37           O
ATOM   1082  N   TYR A 162      51.157 -12.894   8.810  1.00 82.57           N
ATOM   1083  CA  TYR A 162      50.779 -11.978   9.909  1.00 84.13           C
ATOM   1084  CB  TYR A 162      51.850 -11.924  11.020  1.00 84.25           C
ATOM   1085  CG  TYR A 162      53.221 -11.568  10.511  1.00 81.01           C
ATOM   1086  CD1 TYR A 162      53.654 -10.259  10.491  1.00 76.94           C
ATOM   1087  CE1 TYR A 162      54.912  -9.948  10.005  1.00 85.91           C
ATOM   1088  CZ  TYR A 162      55.754 -10.966   9.527  1.00 86.03           C
ATOM   1089  OH  TYR A 162      57.014 -10.689   9.035  1.00 85.04           O
ATOM   1090  CE2 TYR A 162      55.333 -12.270   9.535  1.00 82.20           C
ATOM   1091  CD2 TYR A 162      54.075 -12.564  10.021  1.00 81.83           C
ATOM   1092  C   TYR A 162      50.583 -10.577   9.383  1.00 75.33           C
ATOM   1093  O   TYR A 162      50.607  -9.632  10.152  1.00 73.16           O
ATOM   1094  N   GLY A 163      50.403 -10.441   8.078  1.00 71.90           N
ATOM   1095  CA  GLY A 163      50.239  -9.126   7.503  1.00 73.25           C
ATOM   1096  C   GLY A 163      49.620  -9.061   6.128  1.00 72.89           C
ATOM   1097  O   GLY A 163      48.932  -8.081   5.816  1.00 73.09           O
ATOM   1098  N   CYS A 164      49.850 -10.069   5.289  1.00 70.16           N
ATOM   1099  CA ACYS A 164      49.363  -9.979   3.921  0.59 72.62           C
ATOM   1100  CA BCYS A 164      49.348 -10.039   3.912  0.41 71.82           C
ATOM   1101  CB ACYS A 164      49.816 -11.163   3.075  0.59 72.07           C
ATOM   1102  CB BCYS A 164      49.678 -11.357   3.212  0.41 71.34           C
ATOM   1103  SG ACYS A 164      49.647 -10.772   1.318  0.59 71.53           S
ATOM   1104  SG BCYS A 164      51.374 -11.909   3.454  0.41 71.12           S
ATOM   1105  C   CYS A 164      47.834  -9.812   3.861  1.00 71.60           C
ATOM   1106  O   CYS A 164      47.075 -10.630   4.405  1.00 71.26           O
ATOM   1107  N   SER A 165      47.384  -8.739   3.205  1.00 61.36           N
ATOM   1108  CA  SER A 165      45.958  -8.494   3.128  1.00 63.31           C
ATOM   1109  CB  SER A 165      45.605  -7.176   3.792  1.00 68.55           C
ATOM   1110  OG  SER A 165      45.929  -6.091   2.953  1.00 74.55           O
ATOM   1111  C   SER A 165      45.399  -8.492   1.729  1.00 65.40           C
ATOM   1112  O   SER A 165      44.354  -7.896   1.495  1.00 65.88           O
ATOM   1113  N   GLY A 166      46.058  -9.170   0.799  1.00 73.12           N
ATOM   1114  CA  GLY A 166      45.543  -9.247  -0.570  1.00 81.35           C
ATOM   1115  C   GLY A 166      44.189  -9.939  -0.645  1.00 83.42           C
ATOM   1116  O   GLY A 166      43.995 -10.998  -0.054  1.00 81.14           O
ATOM   1117  N   SER A 167      43.244  -9.346  -1.364  1.00 89.20           N
ATOM   1118  CA  SER A 167      41.938  -9.972  -1.543  1.00 93.02           C
ATOM   1119  CB  SER A 167      41.001  -9.068  -2.345  1.00 92.61           C
ATOM   1120  OG  SER A 167      40.646  -7.921  -1.584  1.00 91.81           O
ATOM   1121  C   SER A 167      42.117 -11.308  -2.242  1.00 93.29           C
ATOM   1122  O   SER A 167      41.403 -12.269  -1.949  1.00 87.07           O
ATOM   1123  N   VAL A 168      43.100 -11.357  -3.142  1.00 97.53           N
ATOM   1124  CA  VAL A 168      43.384 -12.548  -3.942  1.00 97.32           C
ATOM   1125  CB  VAL A 168      44.548 -12.306  -4.921  1.00 95.36           C
ATOM   1126  CG1 VAL A 168      45.860 -12.133  -4.179  1.00103.25           C
ATOM   1127  CG2 VAL A 168      44.659 -13.458  -5.898  1.00 99.30           C
ATOM   1128  C   VAL A 168      43.681 -13.813  -3.140  1.00 96.59           C
ATOM   1129  O   VAL A 168      43.404 -14.904  -3.624  1.00105.28           O
ATOM   1130  N   PHE A 169      44.223 -13.678  -1.930  1.00 95.34           N
ATOM   1131  CA  PHE A 169      44.630 -14.850  -1.124  1.00 96.14           C
ATOM   1132  CB  PHE A 169      45.659 -14.432  -0.073  1.00 94.48           C
ATOM   1133  CG  PHE A 169      46.938 -13.939  -0.652  1.00 88.19           C
ATOM   1134  CD1 PHE A 169      47.885 -14.843  -1.115  1.00 94.19           C
ATOM   1135  CE1 PHE A 169      49.082 -14.400  -1.652  1.00 98.15           C
ATOM   1136  CZ  PHE A 169      49.333 -13.039  -1.730  1.00 97.47           C
ATOM   1137  CE2 PHE A 169      48.387 -12.127  -1.271  1.00 89.16           C
ATOM   1138  CD2 PHE A 169      47.200 -12.581  -0.731  1.00 82.02           C
ATOM   1139  C   PHE A 169      43.482 -15.605  -0.436  1.00 90.74           C
ATOM   1140  O   PHE A 169      43.715 -16.585   0.283  1.00 91.60           O
ATOM   1141  N   SER A 170      42.254 -15.141  -0.636  1.00 84.64           N
ATOM   1142  CA  SER A 170      41.085 -15.850  -0.143  1.00 86.76           C
ATOM   1143  CB  SER A 170      39.971 -14.861   0.199  1.00 91.39           C
ATOM   1144  OG  SER A 170      40.438 -13.760   0.965  1.00 93.57           O
ATOM   1145  C   SER A 170      40.590 -16.854  -1.193  1.00 88.47           C
ATOM   1146  O   SER A 170      39.623 -17.587  -0.947  1.00 81.72           O
ATOM   1147  N   LYS A 171      41.238 -16.868  -2.365  1.00 91.64           N
ATOM   1148  CA  LYS A 171      40.948 -17.855  -3.418  1.00 93.21           C
ATOM   1149  CB  LYS A 171      41.358 -17.332  -4.808  1.00 93.09           C
ATOM   1150  CG  LYS A 171      40.363 -16.300  -5.334  1.00 99.79           C
ATOM   1151  CD  LYS A 171      40.877 -15.493  -6.518  1.00102.24           C
ATOM   1152  CE  LYS A 171      39.745 -14.840  -7.332  1.00101.02           C
ATOM   1153  NZ  LYS A 171      39.147 -13.623  -6.723  1.00 91.22           N
ATOM   1154  C   LYS A 171      41.629 -19.176  -3.068  1.00 90.72           C
ATOM   1155  O   LYS A 171      42.850 -19.333  -3.216  1.00 80.21           O
ATOM   1156  N   GLU A 172      40.813 -20.109  -2.579  1.00 88.53           N
ATOM   1157  CA  GLU A 172      41.307 -21.336  -1.974  1.00 91.97           C
ATOM   1158  CB  GLU A 172      40.156 -22.116  -1.324  1.00 92.95           C
ATOM   1159  CG  GLU A 172      40.540 -22.920  -0.086  1.00101.03           C
ATOM   1160  CD  GLU A 172      40.919 -24.375  -0.351  1.00106.99           C
ATOM   1161  OE1 GLU A 172      41.466 -24.698  -1.431  1.00109.84           O
ATOM   1162  OE2 GLU A 172      40.684 -25.211   0.555  1.00114.35           O
ATOM   1163  C   GLU A 172      41.999 -22.194  -3.017  1.00 99.86           C
ATOM   1164  O   GLU A 172      43.060 -22.769  -2.755  1.00102.45           O
ATOM   1165  N   ASN A 173      41.404 -22.277  -4.202  1.00103.50           N
ATOM   1166  CA  ASN A 173      41.984 -23.083  -5.265  1.00110.03           C
ATOM   1167  CB  ASN A 173      41.060 -23.137  -6.476  1.00116.38           C
ATOM   1168  CG  ASN A 173      41.078 -21.855  -7.267  1.00114.68           C
ATOM   1169  OD1 ASN A 173      40.602 -20.819  -6.794  1.00127.29           O
ATOM   1170  ND2 ASN A 173      41.650 -21.909  -8.466  1.00103.94           N
ATOM   1171  C   ASN A 173      43.362 -22.566  -5.674  1.00111.44           C
ATOM   1172  O   ASN A 173      44.263 -23.366  -5.909  1.00118.98           O
ATOM   1173  N   LEU A 174      43.521 -21.239  -5.732  1.00106.22           N
ATOM   1174  CA  LEU A 174      44.817 -20.598  -6.015  1.00102.25           C
ATOM   1175  CB  LEU A 174      44.601 -19.124  -6.286  1.00 93.91           C
ATOM   1176  CG  LEU A 174      43.999 -18.793  -7.625  1.00 90.40           C
ATOM   1177  CD1 LEU A 174      43.686 -17.304  -7.707  1.00 91.44           C
ATOM   1178  CD2 LEU A 174      45.001 -19.206  -8.689  1.00 90.73           C
ATOM   1179  C   LEU A 174      45.858 -20.672  -4.886  1.00110.24           C
ATOM   1180  O   LEU A 174      47.078 -20.698  -5.150  1.00106.05           O
ATOM   1181  N   TYR A 175      45.365 -20.652  -3.644  1.00 98.52           N
ATOM   1182  CA  TYR A 175      46.206 -20.507  -2.472  1.00 89.29           C
ATOM   1183  CB  TYR A 175      46.218 -19.018  -2.044  1.00 85.40           C
ATOM   1184  CG  TYR A 175      46.965 -18.118  -3.032  1.00 77.74           C
ATOM   1185  CD1 TYR A 175      48.340 -18.186  -3.145  1.00 82.36           C
ATOM   1186  CE1 TYR A 175      49.029 -17.400  -4.043  1.00 77.87           C
ATOM   1187  CZ  TYR A 175      48.353 -16.541  -4.848  1.00 72.25           C
ATOM   1188  OH  TYR A 175      49.108 -15.782  -5.721  1.00 80.94           O
ATOM   1189  CE2 TYR A 175      46.983 -16.452  -4.767  1.00 63.17           C
ATOM   1190  CD2 TYR A 175      46.301 -17.236  -3.863  1.00 67.52           C
ATOM   1191  C   TYR A 175      45.710 -21.455  -1.366  1.00 95.07           C
ATOM   1192  O   TYR A 175      45.240 -21.011  -0.315  1.00105.45           O
ATOM   1193  N   PRO A 176      45.816 -22.778  -1.600  1.00 98.51           N
ATOM   1194  CA  PRO A 176      45.280 -23.784  -0.668  1.00 94.46           C
ATOM   1195  CB  PRO A 176      45.404 -25.096  -1.440  1.00 99.21           C
ATOM   1196  CG  PRO A 176      46.502 -24.858  -2.414  1.00108.75           C
ATOM   1197  CD  PRO A 176      46.422 -23.402  -2.789  1.00104.84           C
ATOM   1198  C   PRO A 176      46.008 -23.904   0.660  1.00 92.68           C
ATOM   1199  O   PRO A 176      45.373 -24.201   1.651  1.00106.77           O
ATOM   1200  N   SER A 177      47.313 -23.678   0.700  1.00 98.27           N
ATOM   1201  CA  SER A 177      48.057 -23.773   1.964  1.00104.01           C
ATOM   1202  CB  SER A 177      49.338 -24.599   1.756  1.00114.82           C
ATOM   1203  OG  SER A 177      50.176 -24.077   0.727  1.00114.88           O
ATOM   1204  C   SER A 177      48.378 -22.413   2.615  1.00 98.38           C
ATOM   1205  O   SER A 177      49.272 -22.317   3.459  1.00 95.26           O
ATOM   1206  N   PHE A 178      47.622 -21.376   2.259  1.00 92.42           N
ATOM   1207  CA  PHE A 178      47.865 -20.026   2.762  1.00 90.36           C
ATOM   1208  CB  PHE A 178      47.967 -19.081   1.572  1.00 93.38           C
ATOM   1209  CG  PHE A 178      48.418 -17.690   1.925  1.00 94.87           C
ATOM   1210  CD1 PHE A 178      47.497 -16.695   2.212  1.00 92.56           C
ATOM   1211  CE1 PHE A 178      47.917 -15.414   2.516  1.00 90.32           C
ATOM   1212  CZ  PHE A 178      49.271 -15.113   2.527  1.00 91.95           C
ATOM   1213  CE2 PHE A 178      50.198 -16.092   2.240  1.00 87.61           C
ATOM   1214  CD2 PHE A 178      49.769 -17.369   1.935  1.00 94.45           C
ATOM   1215  C   PHE A 178      46.766 -19.533   3.707  1.00 88.23           C
ATOM   1216  O   PHE A 178      45.646 -19.261   3.269  1.00 96.25           O
ATOM   1217  N   LEU A 179      47.091 -19.418   4.993  1.00 86.35           N
ATOM   1218  CA  LEU A 179      46.223 -18.743   5.972  1.00 92.57           C
ATOM   1219  CB  LEU A 179      46.026 -19.575   7.237  1.00 92.03           C
ATOM   1220  CG  LEU A 179      45.401 -20.959   7.154  1.00 90.57           C
ATOM   1221  CD1 LEU A 179      46.478 -21.926   6.719  1.00 94.23           C
ATOM   1222  CD2 LEU A 179      44.797 -21.397   8.491  1.00 88.30           C
ATOM   1223  C   LEU A 179      46.851 -17.414   6.396  1.00 96.52           C
ATOM   1224  O   LEU A 179      48.041 -17.193   6.173  1.00101.28           O
ATOM   1225  N   ARG A 180      46.061 -16.549   7.033  1.00 92.09           N
ATOM   1226  CA  ARG A 180      46.576 -15.278   7.544  1.00 88.10           C
ATOM   1227  CB  ARG A 180      46.473 -14.218   6.472  1.00 95.04           C
ATOM   1228  CG  ARG A 180      45.118 -14.149   5.806  1.00106.29           C
ATOM   1229  CD  ARG A 180      45.123 -13.008   4.807  1.00118.32           C
ATOM   1230  NE  ARG A 180      43.909 -12.956   3.995  1.00122.98           N
ATOM   1231  CZ  ARG A 180      43.817 -12.332   2.826  1.00122.10           C
ATOM   1232  NH1 ARG A 180      44.869 -11.701   2.311  1.00126.84           N
ATOM   1233  NH2 ARG A 180      42.670 -12.346   2.161  1.00126.22           N
ATOM   1234  C   ARG A 180      45.824 -14.824   8.779  1.00 80.57           C
ATOM   1235  O   ARG A 180      44.654 -15.162   8.923  1.00 87.29           O
ATOM   1236  N   THR A 181      46.487 -14.063   9.655  1.00 69.44           N
ATOM   1237  CA  THR A 181      45.889 -13.658  10.937  1.00 72.46           C
ATOM   1238  CB  THR A 181      46.821 -13.910  12.145  1.00 74.57           C
ATOM   1239  OG1 THR A 181      48.120 -13.383  11.878  1.00 75.82           O
ATOM   1240  CG2 THR A 181      46.955 -15.396  12.431  1.00 82.58           C
ATOM   1241  C   THR A 181      45.453 -12.198  10.949  1.00 78.36           C
ATOM   1242  O   THR A 181      45.184 -11.636  12.023  1.00 83.05           O
ATOM   1243  N   VAL A 182      45.391 -11.584   9.763  1.00 78.51           N
ATOM   1244  CA  VAL A 182      44.649 -10.330   9.573  1.00 74.28           C
ATOM   1245  CB  VAL A 182      45.561  -9.128   9.285  1.00 69.76           C
ATOM   1246  CG1 VAL A 182      46.692  -9.085  10.299  1.00 71.02           C
ATOM   1247  CG2 VAL A 182      46.105  -9.175   7.863  1.00 68.19           C
ATOM   1248  C   VAL A 182      43.635 -10.491   8.439  1.00 77.72           C
ATOM   1249  O   VAL A 182      43.710 -11.415   7.615  1.00 71.62           O
ATOM   1250  N   HIS A 183      42.694  -9.559   8.399  1.00 79.50           N
ATOM   1251  CA  HIS A 183      41.577  -9.630   7.469  1.00 73.25           C
ATOM   1252  CB  HIS A 183      40.420  -8.801   8.029  1.00 66.52           C
ATOM   1253  CG  HIS A 183      40.069  -9.164   9.431  1.00 73.35           C
ATOM   1254  ND1 HIS A 183      39.165 -10.160   9.728  1.00 81.99           N
ATOM   1255  CE1 HIS A 183      39.054 -10.282  11.040  1.00 78.35           C
ATOM   1256  NE2 HIS A 183      39.876  -9.417  11.605  1.00 79.67           N
ATOM   1257  CD2 HIS A 183      40.530  -8.709  10.621  1.00 77.06           C
ATOM   1258  C   HIS A 183      41.945  -9.198   6.032  1.00 73.42           C
ATOM   1259  O   HIS A 183      42.979  -8.570   5.757  1.00 68.77           O
ATOM   1260  N   SER A 184      41.068  -9.545   5.110  1.00 78.64           N
ATOM   1261  CA  SER A 184      41.183  -9.062   3.755  1.00 82.06           C
ATOM   1262  CB  SER A 184      39.987  -9.535   2.921  1.00 92.35           C
ATOM   1263  OG  SER A 184      40.031  -8.983   1.611  1.00 99.69           O
ATOM   1264  C   SER A 184      41.204  -7.557   3.726  1.00 70.75           C
ATOM   1265  O   SER A 184      40.734  -6.904   4.626  1.00 66.82           O
ATOM   1266  N   ASN A 185      41.729  -7.009   2.654  1.00 72.92           N
ATOM   1267  CA  ASN A 185      41.491  -5.615   2.358  1.00 76.78           C
ATOM   1268  CB  ASN A 185      42.084  -5.280   0.997  1.00 75.42           C
ATOM   1269  CG  ASN A 185      43.583  -5.156   1.046  1.00 73.34           C
ATOM   1270  OD1 ASN A 185      44.158  -4.848   2.109  1.00 64.37           O
ATOM   1271  ND2 ASN A 185      44.235  -5.410  -0.097  1.00 70.21           N
ATOM   1272  C   ASN A 185      40.002  -5.265   2.372  1.00 79.72           C
ATOM   1273  O   ASN A 185      39.596  -4.198   2.859  1.00 75.35           O
ATOM   1274  N   LYS A 186      39.190  -6.168   1.838  1.00 83.52           N
ATOM   1275  CA  LYS A 186      37.760  -5.936   1.770  1.00 86.27           C
ATOM   1276  CB  LYS A 186      37.040  -7.221   1.380  1.00 92.15           C
ATOM   1277  CG  LYS A 186      37.374  -7.668  -0.030  1.00101.66           C
ATOM   1278  CD  LYS A 186      36.215  -8.385  -0.699  1.00116.83           C
ATOM   1279  CE  LYS A 186      36.647  -8.941  -2.051  1.00129.66           C
ATOM   1280  NZ  LYS A 186      35.564  -9.703  -2.734  1.00142.45           N
ATOM   1281  C   LYS A 186      37.238  -5.400   3.102  1.00 84.16           C
ATOM   1282  O   LYS A 186      36.690  -4.302   3.169  1.00 78.61           O
ATOM   1283  N   ASP A 187      37.457  -6.167   4.162  1.00 81.25           N
ATOM   1284  CA  ASP A 187      36.966  -5.816   5.486  1.00 81.27           C
ATOM   1285  CB  ASP A 187      37.468  -6.828   6.496  1.00 86.83           C
ATOM   1286  CG  ASP A 187      36.994  -8.223   6.172  1.00 96.19           C
ATOM   1287  OD1 ASP A 187      35.794  -8.478   6.383  1.00107.46           O
ATOM   1288  OD2 ASP A 187      37.794  -9.050   5.669  1.00101.39           O
ATOM   1289  C   ASP A 187      37.409  -4.436   5.896  1.00 81.43           C
ATOM   1290  O   ASP A 187      36.605  -3.651   6.402  1.00 81.90           O
ATOM   1291  N   VAL A 188      38.683  -4.139   5.659  1.00 78.63           N
ATOM   1292  CA  VAL A 188      39.246  -2.849   6.038  1.00 83.99           C
ATOM   1293  CB  VAL A 188      40.765  -2.791   5.800  1.00 88.54           C
ATOM   1294  CG1 VAL A 188      41.312  -1.409   6.170  1.00 90.41           C
ATOM   1295  CG2 VAL A 188      41.483  -3.889   6.577  1.00 90.12           C
ATOM   1296  C   VAL A 188      38.612  -1.720   5.232  1.00 87.27           C
ATOM   1297  O   VAL A 188      38.346  -0.623   5.757  1.00 86.53           O
ATOM   1298  N   ILE A 189      38.390  -1.990   3.948  1.00 86.04           N
ATOM   1299  CA  ILE A 189      37.830  -0.991   3.042  1.00 82.52           C
ATOM   1300  CB  ILE A 189      37.997  -1.433   1.553  1.00 80.33           C
ATOM   1301  CG1 ILE A 189      39.456  -1.278   1.129  1.00 73.34           C
ATOM   1302  CD1 ILE A 189      39.946   0.162   1.116  1.00 69.81           C
ATOM   1303  CG2 ILE A 189      37.145  -0.603   0.603  1.00 85.79           C
ATOM   1304  C   ILE A 189      36.389  -0.645   3.466  1.00 76.82           C
ATOM   1305  O   ILE A 189      36.053   0.528   3.598  1.00 71.30           O
ATOM   1306  N   ASN A 190      35.567  -1.657   3.732  1.00 77.08           N
ATOM   1307  CA  ASN A 190      34.247  -1.418   4.304  1.00 80.77           C
ATOM   1308  CB  ASN A 190      33.632  -2.716   4.841  1.00 84.88           C
ATOM   1309  CG  ASN A 190      33.166  -3.639   3.735  1.00 93.04           C
ATOM   1310  OD1 ASN A 190      32.890  -3.190   2.624  1.00 93.77           O
ATOM   1311  ND2 ASN A 190      33.083  -4.942   4.031  1.00 99.06           N
ATOM   1312  C   ASN A 190      34.327  -0.372   5.418  1.00 82.16           C
ATOM   1313  O   ASN A 190      33.742   0.716   5.305  1.00 77.36           O
ATOM   1314  N   ALA A 191      35.076  -0.681   6.477  1.00 80.28           N
ATOM   1315  CA  ALA A 191      35.190   0.240   7.614  1.00 75.76           C
ATOM   1316  CB  ALA A 191      36.183  -0.279   8.643  1.00 75.07           C
ATOM   1317  C   ALA A 191      35.568   1.650   7.153  1.00 70.07           C
ATOM   1318  O   ALA A 191      34.913   2.619   7.530  1.00 65.67           O
ATOM   1319  N   ILE A 192      36.591   1.771   6.314  1.00 65.11           N
ATOM   1320  CA  ILE A 192      36.919   3.084   5.766  1.00 68.43           C
ATOM   1321  CB  ILE A 192      38.082   3.018   4.751  1.00 62.89           C
ATOM   1322  CG1 ILE A 192      39.387   2.856   5.512  1.00 60.08           C
ATOM   1323  CD1 ILE A 192      40.573   2.511   4.657  1.00 61.34           C
ATOM   1324  CG2 ILE A 192      38.154   4.293   3.912  1.00 61.78           C
ATOM   1325  C   ILE A 192      35.674   3.748   5.144  1.00 76.08           C
ATOM   1326  O   ILE A 192      35.359   4.914   5.450  1.00 73.74           O
ATOM   1327  N   VAL A 193      34.967   2.993   4.298  1.00 75.02           N
ATOM   1328  CA  VAL A 193      33.764   3.483   3.650  1.00 68.61           C
ATOM   1329  CB  VAL A 193      33.189   2.456   2.701  1.00 63.23           C
ATOM   1330  CG1 VAL A 193      31.799   2.882   2.279  1.00 63.66           C
ATOM   1331  CG2 VAL A 193      34.105   2.292   1.503  1.00 63.24           C
ATOM   1332  C   VAL A 193      32.705   3.812   4.680  1.00 75.58           C
ATOM   1333  O   VAL A 193      32.150   4.920   4.684  1.00 78.22           O
ATOM   1334  N   GLY A 194      32.430   2.846   5.551  1.00 82.56           N
ATOM   1335  CA  GLY A 194      31.552   3.067   6.703  1.00 90.99           C
ATOM   1336  C   GLY A 194      31.848   4.395   7.374  1.00 93.10           C
ATOM   1337  O   GLY A 194      30.935   5.205   7.572  1.00 89.71           O
ATOM   1338  N   ILE A 195      33.130   4.627   7.687  1.00 91.78           N
ATOM   1339  CA  ILE A 195      33.561   5.890   8.284  1.00 87.43           C
ATOM   1340  CB  ILE A 195      35.092   6.027   8.410  1.00 86.65           C
ATOM   1341  CG1 ILE A 195      35.656   5.045   9.427  1.00 91.74           C
ATOM   1342  CD1 ILE A 195      37.169   4.898   9.363  1.00 92.52           C
ATOM   1343  CG2 ILE A 195      35.466   7.435   8.860  1.00 84.40           C
ATOM   1344  C   ILE A 195      33.056   7.045   7.438  1.00 86.24           C
ATOM   1345  O   ILE A 195      32.536   8.018   7.989  1.00 91.97           O
ATOM   1346  N   ILE A 196      33.216   6.948   6.114  1.00 75.79           N
ATOM   1347  CA  ILE A 196      32.872   8.073   5.245  1.00 74.82           C
ATOM   1348  CB  ILE A 196      33.197   7.832   3.776  1.00 73.16           C
ATOM   1349  CG1 ILE A 196      34.705   7.852   3.579  1.00 76.12           C
ATOM   1350  CD1 ILE A 196      35.148   7.155   2.313  1.00 80.16           C
ATOM   1351  CG2 ILE A 196      32.568   8.920   2.914  1.00 71.43           C
ATOM   1352  C   ILE A 196      31.409   8.381   5.323  1.00 77.06           C
ATOM   1353  O   ILE A 196      31.021   9.551   5.511  1.00 83.51           O
ATOM   1354  N   LEU A 197      30.608   7.326   5.181  1.00 72.57           N
ATOM   1355  CA  LEU A 197      29.150   7.462   5.133  1.00 68.92           C
ATOM   1356  CB  LEU A 197      28.479   6.128   4.812  1.00 63.75           C
ATOM   1357  CG  LEU A 197      28.958   5.481   3.515  1.00 63.85           C
ATOM   1358  CD1 LEU A 197      28.432   4.062   3.351  1.00 61.30           C
ATOM   1359  CD2 LEU A 197      28.551   6.351   2.342  1.00 67.57           C
ATOM   1360  C   LEU A 197      28.581   8.041   6.427  1.00 68.70           C
ATOM   1361  O   LEU A 197      27.556   8.693   6.391  1.00 69.24           O
ATOM   1362  N   ASN A 198      29.248   7.832   7.559  1.00 70.88           N
ATOM   1363  CA  ASN A 198      28.806   8.456   8.808  1.00 77.41           C
ATOM   1364  CB  ASN A 198      29.633   7.976   9.992  1.00 76.09           C
ATOM   1365  CG  ASN A 198      28.952   6.872  10.732  1.00 78.02           C
ATOM   1366  OD1 ASN A 198      28.154   7.135  11.620  1.00 84.37           O
ATOM   1367  ND2 ASN A 198      29.198   5.632  10.326  1.00 81.00           N
ATOM   1368  C   ASN A 198      28.816   9.977   8.775  1.00 86.80           C
ATOM   1369  O   ASN A 198      28.121  10.622   9.584  1.00 92.75           O
ATOM   1370  N   PHE A 199      29.618  10.535   7.863  1.00 85.02           N
ATOM   1371  CA  PHE A 199      29.688  11.969   7.663  1.00 85.51           C
ATOM   1372  CB  PHE A 199      31.139  12.431   7.694  1.00 87.32           C
ATOM   1373  CG  PHE A 199      31.758  12.283   9.034  1.00 85.71           C
ATOM   1374  CD1 PHE A 199      31.450  13.179  10.047  1.00 85.64           C
ATOM   1375  CE1 PHE A 199      31.988  13.030  11.305  1.00 94.42           C
ATOM   1376  CZ  PHE A 199      32.842  11.970  11.560  1.00102.91           C
ATOM   1377  CE2 PHE A 199      33.148  11.065  10.551  1.00100.52           C
ATOM   1378  CD2 PHE A 199      32.601  11.222   9.298  1.00 89.63           C
ATOM   1379  C   PHE A 199      29.000  12.353   6.377  1.00 83.59           C
ATOM   1380  O   PHE A 199      28.494  11.498   5.676  1.00 81.61           O
ATOM   1381  N   ASN A 200      28.960  13.649   6.096  1.00 87.54           N
ATOM   1382  CA  ASN A 200      28.211  14.170   4.972  1.00 85.61           C
ATOM   1383  CB  ASN A 200      27.628  15.552   5.296  1.00 97.07           C
ATOM   1384  CG  ASN A 200      26.415  15.474   6.219  1.00106.44           C
ATOM   1385  OD1 ASN A 200      25.926  14.385   6.534  1.00108.76           O
ATOM   1386  ND2 ASN A 200      25.927  16.631   6.661  1.00109.31           N
ATOM   1387  C   ASN A 200      29.030  14.266   3.728  1.00 78.62           C
ATOM   1388  O   ASN A 200      28.467  14.372   2.661  1.00 73.99           O
ATOM   1389  N   TRP A 201      30.350  14.228   3.840  1.00 81.93           N
ATOM   1390  CA  TRP A 201      31.183  14.455   2.660  1.00 91.18           C
ATOM   1391  CB  TRP A 201      32.620  14.821   3.057  1.00 98.34           C
ATOM   1392  CG  TRP A 201      32.702  15.982   4.015  1.00104.68           C
ATOM   1393  CD1 TRP A 201      32.458  17.302   3.748  1.00105.50           C
ATOM   1394  NE1 TRP A 201      32.633  18.053   4.887  1.00104.11           N
ATOM   1395  CE2 TRP A 201      32.986  17.218   5.913  1.00 99.28           C
ATOM   1396  CD2 TRP A 201      33.041  15.911   5.399  1.00103.56           C
ATOM   1397  CE3 TRP A 201      33.392  14.865   6.252  1.00106.42           C
ATOM   1398  CZ3 TRP A 201      33.672  15.148   7.559  1.00106.02           C
ATOM   1399  CH2 TRP A 201      33.613  16.454   8.040  1.00111.69           C
ATOM   1400  CZ2 TRP A 201      33.269  17.502   7.231  1.00104.23           C
ATOM   1401  C   TRP A 201      31.147  13.227   1.738  1.00 85.60           C
ATOM   1402  O   TRP A 201      31.303  12.098   2.216  1.00 80.39           O
ATOM   1403  N   ARG A 202      30.912  13.470   0.437  1.00 82.36           N
ATOM   1404  CA  ARG A 202      30.750  12.411  -0.601  1.00 82.13           C
ATOM   1405  CB  ARG A 202      29.284  12.347  -1.066  1.00 78.83           C
ATOM   1406  CG  ARG A 202      28.287  11.965   0.009  1.00 78.24           C
ATOM   1407  CD  ARG A 202      28.395  10.494   0.365  1.00 78.95           C
ATOM   1408  NE  ARG A 202      27.522  10.126   1.478  1.00 79.45           N
ATOM   1409  CZ  ARG A 202      27.801  10.319   2.760  1.00 76.98           C
ATOM   1410  NH1 ARG A 202      28.937  10.900   3.133  1.00 82.04           N
ATOM   1411  NH2 ARG A 202      26.927   9.935   3.675  1.00 76.50           N
ATOM   1412  C   ARG A 202      31.667  12.524  -1.861  1.00 82.73           C
ATOM   1413  O   ARG A 202      31.604  11.674  -2.771  1.00 70.37           O
ATOM   1414  N   TRP A 203      32.488  13.570  -1.928  1.00 85.20           N
ATOM   1415  CA  TRP A 203      33.574  13.607  -2.891  1.00 89.17           C
ATOM   1416  CB  TRP A 203      33.741  14.997  -3.476  1.00 96.18           C
ATOM   1417  CG  TRP A 203      32.871  15.282  -4.627  1.00 98.62           C
ATOM   1418  CD1 TRP A 203      31.990  14.437  -5.230  1.00 96.80           C
ATOM   1419  NE1 TRP A 203      31.386  15.068  -6.281  1.00104.53           N
ATOM   1420  CE2 TRP A 203      31.886  16.340  -6.389  1.00104.11           C
ATOM   1421  CD2 TRP A 203      32.836  16.503  -5.368  1.00103.14           C
ATOM   1422  CE3 TRP A 203      33.508  17.727  -5.255  1.00100.62           C
ATOM   1423  CZ3 TRP A 203      33.214  18.728  -6.164  1.00103.45           C
ATOM   1424  CH2 TRP A 203      32.263  18.534  -7.173  1.00 98.34           C
ATOM   1425  CZ2 TRP A 203      31.586  17.354  -7.298  1.00100.99           C
ATOM   1426  C   TRP A 203      34.859  13.213  -2.200  1.00 83.99           C
ATOM   1427  O   TRP A 203      35.316  13.908  -1.292  1.00 82.47           O
ATOM   1428  N   VAL A 204      35.454  12.116  -2.653  1.00 78.98           N
ATOM   1429  CA  VAL A 204      36.614  11.560  -1.990  1.00 82.83           C
ATOM   1430  CB  VAL A 204      36.253  10.198  -1.376  1.00 89.55           C
ATOM   1431  CG1 VAL A 204      37.444   9.594  -0.626  1.00 94.37           C
ATOM   1432  CG2 VAL A 204      35.057  10.365  -0.451  1.00 89.90           C
ATOM   1433  C   VAL A 204      37.799  11.419  -2.941  1.00 77.30           C
ATOM   1434  O   VAL A 204      37.620  11.173  -4.115  1.00 70.63           O
ATOM   1435  N   ALA A 205      39.006  11.602  -2.416  1.00 79.08           N
ATOM   1436  CA  ALA A 205      40.234  11.328  -3.153  1.00 85.69           C
ATOM   1437  CB  ALA A 205      41.186  12.507  -3.048  1.00 91.62           C
ATOM   1438  C   ALA A 205      40.879  10.093  -2.556  1.00 85.75           C
ATOM   1439  O   ALA A 205      40.834   9.905  -1.339  1.00 94.90           O
ATOM   1440  N   PHE A 206      41.504   9.265  -3.384  1.00 76.33           N
ATOM   1441  CA  PHE A 206      42.062   8.025  -2.878  1.00 78.54           C
ATOM   1442  CB  PHE A 206      41.229   6.870  -3.391  1.00 83.14           C
ATOM   1443  CG  PHE A 206      41.485   5.568  -2.693  1.00 85.07           C
ATOM   1444  CD1 PHE A 206      42.409   4.677  -3.186  1.00 87.03           C
ATOM   1445  CE1 PHE A 206      42.626   3.464  -2.562  1.00 93.64           C
ATOM   1446  CZ  PHE A 206      41.904   3.122  -1.443  1.00 94.27           C
ATOM   1447  CE2 PHE A 206      40.968   4.001  -0.947  1.00 96.77           C
ATOM   1448  CD2 PHE A 206      40.758   5.216  -1.575  1.00 91.06           C
ATOM   1449  C   PHE A 206      43.524   7.852  -3.260  1.00 79.85           C
ATOM   1450  O   PHE A 206      43.853   7.393  -4.357  1.00 83.20           O
ATOM   1451  N   LEU A 207      44.400   8.219  -2.335  1.00 78.72           N
ATOM   1452  CA  LEU A 207      45.832   8.081  -2.528  1.00 76.29           C
ATOM   1453  CB  LEU A 207      46.568   9.133  -1.710  1.00 76.04           C
ATOM   1454  CG  LEU A 207      46.131  10.586  -1.896  1.00 74.87           C
ATOM   1455  CD1 LEU A 207      47.176  11.479  -1.273  1.00 79.32           C
ATOM   1456  CD2 LEU A 207      45.942  10.967  -3.350  1.00 73.76           C
ATOM   1457  C   LEU A 207      46.251   6.703  -2.068  1.00 80.39           C
ATOM   1458  O   LEU A 207      45.870   6.268  -0.984  1.00 88.77           O
ATOM   1459  N   TYR A 208      47.042   6.012  -2.875  1.00 79.80           N
ATOM   1460  CA  TYR A 208      47.401   4.642  -2.554  1.00 83.93           C
ATOM   1461  CB  TYR A 208      46.377   3.680  -3.174  1.00 89.61           C
ATOM   1462  CG  TYR A 208      46.345   3.672  -4.708  1.00 91.47           C
ATOM   1463  CD1 TYR A 208      45.653   4.652  -5.426  1.00 88.38           C
ATOM   1464  CE1 TYR A 208      45.626   4.636  -6.805  1.00 88.98           C
ATOM   1465  CZ  TYR A 208      46.291   3.632  -7.486  1.00 90.15           C
ATOM   1466  OH  TYR A 208      46.282   3.587  -8.858  1.00 99.26           O
ATOM   1467  CE2 TYR A 208      46.966   2.649  -6.804  1.00 88.83           C
ATOM   1468  CD2 TYR A 208      46.992   2.670  -5.429  1.00 88.52           C
ATOM   1469  C   TYR A 208      48.809   4.305  -3.032  1.00 84.76           C
ATOM   1470  O   TYR A 208      49.233   4.761  -4.095  1.00 89.36           O
ATOM   1471  N   SER A 209      49.517   3.499  -2.240  1.00 83.45           N
ATOM   1472  CA  SER A 209      50.848   2.997  -2.590  1.00 79.76           C
ATOM   1473  CB  SER A 209      51.360   2.038  -1.513  1.00 80.37           C
ATOM   1474  OG  SER A 209      50.406   1.029  -1.180  1.00 77.66           O
ATOM   1475  C   SER A 209      50.839   2.279  -3.930  1.00 88.64           C
ATOM   1476  O   SER A 209      49.874   1.595  -4.276  1.00 95.15           O
ATOM   1477  N   ASP A 210      51.937   2.416  -4.666  1.00 94.46           N
ATOM   1478  CA  ASP A 210      52.063   1.879  -6.028  1.00 90.18           C
ATOM   1479  CB  ASP A 210      53.036   2.785  -6.802  1.00 92.44           C
ATOM   1480  CG  ASP A 210      53.023   2.548  -8.300  1.00100.30           C
ATOM   1481  OD1 ASP A 210      52.268   1.688  -8.821  1.00104.59           O
ATOM   1482  OD2 ASP A 210      53.801   3.249  -8.967  1.00106.89           O
ATOM   1483  C   ASP A 210      52.522   0.394  -6.046  1.00 81.26           C
ATOM   1484  O   ASP A 210      53.320  -0.011  -6.888  1.00 81.75           O
ATOM   1485  N   ASP A 211      52.004  -0.413  -5.124  1.00 75.98           N
ATOM   1486  CA  ASP A 211      52.376  -1.821  -5.033  1.00 78.21           C
ATOM   1487  CB  ASP A 211      53.338  -2.070  -3.861  1.00 85.31           C
ATOM   1488  CG  ASP A 211      52.757  -1.655  -2.490  1.00 93.86           C
ATOM   1489  OD1 ASP A 211      51.730  -0.929  -2.471  1.00101.02           O
ATOM   1490  OD2 ASP A 211      53.338  -2.052  -1.433  1.00 81.55           O
ATOM   1491  C   ASP A 211      51.131  -2.668  -4.885  1.00 81.13           C
ATOM   1492  O   ASP A 211      50.040  -2.155  -4.615  1.00 80.33           O
ATOM   1493  N   ASP A 212      51.305  -3.971  -5.038  1.00 83.30           N
ATOM   1494  CA  ASP A 212      50.172  -4.902  -5.076  1.00 87.64           C
ATOM   1495  CB  ASP A 212      50.670  -6.348  -4.981  1.00 95.64           C
ATOM   1496  CG  ASP A 212      51.602  -6.709  -6.118  1.00100.31           C
ATOM   1497  OD1 ASP A 212      51.228  -7.585  -6.932  1.00 96.51           O
ATOM   1498  OD2 ASP A 212      52.687  -6.080  -6.205  1.00104.84           O
ATOM   1499  C   ASP A 212      49.076  -4.649  -4.033  1.00 79.06           C
ATOM   1500  O   ASP A 212      47.909  -4.857  -4.335  1.00 89.32           O
ATOM   1501  N   PHE A 213      49.463  -4.213  -2.833  1.00 72.10           N
ATOM   1502  CA  PHE A 213      48.546  -3.843  -1.724  1.00 72.74           C
ATOM   1503  CB  PHE A 213      49.400  -3.727  -0.442  1.00 76.97           C
ATOM   1504  CG  PHE A 213      48.744  -3.028   0.732  1.00 72.73           C
ATOM   1505  CD1 PHE A 213      47.861  -3.708   1.565  1.00 70.79           C
ATOM   1506  CE1 PHE A 213      47.296  -3.089   2.664  1.00 72.97           C
ATOM   1507  CZ  PHE A 213      47.638  -1.781   2.967  1.00 79.22           C
ATOM   1508  CE2 PHE A 213      48.549  -1.100   2.168  1.00 78.54           C
ATOM   1509  CD2 PHE A 213      49.105  -1.724   1.065  1.00 72.90           C
ATOM   1510  C   PHE A 213      47.778  -2.538  -1.998  1.00 69.30           C
ATOM   1511  O   PHE A 213      46.535  -2.490  -1.981  1.00 57.31           O
ATOM   1512  N   GLY A 214      48.531  -1.479  -2.260  1.00 70.86           N
ATOM   1513  CA  GLY A 214      47.939  -0.206  -2.604  1.00 74.92           C
ATOM   1514  C   GLY A 214      46.920  -0.360  -3.704  1.00 76.59           C
ATOM   1515  O   GLY A 214      45.805   0.120  -3.568  1.00 85.74           O
ATOM   1516  N   LYS A 215      47.303  -1.044  -4.780  1.00 76.07           N
ATOM   1517  CA  LYS A 215      46.388  -1.339  -5.879  1.00 74.75           C
ATOM   1518  CB  LYS A 215      47.100  -2.073  -6.992  1.00 78.71           C
ATOM   1519  CG  LYS A 215      48.152  -1.240  -7.676  1.00 85.68           C
ATOM   1520  CD  LYS A 215      49.015  -2.110  -8.568  1.00 94.54           C
ATOM   1521  CE  LYS A 215      50.269  -1.376  -8.999  1.00103.25           C
ATOM   1522  NZ  LYS A 215      51.152  -2.268  -9.795  1.00114.27           N
ATOM   1523  C   LYS A 215      45.182  -2.169  -5.458  1.00 73.62           C
ATOM   1524  O   LYS A 215      44.067  -1.794  -5.782  1.00 80.36           O
ATOM   1525  N   ASP A 216      45.378  -3.284  -4.753  1.00 68.56           N
ATOM   1526  CA  ASP A 216      44.234  -4.120  -4.351  1.00 73.25           C
ATOM   1527  CB  ASP A 216      44.677  -5.433  -3.699  1.00 81.22           C
ATOM   1528  CG  ASP A 216      43.523  -6.449  -3.520  1.00 84.12           C
ATOM   1529  OD1 ASP A 216      42.653  -6.611  -4.425  1.00 77.26           O
ATOM   1530  OD2 ASP A 216      43.513  -7.103  -2.453  1.00 85.43           O
ATOM   1531  C   ASP A 216      43.333  -3.346  -3.412  1.00 69.96           C
ATOM   1532  O   ASP A 216      42.131  -3.539  -3.388  1.00 71.51           O
ATOM   1533  N   GLY A 217      43.910  -2.438  -2.655  1.00 74.49           N
ATOM   1534  CA  GLY A 217      43.101  -1.497  -1.883  1.00 75.22           C
ATOM   1535  C   GLY A 217      42.238  -0.590  -2.738  1.00 67.23           C
ATOM   1536  O   GLY A 217      41.100  -0.368  -2.409  1.00 67.20           O
ATOM   1537  N   LEU A 218      42.789  -0.054  -3.821  1.00 69.75           N
ATOM   1538  CA  LEU A 218      42.024   0.770  -4.758  1.00 78.13           C
ATOM   1539  CB  LEU A 218      42.912   1.248  -5.920  1.00 81.92           C
ATOM   1540  CG  LEU A 218      42.212   2.064  -7.020  1.00 86.09           C
ATOM   1541  CD1 LEU A 218      41.761   3.399  -6.439  1.00 89.05           C
ATOM   1542  CD2 LEU A 218      43.077   2.271  -8.263  1.00 85.29           C
ATOM   1543  C   LEU A 218      40.831   0.003  -5.321  1.00 82.00           C
ATOM   1544  O   LEU A 218      39.676   0.412  -5.162  1.00 80.52           O
ATOM   1545  N   GLU A 219      41.126  -1.110  -5.981  1.00 84.39           N
ATOM   1546  CA  GLU A 219      40.099  -1.935  -6.596  1.00 90.11           C
ATOM   1547  CB  GLU A 219      40.669  -3.309  -6.967  1.00 94.39           C
ATOM   1548  CG  GLU A 219      39.986  -3.940  -8.167  1.00104.36           C
ATOM   1549  CD  GLU A 219      40.529  -3.433  -9.502  1.00116.52           C
ATOM   1550  OE1 GLU A 219      40.898  -2.230  -9.607  1.00119.77           O
ATOM   1551  OE2 GLU A 219      40.583  -4.251 -10.455  1.00125.81           O
ATOM   1552  C   GLU A 219      38.882  -2.102  -5.680  1.00 87.91           C
ATOM   1553  O   GLU A 219      37.747  -1.871  -6.103  1.00 89.41           O
ATOM   1554  N   GLN A 220      39.128  -2.463  -4.422  1.00 83.00           N
ATOM   1555  CA  GLN A 220      38.050  -2.802  -3.499  1.00 80.35           C
ATOM   1556  CB  GLN A 220      38.593  -3.422  -2.227  1.00 83.41           C
ATOM   1557  CG  GLN A 220      39.379  -4.717  -2.447  1.00 89.42           C
ATOM   1558  CD  GLN A 220      38.587  -5.903  -2.997  1.00 83.83           C
ATOM   1559  OE1 GLN A 220      39.185  -6.905  -3.363  1.00 78.82           O
ATOM   1560  NE2 GLN A 220      37.259  -5.808  -3.030  1.00 85.46           N
ATOM   1561  C   GLN A 220      37.224  -1.601  -3.137  1.00 76.84           C
ATOM   1562  O   GLN A 220      36.013  -1.674  -3.071  1.00 82.59           O
ATOM   1563  N   PHE A 221      37.892  -0.490  -2.906  1.00 80.26           N
ATOM   1564  CA  PHE A 221      37.228   0.789  -2.698  1.00 78.77           C
ATOM   1565  CB  PHE A 221      38.276   1.847  -2.394  1.00 74.07           C
ATOM   1566  CG  PHE A 221      37.711   3.115  -1.893  1.00 70.87           C
ATOM   1567  CD1 PHE A 221      37.293   3.212  -0.584  1.00 72.13           C
ATOM   1568  CE1 PHE A 221      36.785   4.405  -0.098  1.00 77.43           C
ATOM   1569  CZ  PHE A 221      36.684   5.517  -0.939  1.00 75.85           C
ATOM   1570  CE2 PHE A 221      37.093   5.424  -2.256  1.00 71.82           C
ATOM   1571  CD2 PHE A 221      37.603   4.223  -2.727  1.00 72.41           C
ATOM   1572  C   PHE A 221      36.418   1.227  -3.924  1.00 83.61           C
ATOM   1573  O   PHE A 221      35.451   1.976  -3.785  1.00 82.87           O
ATOM   1574  N   LYS A 222      36.829   0.795  -5.119  1.00 80.99           N
ATOM   1575  CA  LYS A 222      36.071   1.105  -6.320  1.00 80.29           C
ATOM   1576  CB  LYS A 222      36.889   0.856  -7.597  1.00 84.81           C
ATOM   1577  CG  LYS A 222      37.800   2.023  -7.979  1.00 92.67           C
ATOM   1578  CD  LYS A 222      38.517   1.844  -9.321  1.00 99.07           C
ATOM   1579  CE  LYS A 222      39.306   3.105  -9.685  1.00105.89           C
ATOM   1580  NZ  LYS A 222      40.170   2.953 -10.896  1.00107.02           N
ATOM   1581  C   LYS A 222      34.778   0.305  -6.318  1.00 80.93           C
ATOM   1582  O   LYS A 222      33.696   0.862  -6.480  1.00 90.09           O
ATOM   1583  N   ASN A 223      34.882  -0.996  -6.105  1.00 79.38           N
ATOM   1584  CA  ASN A 223      33.710  -1.855  -6.203  1.00 80.98           C
ATOM   1585  CB  ASN A 223      34.100  -3.339  -6.204  1.00 84.51           C
ATOM   1586  CG  ASN A 223      35.135  -3.674  -7.287  1.00 93.86           C
ATOM   1587  OD1 ASN A 223      35.225  -2.992  -8.320  1.00 90.48           O
ATOM   1588  ND2 ASN A 223      35.936  -4.716  -7.044  1.00 95.66           N
ATOM   1589  C   ASN A 223      32.723  -1.554  -5.097  1.00 79.91           C
ATOM   1590  O   ASN A 223      31.522  -1.531  -5.327  1.00 93.15           O
ATOM   1591  N   LYS A 224      33.217  -1.285  -3.901  1.00 82.17           N
ATOM   1592  CA  LYS A 224      32.320  -1.057  -2.769  1.00 89.61           C
ATOM   1593  CB  LYS A 224      33.079  -1.126  -1.437  1.00 93.28           C
ATOM   1594  CG  LYS A 224      32.217  -1.081  -0.190  1.00 93.25           C
ATOM   1595  CD  LYS A 224      31.374  -2.335  -0.007  1.00 95.55           C
ATOM   1596  CE  LYS A 224      30.381  -2.131   1.131  1.00 99.33           C
ATOM   1597  NZ  LYS A 224      29.388  -3.232   1.229  1.00104.73           N
ATOM   1598  C   LYS A 224      31.557   0.260  -2.901  1.00 89.17           C
ATOM   1599  O   LYS A 224      30.382   0.306  -2.583  1.00 97.97           O
ATOM   1600  N   ILE A 225      32.194   1.324  -3.383  1.00 92.01           N
ATOM   1601  CA  ILE A 225      31.475   2.590  -3.540  1.00 90.89           C
ATOM   1602  CB  ILE A 225      32.388   3.833  -3.686  1.00 89.61           C
ATOM   1603  CG1 ILE A 225      33.179   3.824  -5.000  1.00 86.66           C
ATOM   1604  CD1 ILE A 225      33.881   5.134  -5.289  1.00 88.36           C
ATOM   1605  CG2 ILE A 225      33.291   3.970  -2.472  1.00 89.98           C
ATOM   1606  C   ILE A 225      30.536   2.559  -4.722  1.00 92.07           C
ATOM   1607  O   ILE A 225      29.567   3.302  -4.733  1.00101.43           O
ATOM   1608  N   GLU A 226      30.812   1.709  -5.709  1.00 95.84           N
ATOM   1609  CA  GLU A 226      30.096   1.786  -6.970  1.00 98.51           C
ATOM   1610  CB  GLU A 226      30.162   0.496  -7.760  1.00 99.08           C
ATOM   1611  CG  GLU A 226      29.259   0.583  -8.973  1.00103.47           C
ATOM   1612  CD  GLU A 226      29.406  -0.579  -9.908  1.00110.88           C
ATOM   1613  OE1 GLU A 226      29.676  -1.706  -9.416  1.00114.59           O
ATOM   1614  OE2 GLU A 226      29.226  -0.347 -11.128  1.00113.79           O
ATOM   1615  C   GLU A 226      28.645   2.111  -6.726  1.00100.15           C
ATOM   1616  O   GLU A 226      28.139   3.136  -7.187  1.00113.44           O
ATOM   1617  N   ASP A 227      27.976   1.238  -5.992  1.00 87.33           N
ATOM   1618  CA  ASP A 227      26.587   1.453  -5.705  1.00 85.90           C
ATOM   1619  CB  ASP A 227      25.915   0.095  -5.526  1.00 91.11           C
ATOM   1620  CG  ASP A 227      24.394   0.165  -5.574  1.00 99.79           C
ATOM   1621  OD1 ASP A 227      23.819   0.962  -6.374  1.00 99.22           O
ATOM   1622  OD2 ASP A 227      23.777  -0.630  -4.818  1.00 90.50           O
ATOM   1623  C   ASP A 227      26.488   2.323  -4.453  1.00 83.99           C
ATOM   1624  O   ASP A 227      26.161   1.828  -3.376  1.00 97.35           O
ATOM   1625  N   SER A 228      26.782   3.616  -4.577  1.00 80.18           N
ATOM   1626  CA  SER A 228      26.725   4.502  -3.408  1.00 84.20           C
ATOM   1627  CB  SER A 228      27.811   4.123  -2.373  1.00 88.19           C
ATOM   1628  OG  SER A 228      29.084   4.693  -2.652  1.00 89.05           O
ATOM   1629  C   SER A 228      26.823   6.000  -3.717  1.00 83.70           C
ATOM   1630  O   SER A 228      27.380   6.412  -4.727  1.00 74.33           O
ATOM   1631  N   GLU A 229      26.308   6.805  -2.791  1.00 84.75           N
ATOM   1632  CA  GLU A 229      26.351   8.258  -2.905  1.00 92.41           C
ATOM   1633  CB  GLU A 229      25.506   8.895  -1.782  1.00 94.61           C
ATOM   1634  CG  GLU A 229      25.020  10.329  -2.027  1.00 96.73           C
ATOM   1635  CD  GLU A 229      23.887  10.736  -1.084  1.00 94.84           C
ATOM   1636  OE1 GLU A 229      23.239   9.836  -0.500  1.00 78.30           O
ATOM   1637  OE2 GLU A 229      23.632  11.955  -0.938  1.00100.42           O
ATOM   1638  C   GLU A 229      27.808   8.763  -2.889  1.00 96.03           C
ATOM   1639  O   GLU A 229      28.083   9.915  -3.279  1.00107.15           O
ATOM   1640  N   ILE A 230      28.729   7.902  -2.440  1.00 92.51           N
ATOM   1641  CA  ILE A 230      30.155   8.224  -2.428  1.00 89.32           C
ATOM   1642  CB  ILE A 230      30.981   7.249  -1.557  1.00 89.20           C
ATOM   1643  CG1 ILE A 230      30.752   7.547  -0.070  1.00 92.10           C
ATOM   1644  CD1 ILE A 230      31.458   6.601   0.880  1.00 95.03           C
ATOM   1645  CG2 ILE A 230      32.464   7.372  -1.887  1.00 90.95           C
ATOM   1646  C   ILE A 230      30.670   8.190  -3.843  1.00 83.75           C
ATOM   1647  O   ILE A 230      30.462   7.218  -4.549  1.00 81.13           O
ATOM   1648  N   CYS A 231      31.343   9.258  -4.242  1.00 84.15           N
ATOM   1649  CA  CYS A 231      31.888   9.364  -5.578  1.00 94.40           C
ATOM   1650  CB  CYS A 231      31.295  10.613  -6.252  1.00 96.74           C
ATOM   1651  SG  CYS A 231      31.594  10.783  -8.030  1.00 95.45           S
ATOM   1652  C   CYS A 231      33.419   9.443  -5.447  1.00 96.89           C
ATOM   1653  O   CYS A 231      33.924  10.082  -4.510  1.00108.08           O
ATOM   1654  N   LEU A 232      34.151   8.773  -6.348  1.00 83.80           N
ATOM   1655  CA  LEU A 232      35.622   8.866  -6.369  1.00 76.52           C
ATOM   1656  CB  LEU A 232      36.244   7.521  -6.789  1.00 76.37           C
ATOM   1657  CG  LEU A 232      37.781   7.383  -6.929  1.00 76.86           C
ATOM   1658  CD1 LEU A 232      38.524   7.752  -5.651  1.00 77.76           C
ATOM   1659  CD2 LEU A 232      38.172   5.973  -7.374  1.00 73.05           C
ATOM   1660  C   LEU A 232      36.120  10.050  -7.245  1.00 74.57           C
ATOM   1661  O   LEU A 232      36.371   9.926  -8.432  1.00 63.98           O
ATOM   1662  N   ALA A 233      36.280  11.209  -6.621  1.00 86.14           N
ATOM   1663  CA  ALA A 233      36.624  12.443  -7.336  1.00 92.14           C
ATOM   1664  CB  ALA A 233      36.396  13.646  -6.432  1.00 94.27           C
ATOM   1665  C   ALA A 233      38.044  12.484  -7.872  1.00 92.59           C
ATOM   1666  O   ALA A 233      38.344  13.286  -8.749  1.00100.03           O
ATOM   1667  N   PHE A 234      38.921  11.643  -7.337  1.00 99.09           N
ATOM   1668  CA  PHE A 234      40.341  11.705  -7.679  1.00104.61           C
ATOM   1669  CB  PHE A 234      40.936  13.035  -7.184  1.00106.52           C
ATOM   1670  CG  PHE A 234      42.431  13.152  -7.348  1.00105.09           C
ATOM   1671  CD1 PHE A 234      42.969  13.745  -8.473  1.00 96.13           C
ATOM   1672  CE1 PHE A 234      44.335  13.871  -8.615  1.00 95.00           C
ATOM   1673  CZ  PHE A 234      45.184  13.409  -7.629  1.00 99.14           C
ATOM   1674  CE2 PHE A 234      44.664  12.825  -6.495  1.00105.64           C
ATOM   1675  CD2 PHE A 234      43.296  12.705  -6.352  1.00109.06           C
ATOM   1676  C   PHE A 234      41.095  10.525  -7.068  1.00102.37           C
ATOM   1677  O   PHE A 234      40.737  10.025  -5.989  1.00 99.60           O
ATOM   1678  N   TYR A 235      42.136  10.079  -7.763  1.00 95.61           N
ATOM   1679  CA  TYR A 235      43.014   9.071  -7.206  1.00 94.71           C
ATOM   1680  CB  TYR A 235      42.414   7.676  -7.350  1.00 95.26           C
ATOM   1681  CG  TYR A 235      42.242   7.159  -8.757  1.00 88.11           C
ATOM   1682  CD1 TYR A 235      40.984   6.845  -9.250  1.00 85.33           C
ATOM   1683  CE1 TYR A 235      40.832   6.338 -10.519  1.00 87.64           C
ATOM   1684  CZ  TYR A 235      41.948   6.135 -11.304  1.00 89.65           C
ATOM   1685  OH  TYR A 235      41.833   5.638 -12.565  1.00100.66           O
ATOM   1686  CE2 TYR A 235      43.197   6.426 -10.842  1.00 91.08           C
ATOM   1687  CD2 TYR A 235      43.339   6.924  -9.569  1.00 91.77           C
ATOM   1688  C   TYR A 235      44.364   9.116  -7.845  1.00 93.00           C
ATOM   1689  O   TYR A 235      44.539   9.746  -8.882  1.00105.91           O
ATOM   1690  N   LYS A 236      45.306   8.414  -7.231  1.00 91.14           N
ATOM   1691  CA  LYS A 236      46.693   8.456  -7.650  1.00 93.54           C
ATOM   1692  CB  LYS A 236      47.283   9.838  -7.337  1.00 96.91           C
ATOM   1693  CG  LYS A 236      48.681  10.073  -7.886  1.00104.20           C
ATOM   1694  CD  LYS A 236      48.681  10.214  -9.403  1.00106.75           C
ATOM   1695  CE  LYS A 236      50.082  10.448  -9.936  1.00110.08           C
ATOM   1696  NZ  LYS A 236      50.050  11.348 -11.122  1.00114.25           N
ATOM   1697  C   LYS A 236      47.500   7.392  -6.922  1.00 93.47           C
ATOM   1698  O   LYS A 236      47.384   7.232  -5.706  1.00 95.50           O
ATOM   1699  N   ALA A 237      48.324   6.665  -7.663  1.00 93.62           N
ATOM   1700  CA  ALA A 237      49.320   5.809  -7.037  1.00 97.58           C
ATOM   1701  CB  ALA A 237      49.805   4.772  -8.023  1.00106.93           C
ATOM   1702  C   ALA A 237      50.498   6.647  -6.514  1.00 92.84           C
ATOM   1703  O   ALA A 237      50.902   7.634  -7.126  1.00 92.27           O
ATOM   1704  N   ILE A 238      51.053   6.237  -5.387  1.00 88.77           N
ATOM   1705  CA  ILE A 238      52.103   6.990  -4.712  1.00 87.99           C
ATOM   1706  CB  ILE A 238      51.754   7.206  -3.228  1.00 92.68           C
ATOM   1707  CG1 ILE A 238      50.436   7.964  -3.068  1.00 92.81           C
ATOM   1708  CD1 ILE A 238      50.479   9.390  -3.557  1.00 96.34           C
ATOM   1709  CG2 ILE A 238      52.882   7.920  -2.507  1.00 95.55           C
ATOM   1710  C   ILE A 238      53.398   6.205  -4.746  1.00 86.52           C
ATOM   1711  O   ILE A 238      53.415   5.036  -4.380  1.00 98.64           O
ATOM   1712  N   ASN A 239      54.480   6.855  -5.161  1.00 82.00           N
ATOM   1713  CA  ASN A 239      55.811   6.244  -5.196  1.00 84.02           C
ATOM   1714  CB  ASN A 239      56.057   5.617  -6.564  1.00 81.95           C
ATOM   1715  CG  ASN A 239      55.529   6.486  -7.677  1.00 91.07           C
ATOM   1716  OD1 ASN A 239      55.858   7.662  -7.744  1.00100.52           O
ATOM   1717  ND2 ASN A 239      54.660   5.936  -8.522  1.00 96.27           N
ATOM   1718  C   ASN A 239      56.814   7.339  -4.847  1.00 90.93           C
ATOM   1719  O   ASN A 239      56.451   8.323  -4.196  1.00101.67           O
ATOM   1720  N   VAL A 240      58.071   7.188  -5.246  1.00 99.76           N
ATOM   1721  CA  VAL A 240      59.102   8.185  -4.899  1.00 98.87           C
ATOM   1722  CB  VAL A 240      60.494   7.520  -4.820  1.00 94.21           C
ATOM   1723  CG1 VAL A 240      61.007   7.146  -6.205  1.00 93.90           C
ATOM   1724  CG2 VAL A 240      61.473   8.415  -4.066  1.00 95.19           C
ATOM   1725  C   VAL A 240      59.143   9.415  -5.827  1.00 94.06           C
ATOM   1726  O   VAL A 240      59.797  10.411  -5.527  1.00101.35           O
ATOM   1727  N   ASN A 241      58.419   9.354  -6.934  1.00 91.54           N
ATOM   1728  CA  ASN A 241      58.396  10.435  -7.914  1.00 90.55           C
ATOM   1729  CB  ASN A 241      58.565   9.820  -9.295  1.00 87.09           C
ATOM   1730  CG  ASN A 241      59.711   8.838  -9.324  1.00 88.12           C
ATOM   1731  OD1 ASN A 241      60.750   9.103  -8.725  1.00 91.41           O
ATOM   1732  ND2 ASN A 241      59.525   7.692  -9.979  1.00 85.84           N
ATOM   1733  C   ASN A 241      57.139  11.304  -7.866  1.00 90.73           C
ATOM   1734  O   ASN A 241      57.051  12.311  -8.574  1.00 88.51           O
ATOM   1735  N   THR A 242      56.178  10.919  -7.032  1.00 87.80           N
ATOM   1736  CA  THR A 242      54.919  11.628  -6.951  1.00 93.50           C
ATOM   1737  CB  THR A 242      54.063  11.061  -5.810  1.00 95.33           C
ATOM   1738  OG1 THR A 242      53.425   9.875  -6.286  1.00101.25           O
ATOM   1739  CG2 THR A 242      53.001  12.053  -5.341  1.00 94.92           C
ATOM   1740  C   THR A 242      55.163  13.127  -6.780  1.00100.91           C
ATOM   1741  O   THR A 242      55.878  13.553  -5.883  1.00123.00           O
ATOM   1742  N   ASP A 243      54.576  13.906  -7.678  1.00 99.35           N
ATOM   1743  CA  ASP A 243      54.654  15.361  -7.667  1.00 93.84           C
ATOM   1744  CB  ASP A 243      54.442  15.851  -9.107  1.00 98.81           C
ATOM   1745  CG  ASP A 243      54.587  17.336  -9.257  1.00102.37           C
ATOM   1746  OD1 ASP A 243      54.726  18.041  -8.240  1.00115.15           O
ATOM   1747  OD2 ASP A 243      54.550  17.800 -10.412  1.00104.26           O
ATOM   1748  C   ASP A 243      53.588  15.907  -6.699  1.00 87.19           C
ATOM   1749  O   ASP A 243      52.510  16.373  -7.097  1.00 79.36           O
ATOM   1750  N   TYR A 244      53.899  15.855  -5.415  1.00 84.60           N
ATOM   1751  CA  TYR A 244      52.899  16.160  -4.407  1.00 88.71           C
ATOM   1752  CB  TYR A 244      53.459  16.016  -2.989  1.00 89.15           C
ATOM   1753  CG  TYR A 244      53.778  14.577  -2.656  1.00 93.76           C
ATOM   1754  CD1 TYR A 244      52.881  13.784  -1.954  1.00 99.03           C
ATOM   1755  CE1 TYR A 244      53.169  12.455  -1.663  1.00 97.04           C
ATOM   1756  CZ  TYR A 244      54.353  11.905  -2.087  1.00 97.32           C
ATOM   1757  OH  TYR A 244      54.654  10.601  -1.798  1.00 93.90           O
ATOM   1758  CE2 TYR A 244      55.260  12.670  -2.787  1.00105.35           C
ATOM   1759  CD2 TYR A 244      54.968  13.996  -3.069  1.00100.66           C
ATOM   1760  C   TYR A 244      52.310  17.540  -4.665  1.00 89.51           C
ATOM   1761  O   TYR A 244      51.104  17.723  -4.544  1.00101.61           O
ATOM   1762  N   LEU A 245      53.138  18.496  -5.071  1.00 89.64           N
ATOM   1763  CA  LEU A 245      52.629  19.802  -5.502  1.00 95.12           C
ATOM   1764  CB  LEU A 245      53.739  20.618  -6.179  1.00 90.02           C
ATOM   1765  CG  LEU A 245      53.358  21.971  -6.778  1.00 84.46           C
ATOM   1766  CD1 LEU A 245      52.938  22.918  -5.666  1.00 85.87           C
ATOM   1767  CD2 LEU A 245      54.515  22.542  -7.582  1.00 84.25           C
ATOM   1768  C   LEU A 245      51.422  19.653  -6.452  1.00106.73           C
ATOM   1769  O   LEU A 245      50.412  20.346  -6.293  1.00115.39           O
ATOM   1770  N   GLN A 246      51.528  18.742  -7.421  1.00111.16           N
ATOM   1771  CA  GLN A 246      50.475  18.542  -8.427  1.00117.04           C
ATOM   1772  CB  GLN A 246      51.032  17.825  -9.660  1.00130.16           C
ATOM   1773  CG  GLN A 246      51.701  18.750 -10.662  1.00145.70           C
ATOM   1774  CD  GLN A 246      50.732  19.737 -11.295  1.00162.97           C
ATOM   1775  OE1 GLN A 246      49.565  19.414 -11.546  1.00159.83           O
ATOM   1776  NE2 GLN A 246      51.214  20.952 -11.554  1.00186.20           N
ATOM   1777  C   GLN A 246      49.257  17.774  -7.931  1.00110.67           C
ATOM   1778  O   GLN A 246      48.131  18.049  -8.359  1.00108.48           O
ATOM   1779  N   VAL A 247      49.484  16.792  -7.063  1.00101.59           N
ATOM   1780  CA  VAL A 247      48.388  15.993  -6.502  1.00 92.36           C
ATOM   1781  CB  VAL A 247      48.923  14.781  -5.711  1.00 85.90           C
ATOM   1782  CG1 VAL A 247      47.850  14.206  -4.811  1.00 86.42           C
ATOM   1783  CG2 VAL A 247      49.438  13.710  -6.656  1.00 83.59           C
ATOM   1784  C   VAL A 247      47.490  16.836  -5.597  1.00 88.38           C
ATOM   1785  O   VAL A 247      46.267  16.818  -5.727  1.00 86.99           O
ATOM   1786  N   PHE A 248      48.105  17.574  -4.682  1.00 86.18           N
ATOM   1787  CA  PHE A 248      47.353  18.352  -3.709  1.00 90.64           C
ATOM   1788  CB  PHE A 248      48.244  18.739  -2.532  1.00 87.04           C
ATOM   1789  CG  PHE A 248      48.723  17.565  -1.734  1.00 87.69           C
ATOM   1790  CD1 PHE A 248      47.812  16.646  -1.220  1.00 92.70           C
ATOM   1791  CE1 PHE A 248      48.240  15.561  -0.483  1.00 93.28           C
ATOM   1792  CZ  PHE A 248      49.593  15.384  -0.249  1.00 96.59           C
ATOM   1793  CE2 PHE A 248      50.510  16.294  -0.751  1.00 93.66           C
ATOM   1794  CD2 PHE A 248      50.073  17.376  -1.489  1.00 89.55           C
ATOM   1795  C   PHE A 248      46.725  19.589  -4.318  1.00 96.87           C
ATOM   1796  O   PHE A 248      45.830  20.190  -3.722  1.00 97.64           O
ATOM   1797  N   LYS A 249      47.223  19.978  -5.488  1.00104.51           N
ATOM   1798  CA  LYS A 249      46.623  21.049  -6.255  1.00111.94           C
ATOM   1799  CB  LYS A 249      47.567  21.477  -7.389  1.00120.22           C
ATOM   1800  CG  LYS A 249      47.200  22.776  -8.087  1.00135.18           C
ATOM   1801  CD  LYS A 249      48.191  23.064  -9.206  1.00155.33           C
ATOM   1802  CE  LYS A 249      47.965  24.423  -9.854  1.00170.69           C
ATOM   1803  NZ  LYS A 249      49.062  24.792 -10.803  1.00175.26           N
ATOM   1804  C   LYS A 249      45.256  20.567  -6.778  1.00102.88           C
ATOM   1805  O   LYS A 249      44.217  21.130  -6.401  1.00 91.60           O
ATOM   1806  N   GLN A 250      45.255  19.512  -7.602  1.00 94.32           N
ATOM   1807  CA  GLN A 250      44.013  19.006  -8.207  1.00 93.56           C
ATOM   1808  CB  GLN A 250      44.202  17.645  -8.883  1.00 89.25           C
ATOM   1809  CG  GLN A 250      44.782  17.744 -10.280  1.00 99.65           C
ATOM   1810  CD  GLN A 250      45.418  16.445 -10.773  1.00102.85           C
ATOM   1811  OE1 GLN A 250      44.890  15.798 -11.690  1.00 97.62           O
ATOM   1812  NE2 GLN A 250      46.570  16.066 -10.182  1.00 91.57           N
ATOM   1813  C   GLN A 250      42.987  18.866  -7.123  1.00 94.71           C
ATOM   1814  O   GLN A 250      41.926  19.471  -7.151  1.00 96.77           O
ATOM   1815  N   ILE A 251      43.335  18.073  -6.138  1.00 97.50           N
ATOM   1816  CA  ILE A 251      42.485  17.921  -4.998  1.00102.83           C
ATOM   1817  CB  ILE A 251      43.266  17.245  -3.836  1.00108.20           C
ATOM   1818  CG1 ILE A 251      43.552  15.777  -4.199  1.00102.48           C
ATOM   1819  CD1 ILE A 251      44.640  15.139  -3.374  1.00103.21           C
ATOM   1820  CG2 ILE A 251      42.499  17.312  -2.516  1.00108.12           C
ATOM   1821  C   ILE A 251      41.920  19.315  -4.670  1.00100.01           C
ATOM   1822  O   ILE A 251      40.715  19.497  -4.698  1.00106.47           O
ATOM   1823  N   GLU A 252      42.783  20.300  -4.431  1.00 99.44           N
ATOM   1824  CA  GLU A 252      42.337  21.631  -4.004  1.00 98.78           C
ATOM   1825  CB  GLU A 252      43.531  22.497  -3.593  1.00104.15           C
ATOM   1826  CG  GLU A 252      44.027  22.219  -2.178  1.00108.72           C
ATOM   1827  CD  GLU A 252      43.128  22.817  -1.110  1.00106.02           C
ATOM   1828  OE1 GLU A 252      42.087  23.406  -1.490  1.00 97.95           O
ATOM   1829  OE2 GLU A 252      43.467  22.702   0.100  1.00 99.42           O
ATOM   1830  C   GLU A 252      41.510  22.355  -5.056  1.00105.05           C
ATOM   1831  O   GLU A 252      40.511  23.005  -4.722  1.00102.55           O
ATOM   1832  N   GLU A 253      41.922  22.249  -6.321  1.00112.66           N
ATOM   1833  CA  GLU A 253      41.130  22.793  -7.436  1.00118.21           C
ATOM   1834  CB  GLU A 253      41.791  22.523  -8.799  1.00122.52           C
ATOM   1835  CG  GLU A 253      43.020  23.396  -9.077  1.00138.11           C
ATOM   1836  CD  GLU A 253      43.444  23.472 -10.552  1.00135.37           C
ATOM   1837  OE1 GLU A 253      42.748  22.924 -11.438  1.00129.01           O
ATOM   1838  OE2 GLU A 253      44.494  24.100 -10.831  1.00128.05           O
ATOM   1839  C   GLU A 253      39.731  22.197  -7.410  1.00120.35           C
ATOM   1840  O   GLU A 253      38.751  22.934  -7.308  1.00129.57           O
ATOM   1841  N   GLN A 254      39.669  20.860  -7.435  1.00117.40           N
ATOM   1842  CA  GLN A 254      38.414  20.074  -7.408  1.00 98.39           C
ATOM   1843  CB  GLN A 254      38.713  18.603  -7.756  1.00 89.35           C
ATOM   1844  CG  GLN A 254      39.397  18.379  -9.103  1.00 92.10           C
ATOM   1845  CD  GLN A 254      39.453  16.901  -9.538  1.00 94.70           C
ATOM   1846  OE1 GLN A 254      38.607  16.092  -9.162  1.00105.48           O
ATOM   1847  NE2 GLN A 254      40.446  16.556 -10.349  1.00 88.90           N
ATOM   1848  C   GLN A 254      37.600  20.101  -6.084  1.00 90.64           C
ATOM   1849  O   GLN A 254      36.652  19.334  -5.954  1.00 91.37           O
ATOM   1850  N   ASN A 255      37.960  20.945  -5.111  1.00 81.72           N
ATOM   1851  CA  ASN A 255      37.175  21.104  -3.879  1.00 88.97           C
ATOM   1852  CB  ASN A 255      35.802  21.690  -4.215  1.00 91.47           C
ATOM   1853  CG  ASN A 255      35.881  23.114  -4.687  1.00 92.12           C
ATOM   1854  OD1 ASN A 255      36.002  24.033  -3.885  1.00102.86           O
ATOM   1855  ND2 ASN A 255      35.787  23.311  -5.988  1.00 93.22           N
ATOM   1856  C   ASN A 255      36.964  19.862  -2.983  1.00 93.19           C
ATOM   1857  O   ASN A 255      36.021  19.831  -2.192  1.00 99.67           O
ATOM   1858  N   ILE A 256      37.848  18.870  -3.077  1.00 95.64           N
ATOM   1859  CA  ILE A 256      37.748  17.644  -2.269  1.00 92.37           C
ATOM   1860  CB  ILE A 256      38.637  16.523  -2.841  1.00 85.60           C
ATOM   1861  CG1 ILE A 256      38.164  16.136  -4.238  1.00 81.58           C
ATOM   1862  CD1 ILE A 256      39.148  15.275  -4.995  1.00 79.02           C
ATOM   1863  CG2 ILE A 256      38.615  15.300  -1.937  1.00 88.19           C
ATOM   1864  C   ILE A 256      38.189  17.904  -0.830  1.00 99.06           C
ATOM   1865  O   ILE A 256      39.195  18.599  -0.612  1.00 96.65           O
ATOM   1866  N   LYS A 257      37.439  17.334   0.130  1.00101.79           N
ATOM   1867  CA  LYS A 257      37.760  17.425   1.567  1.00104.86           C
ATOM   1868  CB  LYS A 257      36.584  18.004   2.360  1.00108.82           C
ATOM   1869  CG  LYS A 257      36.704  19.507   2.590  1.00124.27           C
ATOM   1870  CD  LYS A 257      36.692  20.274   1.266  1.00131.69           C
ATOM   1871  CE  LYS A 257      36.432  21.763   1.448  1.00130.74           C
ATOM   1872  NZ  LYS A 257      36.039  22.404   0.165  1.00122.14           N
ATOM   1873  C   LYS A 257      38.209  16.115   2.215  1.00102.71           C
ATOM   1874  O   LYS A 257      38.849  16.131   3.273  1.00103.32           O
ATOM   1875  N   VAL A 258      37.883  14.983   1.604  1.00 96.37           N
ATOM   1876  CA  VAL A 258      38.246  13.694   2.183  1.00 85.51           C
ATOM   1877  CB  VAL A 258      37.031  12.761   2.288  1.00 88.79           C
ATOM   1878  CG1 VAL A 258      37.461  11.382   2.741  1.00 90.27           C
ATOM   1879  CG2 VAL A 258      36.008  13.331   3.263  1.00 95.39           C
ATOM   1880  C   VAL A 258      39.317  13.025   1.349  1.00 75.94           C
ATOM   1881  O   VAL A 258      39.081  12.678   0.200  1.00 69.09           O
ATOM   1882  N   ILE A 259      40.491  12.847   1.951  1.00 74.00           N
ATOM   1883  CA  ILE A 259      41.608  12.132   1.334  1.00 67.86           C
ATOM   1884  CB  ILE A 259      42.880  12.984   1.339  1.00 61.44           C
ATOM   1885  CG1 ILE A 259      42.620  14.282   0.568  1.00 57.93           C
ATOM   1886  CD1 ILE A 259      43.752  15.280   0.622  1.00 58.07           C
ATOM   1887  CG2 ILE A 259      44.041  12.174   0.768  1.00 60.25           C
ATOM   1888  C   ILE A 259      41.903  10.857   2.101  1.00 66.81           C
ATOM   1889  O   ILE A 259      42.451  10.900   3.186  1.00 68.39           O
ATOM   1890  N   VAL A 260      41.520   9.722   1.544  1.00 72.07           N
ATOM   1891  CA  VAL A 260      41.883   8.448   2.133  1.00 79.97           C
ATOM   1892  CB  VAL A 260      40.990   7.278   1.664  1.00 89.21           C
ATOM   1893  CG1 VAL A 260      41.517   5.944   2.214  1.00 86.55           C
ATOM   1894  CG2 VAL A 260      39.526   7.517   2.034  1.00 86.46           C
ATOM   1895  C   VAL A 260      43.275   8.176   1.637  1.00 79.64           C
ATOM   1896  O   VAL A 260      43.635   8.546   0.516  1.00 82.28           O
ATOM   1897  N   VAL A 261      44.058   7.529   2.476  1.00 77.09           N
ATOM   1898  CA  VAL A 261      45.406   7.221   2.117  1.00 77.12           C
ATOM   1899  CB  VAL A 261      46.418   8.145   2.811  1.00 77.14           C
ATOM   1900  CG1 VAL A 261      47.792   7.914   2.226  1.00 81.50           C
ATOM   1901  CG2 VAL A 261      46.029   9.603   2.642  1.00 75.79           C
ATOM   1902  C   VAL A 261      45.583   5.793   2.547  1.00 75.80           C
ATOM   1903  O   VAL A 261      45.532   5.474   3.728  1.00 80.23           O
ATOM   1904  N   PHE A 262      45.766   4.934   1.565  1.00 76.88           N
ATOM   1905  CA  PHE A 262      45.854   3.515   1.787  1.00 76.64           C
ATOM   1906  CB  PHE A 262      44.832   2.825   0.888  1.00 78.47           C
ATOM   1907  CG  PHE A 262      44.498   1.431   1.302  1.00 73.08           C
ATOM   1908  CD1 PHE A 262      45.268   0.374   0.861  1.00 72.68           C
ATOM   1909  CE1 PHE A 262      44.959  -0.917   1.209  1.00 70.49           C
ATOM   1910  CZ  PHE A 262      43.858  -1.160   1.998  1.00 73.74           C
ATOM   1911  CE2 PHE A 262      43.077  -0.108   2.449  1.00 71.54           C
ATOM   1912  CD2 PHE A 262      43.393   1.179   2.094  1.00 69.01           C
ATOM   1913  C   PHE A 262      47.267   3.113   1.436  1.00 73.41           C
ATOM   1914  O   PHE A 262      47.538   2.665   0.320  1.00 66.88           O
ATOM   1915  N   ALA A 263      48.176   3.316   2.384  1.00 79.52           N
ATOM   1916  CA  ALA A 263      49.607   3.043   2.146  1.00 88.80           C
ATOM   1917  CB  ALA A 263      50.317   4.322   1.703  1.00 88.69           C
ATOM   1918  C   ALA A 263      50.369   2.388   3.335  1.00 87.45           C
ATOM   1919  O   ALA A 263      49.959   2.507   4.517  1.00 84.82           O
ATOM   1920  N   PRO A 264      51.471   1.676   3.016  1.00 71.98           N
ATOM   1921  CA  PRO A 264      52.346   1.255   4.080  1.00 69.89           C
ATOM   1922  CB  PRO A 264      53.335   0.296   3.397  1.00 70.92           C
ATOM   1923  CG  PRO A 264      52.765   0.014   2.058  1.00 71.60           C
ATOM   1924  CD  PRO A 264      51.919   1.188   1.706  1.00 70.08           C
ATOM   1925  C   PRO A 264      53.050   2.480   4.632  1.00 70.99           C
ATOM   1926  O   PRO A 264      53.032   3.553   3.992  1.00 63.92           O
ATOM   1927  N   LYS A 265      53.647   2.308   5.812  1.00 72.61           N
ATOM   1928  CA  LYS A 265      54.297   3.386   6.552  1.00 76.47           C
ATOM   1929  CB  LYS A 265      55.223   2.766   7.588  1.00 79.45           C
ATOM   1930  CG  LYS A 265      56.158   3.720   8.307  1.00 83.61           C
ATOM   1931  CD  LYS A 265      57.176   2.929   9.114  1.00 86.44           C
ATOM   1932  CE  LYS A 265      58.231   3.837   9.706  1.00 91.31           C
ATOM   1933  NZ  LYS A 265      57.693   4.639  10.836  1.00 97.99           N
ATOM   1934  C   LYS A 265      55.059   4.365   5.647  1.00 79.08           C
ATOM   1935  O   LYS A 265      54.640   5.517   5.498  1.00 72.05           O
ATOM   1936  N   VAL A 266      56.135   3.879   5.017  1.00 82.33           N
ATOM   1937  CA  VAL A 266      57.082   4.726   4.270  1.00 86.34           C
ATOM   1938  CB  VAL A 266      58.103   3.902   3.450  1.00 95.74           C
ATOM   1939  CG1 VAL A 266      59.041   4.831   2.680  1.00 90.92           C
ATOM   1940  CG2 VAL A 266      58.901   2.944   4.335  1.00104.73           C
ATOM   1941  C   VAL A 266      56.368   5.627   3.281  1.00 84.53           C
ATOM   1942  O   VAL A 266      56.670   6.820   3.179  1.00 87.32           O
ATOM   1943  N   TYR A 267      55.437   5.039   2.539  1.00 79.16           N
ATOM   1944  CA  TYR A 267      54.675   5.783   1.562  1.00 77.80           C
ATOM   1945  CB  TYR A 267      53.827   4.869   0.684  1.00 81.51           C
ATOM   1946  CG  TYR A 267      54.548   3.951  -0.295  1.00 82.19           C
ATOM   1947  CD1 TYR A 267      55.061   2.724   0.120  1.00 84.02           C
ATOM   1948  CE1 TYR A 267      55.676   1.859  -0.771  1.00 82.97           C
ATOM   1949  CZ  TYR A 267      55.770   2.203  -2.100  1.00 82.24           C
ATOM   1950  OH  TYR A 267      56.374   1.334  -2.976  1.00 79.18           O
ATOM   1951  CE2 TYR A 267      55.253   3.402  -2.548  1.00 82.75           C
ATOM   1952  CD2 TYR A 267      54.632   4.264  -1.651  1.00 80.95           C
ATOM   1953  C   TYR A 267      53.752   6.725   2.300  1.00 75.76           C
ATOM   1954  O   TYR A 267      53.711   7.899   1.985  1.00 72.70           O
ATOM   1955  N   ALA A 268      53.010   6.210   3.281  1.00 78.08           N
ATOM   1956  CA  ALA A 268      52.040   7.036   4.012  1.00 79.81           C
ATOM   1957  CB  ALA A 268      51.375   6.248   5.123  1.00 75.97           C
ATOM   1958  C   ALA A 268      52.722   8.260   4.588  1.00 85.43           C
ATOM   1959  O   ALA A 268      52.228   9.382   4.444  1.00 83.73           O
ATOM   1960  N   GLU A 269      53.873   8.031   5.225  1.00 87.91           N
ATOM   1961  CA  GLU A 269      54.656   9.111   5.835  1.00 81.91           C
ATOM   1962  CB  GLU A 269      55.905   8.566   6.551  1.00 81.09           C
ATOM   1963  CG  GLU A 269      55.589   8.050   7.951  1.00 82.51           C
ATOM   1964  CD  GLU A 269      56.749   7.390   8.671  1.00 84.52           C
ATOM   1965  OE1 GLU A 269      57.914   7.472   8.228  1.00 91.52           O
ATOM   1966  OE2 GLU A 269      56.479   6.781   9.717  1.00 87.55           O
ATOM   1967  C   GLU A 269      55.012  10.160   4.806  1.00 76.34           C
ATOM   1968  O   GLU A 269      54.836  11.347   5.070  1.00 74.33           O
ATOM   1969  N   ALA A 270      55.465   9.700   3.636  1.00 74.14           N
ATOM   1970  CA  ALA A 270      55.785  10.555   2.469  1.00 77.28           C
ATOM   1971  CB  ALA A 270      56.080   9.681   1.257  1.00 77.77           C
ATOM   1972  C   ALA A 270      54.697  11.564   2.093  1.00 80.13           C
ATOM   1973  O   ALA A 270      54.966  12.743   1.860  1.00 79.86           O
ATOM   1974  N   VAL A 271      53.471  11.066   2.013  1.00 86.10           N
ATOM   1975  CA  VAL A 271      52.306  11.878   1.718  1.00 82.31           C
ATOM   1976  CB  VAL A 271      51.013  11.026   1.669  1.00 82.27           C
ATOM   1977  CG1 VAL A 271      49.786  11.912   1.578  1.00 81.14           C
ATOM   1978  CG2 VAL A 271      51.025  10.054   0.500  1.00 86.10           C
ATOM   1979  C   VAL A 271      52.142  12.896   2.821  1.00 83.19           C
ATOM   1980  O   VAL A 271      52.082  14.092   2.564  1.00 87.47           O
ATOM   1981  N   VAL A 272      52.068  12.419   4.059  1.00 82.13           N
ATOM   1982  CA  VAL A 272      51.675  13.289   5.152  1.00 80.22           C
ATOM   1983  CB  VAL A 272      51.522  12.535   6.488  1.00 78.41           C
ATOM   1984  CG1 VAL A 272      51.194  13.512   7.607  1.00 77.24           C
ATOM   1985  CG2 VAL A 272      50.407  11.501   6.382  1.00 77.96           C
ATOM   1986  C   VAL A 272      52.692  14.400   5.254  1.00 81.56           C
ATOM   1987  O   VAL A 272      52.334  15.575   5.259  1.00 71.51           O
ATOM   1988  N   GLU A 273      53.961  14.004   5.277  1.00 95.54           N
ATOM   1989  CA  GLU A 273      55.084  14.935   5.385  1.00101.00           C
ATOM   1990  CB  GLU A 273      56.403  14.167   5.380  1.00103.29           C
ATOM   1991  CG  GLU A 273      56.616  13.454   6.703  1.00112.38           C
ATOM   1992  CD  GLU A 273      57.957  12.778   6.818  1.00118.54           C
ATOM   1993  OE1 GLU A 273      58.456  12.267   5.789  1.00115.83           O
ATOM   1994  OE2 GLU A 273      58.499  12.762   7.951  1.00125.26           O
ATOM   1995  C   GLU A 273      55.072  15.987   4.293  1.00101.69           C
ATOM   1996  O   GLU A 273      55.339  17.166   4.557  1.00104.82           O
ATOM   1997  N   SER A 274      54.748  15.566   3.076  1.00 95.26           N
ATOM   1998  CA  SER A 274      54.558  16.510   1.984  1.00 99.15           C
ATOM   1999  CB  SER A 274      54.322  15.764   0.671  1.00 98.13           C
ATOM   2000  OG  SER A 274      55.456  14.992   0.345  1.00104.80           O
ATOM   2001  C   SER A 274      53.399  17.482   2.274  1.00101.34           C
ATOM   2002  O   SER A 274      53.526  18.698   2.069  1.00 99.31           O
ATOM   2003  N   ALA A 275      52.286  16.931   2.758  1.00100.83           N
ATOM   2004  CA  ALA A 275      51.090  17.706   3.092  1.00 96.94           C
ATOM   2005  CB  ALA A 275      50.029  16.791   3.677  1.00 97.12           C
ATOM   2006  C   ALA A 275      51.397  18.835   4.072  1.00 98.20           C
ATOM   2007  O   ALA A 275      50.881  19.950   3.940  1.00 92.78           O
ATOM   2008  N   VAL A 276      52.240  18.533   5.055  1.00 97.31           N
ATOM   2009  CA  VAL A 276      52.724  19.537   5.989  1.00 95.25           C
ATOM   2010  CB  VAL A 276      53.534  18.897   7.130  1.00105.66           C
ATOM   2011  CG1 VAL A 276      54.187  19.961   8.003  1.00114.57           C
ATOM   2012  CG2 VAL A 276      52.636  18.005   7.968  1.00107.77           C
ATOM   2013  C   VAL A 276      53.586  20.552   5.251  1.00 90.11           C
ATOM   2014  O   VAL A 276      53.252  21.730   5.223  1.00 85.79           O
ATOM   2015  N   GLN A 277      54.670  20.083   4.634  1.00 89.45           N
ATOM   2016  CA  GLN A 277      55.611  20.961   3.934  1.00 97.28           C
ATOM   2017  CB  GLN A 277      56.625  20.136   3.133  1.00114.53           C
ATOM   2018  CG  GLN A 277      57.704  19.472   3.988  1.00125.44           C
ATOM   2019  CD  GLN A 277      58.576  18.483   3.216  1.00130.08           C
ATOM   2020  OE1 GLN A 277      58.893  18.686   2.033  1.00119.43           O
ATOM   2021  NE2 GLN A 277      58.979  17.405   3.895  1.00127.38           N
ATOM   2022  C   GLN A 277      54.902  21.941   3.013  1.00 91.70           C
ATOM   2023  O   GLN A 277      55.166  23.143   3.050  1.00 83.26           O
ATOM   2024  N   LEU A 278      53.976  21.407   2.220  1.00 96.27           N
ATOM   2025  CA  LEU A 278      53.163  22.189   1.280  1.00100.95           C
ATOM   2026  CB  LEU A 278      52.779  21.284   0.105  1.00 99.61           C
ATOM   2027  CG  LEU A 278      53.964  20.732  -0.678  1.00101.42           C
ATOM   2028  CD1 LEU A 278      53.567  19.503  -1.474  1.00109.89           C
ATOM   2029  CD2 LEU A 278      54.515  21.797  -1.602  1.00106.56           C
ATOM   2030  C   LEU A 278      51.882  22.844   1.863  1.00 96.81           C
ATOM   2031  O   LEU A 278      50.904  23.036   1.143  1.00 87.51           O
ATOM   2032  N   ASN A 279      51.895  23.190   3.149  1.00105.17           N
ATOM   2033  CA  ASN A 279      50.761  23.855   3.826  1.00129.85           C
ATOM   2034  CB  ASN A 279      51.017  25.371   3.926  1.00146.65           C
ATOM   2035  CG  ASN A 279      51.328  26.005   2.580  1.00172.08           C
ATOM   2036  OD1 ASN A 279      52.480  26.362   2.305  1.00177.44           O
ATOM   2037  ND2 ASN A 279      50.297  26.141   1.729  1.00196.02           N
ATOM   2038  C   ASN A 279      49.344  23.559   3.267  1.00129.24           C
ATOM   2039  O   ASN A 279      48.523  24.458   3.056  1.00123.73           O
ATOM   2040  N   VAL A 280      49.068  22.280   3.045  1.00123.47           N
ATOM   2041  CA  VAL A 280      47.712  21.816   2.787  1.00111.72           C
ATOM   2042  CB  VAL A 280      47.712  20.303   2.439  1.00102.64           C
ATOM   2043  CG1 VAL A 280      46.298  19.758   2.304  1.00100.26           C
ATOM   2044  CG2 VAL A 280      48.519  20.036   1.175  1.00 98.07           C
ATOM   2045  C   VAL A 280      46.913  22.083   4.073  1.00119.38           C
ATOM   2046  O   VAL A 280      47.489  22.152   5.178  1.00115.15           O
ATOM   2047  N   THR A 281      45.599  22.248   3.942  1.00119.13           N
ATOM   2048  CA  THR A 281      44.759  22.537   5.099  1.00114.57           C
ATOM   2049  CB  THR A 281      44.642  24.037   5.300  1.00118.16           C
ATOM   2050  OG1 THR A 281      44.407  24.634   4.018  1.00114.90           O
ATOM   2051  CG2 THR A 281      45.911  24.593   5.912  1.00134.22           C
ATOM   2052  C   THR A 281      43.336  22.087   4.936  1.00112.65           C
ATOM   2053  O   THR A 281      42.838  21.944   3.818  1.00105.40           O
ATOM   2054  N   ASN A 282      42.686  21.924   6.085  1.00121.86           N
ATOM   2055  CA  ASN A 282      41.246  21.652   6.193  1.00122.48           C
ATOM   2056  CB  ASN A 282      40.455  22.942   5.985  1.00131.40           C
ATOM   2057  CG  ASN A 282      41.001  24.086   6.822  1.00135.74           C
ATOM   2058  OD1 ASN A 282      41.809  23.879   7.737  1.00135.55           O
ATOM   2059  ND2 ASN A 282      40.581  25.301   6.499  1.00143.56           N
ATOM   2060  C   ASN A 282      40.777  20.516   5.292  1.00107.68           C
ATOM   2061  O   ASN A 282      39.840  20.658   4.486  1.00100.54           O
ATOM   2062  N   LYS A 283      41.483  19.394   5.462  1.00 99.96           N
ATOM   2063  CA  LYS A 283      41.185  18.113   4.832  1.00 89.60           C
ATOM   2064  CB  LYS A 283      42.411  17.566   4.097  1.00 81.55           C
ATOM   2065  CG  LYS A 283      42.840  18.387   2.900  1.00 79.26           C
ATOM   2066  CD  LYS A 283      41.838  18.304   1.765  1.00 82.20           C
ATOM   2067  CE  LYS A 283      41.832  19.580   0.924  1.00 95.20           C
ATOM   2068  NZ  LYS A 283      41.007  20.686   1.512  1.00101.34           N
ATOM   2069  C   LYS A 283      40.803  17.128   5.911  1.00 83.94           C
ATOM   2070  O   LYS A 283      41.185  17.299   7.070  1.00 94.02           O
ATOM   2071  N   VAL A 284      40.042  16.107   5.529  1.00 75.35           N
ATOM   2072  CA  VAL A 284      39.799  14.983   6.403  1.00 78.67           C
ATOM   2073  CB  VAL A 284      38.312  14.647   6.476  1.00 82.60           C
ATOM   2074  CG1 VAL A 284      38.094  13.397   7.322  1.00 89.26           C
ATOM   2075  CG2 VAL A 284      37.551  15.815   7.078  1.00 86.06           C
ATOM   2076  C   VAL A 284      40.595  13.782   5.902  1.00 78.39           C
ATOM   2077  O   VAL A 284      40.246  13.175   4.897  1.00 87.62           O
ATOM   2078  N   TRP A 285      41.666  13.452   6.610  1.00 70.61           N
ATOM   2079  CA  TRP A 285      42.508  12.337   6.258  1.00 72.32           C
ATOM   2080  CB  TRP A 285      43.905  12.583   6.771  1.00 74.70           C
ATOM   2081  CG  TRP A 285      44.487  13.823   6.225  1.00 82.91           C
ATOM   2082  CD1 TRP A 285      44.397  15.074   6.756  1.00 88.55           C
ATOM   2083  NE1 TRP A 285      45.065  15.973   5.965  1.00 88.06           N
ATOM   2084  CE2 TRP A 285      45.612  15.305   4.904  1.00 80.07           C
ATOM   2085  CD2 TRP A 285      45.260  13.951   5.030  1.00 82.51           C
ATOM   2086  CE3 TRP A 285      45.698  13.049   4.060  1.00 85.03           C
ATOM   2087  CZ3 TRP A 285      46.453  13.525   3.004  1.00 83.05           C
ATOM   2088  CH2 TRP A 285      46.777  14.876   2.905  1.00 81.66           C
ATOM   2089  CZ2 TRP A 285      46.368  15.780   3.847  1.00 80.17           C
ATOM   2090  C   TRP A 285      41.967  11.072   6.897  1.00 78.92           C
ATOM   2091  O   TRP A 285      41.544  11.092   8.050  1.00 88.99           O
ATOM   2092  N   ILE A 286      41.984   9.969   6.155  1.00 80.68           N
ATOM   2093  CA  ILE A 286      41.527   8.687   6.673  1.00 78.20           C
ATOM   2094  CB  ILE A 286      40.216   8.263   6.002  1.00 89.05           C
ATOM   2095  CG1 ILE A 286      39.095   9.162   6.531  1.00 93.84           C
ATOM   2096  CD1 ILE A 286      37.743   8.891   5.919  1.00 98.67           C
ATOM   2097  CG2 ILE A 286      39.918   6.780   6.273  1.00 92.41           C
ATOM   2098  C   ILE A 286      42.578   7.613   6.484  1.00 67.82           C
ATOM   2099  O   ILE A 286      42.955   7.312   5.357  1.00 58.60           O
ATOM   2100  N   ALA A 287      43.016   7.026   7.596  1.00 66.78           N
ATOM   2101  CA  ALA A 287      44.136   6.088   7.598  1.00 74.00           C
ATOM   2102  CB  ALA A 287      44.989   6.312   8.831  1.00 75.89           C
ATOM   2103  C   ALA A 287      43.669   4.651   7.577  1.00 78.01           C
ATOM   2104  O   ALA A 287      42.626   4.323   8.156  1.00 82.77           O
ATOM   2105  N   ASP A 288      44.444   3.786   6.926  1.00 73.03           N
ATOM   2106  CA  ASP A 288      44.257   2.362   7.132  1.00 80.01           C
ATOM   2107  CB  ASP A 288      44.605   1.542   5.875  1.00 84.43           C
ATOM   2108  CG  ASP A 288      46.084   1.302   5.702  1.00 88.03           C
ATOM   2109  OD1 ASP A 288      46.742   2.142   5.061  1.00 97.50           O
ATOM   2110  OD2 ASP A 288      46.579   0.254   6.174  1.00 88.45           O
ATOM   2111  C   ASP A 288      45.036   1.941   8.399  1.00 81.43           C
ATOM   2112  O   ASP A 288      45.687   2.776   9.048  1.00 78.15           O
ATOM   2113  N   ASP A 289      44.933   0.670   8.779  1.00 78.83           N
ATOM   2114  CA  ASP A 289      45.534   0.212  10.033  1.00 79.02           C
ATOM   2115  CB  ASP A 289      44.890  -1.087  10.502  1.00 81.13           C
ATOM   2116  CG  ASP A 289      44.888  -2.138   9.425  1.00 86.67           C
ATOM   2117  OD1 ASP A 289      44.876  -1.708   8.245  1.00 83.23           O
ATOM   2118  OD2 ASP A 289      44.904  -3.360   9.748  1.00 90.18           O
ATOM   2119  C   ASP A 289      47.044   0.051   9.882  1.00 77.43           C
ATOM   2120  O   ASP A 289      47.754  -0.144  10.855  1.00 82.08           O
ATOM   2121  N   GLY A 290      47.539   0.141   8.658  1.00 75.92           N
ATOM   2122  CA  GLY A 290      48.974   0.174   8.428  1.00 77.83           C
ATOM   2123  C   GLY A 290      49.651   1.469   8.836  1.00 77.23           C
ATOM   2124  O   GLY A 290      50.867   1.594   8.714  1.00 76.31           O
ATOM   2125  N   TRP A 291      48.874   2.451   9.283  1.00 77.75           N
ATOM   2126  CA  TRP A 291      49.450   3.689   9.772  1.00 76.14           C
ATOM   2127  CB  TRP A 291      49.997   4.530   8.600  1.00 74.10           C
ATOM   2128  CG  TRP A 291      48.958   5.258   7.740  1.00 77.71           C
ATOM   2129  CD1 TRP A 291      48.238   4.725   6.718  1.00 85.79           C
ATOM   2130  NE1 TRP A 291      47.414   5.679   6.159  1.00 88.10           N
ATOM   2131  CE2 TRP A 291      47.610   6.869   6.804  1.00 85.31           C
ATOM   2132  CD2 TRP A 291      48.580   6.650   7.803  1.00 82.07           C
ATOM   2133  CE3 TRP A 291      48.961   7.729   8.612  1.00 89.18           C
ATOM   2134  CZ3 TRP A 291      48.355   8.985   8.405  1.00 85.11           C
ATOM   2135  CH2 TRP A 291      47.402   9.165   7.404  1.00 86.33           C
ATOM   2136  CZ2 TRP A 291      47.016   8.125   6.590  1.00 89.05           C
ATOM   2137  C   TRP A 291      48.522   4.558  10.631  1.00 79.35           C
ATOM   2138  O   TRP A 291      48.842   5.725  10.826  1.00 84.62           O
ATOM   2139  N   SER A 292      47.415   4.048  11.179  1.00 72.35           N
ATOM   2140  CA  SER A 292      46.615   4.903  12.085  1.00 75.37           C
ATOM   2141  CB  SER A 292      45.190   4.417  12.182  1.00 73.63           C
ATOM   2142  OG  SER A 292      45.195   3.031  12.013  1.00 84.49           O
ATOM   2143  C   SER A 292      47.262   4.983  13.475  1.00 81.29           C
ATOM   2144  O   SER A 292      47.027   5.927  14.256  1.00 79.55           O
ATOM   2145  N   LEU A 293      48.099   3.991  13.768  1.00 82.20           N
ATOM   2146  CA  LEU A 293      48.960   4.033  14.941  1.00 75.60           C
ATOM   2147  CB  LEU A 293      48.857   2.699  15.678  1.00 70.49           C
ATOM   2148  CG  LEU A 293      47.422   2.220  15.939  1.00 69.13           C
ATOM   2149  CD1 LEU A 293      47.436   1.029  16.879  1.00 71.88           C
ATOM   2150  CD2 LEU A 293      46.528   3.306  16.515  1.00 67.25           C
ATOM   2151  C   LEU A 293      50.428   4.381  14.583  1.00 74.76           C
ATOM   2152  O   LEU A 293      51.335   4.135  15.379  1.00 69.50           O
ATOM   2153  N   ASN A 294      50.649   4.961  13.397  1.00 72.94           N
ATOM   2154  CA  ASN A 294      51.959   5.467  13.000  1.00 76.09           C
ATOM   2155  CB  ASN A 294      51.896   6.202  11.652  1.00 81.54           C
ATOM   2156  CG  ASN A 294      53.274   6.683  11.163  1.00 88.93           C
ATOM   2157  OD1 ASN A 294      53.920   7.546  11.773  1.00 85.76           O
ATOM   2158  ND2 ASN A 294      53.725   6.118  10.051  1.00 92.48           N
ATOM   2159  C   ASN A 294      52.452   6.422  14.064  1.00 73.10           C
ATOM   2160  O   ASN A 294      51.741   7.351  14.406  1.00 59.04           O
ATOM   2161  N   LYS A 295      53.679   6.201  14.551  1.00 80.54           N
ATOM   2162  CA  LYS A 295      54.174   6.865  15.763  1.00 81.49           C
ATOM   2163  CB  LYS A 295      54.959   5.875  16.619  1.00 83.14           C
ATOM   2164  CG  LYS A 295      54.149   4.682  17.109  1.00 89.53           C
ATOM   2165  CD  LYS A 295      52.946   5.067  17.971  1.00 90.33           C
ATOM   2166  CE  LYS A 295      52.324   3.833  18.625  1.00 93.69           C
ATOM   2167  NZ  LYS A 295      50.883   3.957  19.009  1.00 91.11           N
ATOM   2168  C   LYS A 295      55.015   8.112  15.524  1.00 78.52           C
ATOM   2169  O   LYS A 295      55.165   8.928  16.432  1.00 75.88           O
ATOM   2170  N   LYS A 296      55.538   8.270  14.314  1.00 77.53           N
ATOM   2171  CA  LYS A 296      56.298   9.458  13.953  1.00 82.97           C
ATOM   2172  CB  LYS A 296      57.133   9.160  12.727  1.00 92.67           C
ATOM   2173  CG  LYS A 296      58.171  10.205  12.411  1.00 99.57           C
ATOM   2174  CD  LYS A 296      58.952   9.785  11.183  1.00103.13           C
ATOM   2175  CE  LYS A 296      59.808  10.925  10.676  1.00107.62           C
ATOM   2176  NZ  LYS A 296      60.128  10.706   9.247  1.00115.88           N
ATOM   2177  C   LYS A 296      55.395  10.647  13.648  1.00 83.93           C
ATOM   2178  O   LYS A 296      55.509  11.699  14.257  1.00 86.10           O
ATOM   2179  N   LEU A 297      54.484  10.471  12.708  1.00 91.60           N
ATOM   2180  CA  LEU A 297      53.653  11.580  12.218  1.00 96.81           C
ATOM   2181  CB  LEU A 297      52.700  11.090  11.111  1.00101.91           C
ATOM   2182  CG  LEU A 297      53.331  10.437   9.875  1.00105.98           C
ATOM   2183  CD1 LEU A 297      52.223   9.826   9.032  1.00107.00           C
ATOM   2184  CD2 LEU A 297      54.181  11.412   9.063  1.00100.82           C
ATOM   2185  C   LEU A 297      52.847  12.327  13.302  1.00 91.32           C
ATOM   2186  O   LEU A 297      52.793  13.545  13.299  1.00 81.37           O
ATOM   2187  N   PRO A 298      52.201  11.604  14.220  1.00 96.56           N
ATOM   2188  CA  PRO A 298      51.407  12.310  15.218  1.00101.53           C
ATOM   2189  CB  PRO A 298      51.022  11.195  16.190  1.00103.56           C
ATOM   2190  CG  PRO A 298      50.971   9.980  15.347  1.00 96.87           C
ATOM   2191  CD  PRO A 298      52.069  10.143  14.347  1.00 96.10           C
ATOM   2192  C   PRO A 298      52.150  13.416  15.979  1.00104.30           C
ATOM   2193  O   PRO A 298      51.550  14.461  16.253  1.00 98.68           O
ATOM   2194  N   SER A 299      53.423  13.171  16.324  1.00104.86           N
ATOM   2195  CA  SER A 299      54.259  14.129  17.086  1.00101.64           C
ATOM   2196  CB  SER A 299      55.231  13.390  17.996  1.00102.54           C
ATOM   2197  OG  SER A 299      54.549  12.797  19.075  1.00122.82           O
ATOM   2198  C   SER A 299      55.083  15.058  16.223  1.00 98.16           C
ATOM   2199  O   SER A 299      55.890  15.823  16.737  1.00100.60           O
ATOM   2200  N   MET A 300      54.898  14.970  14.912  1.00103.25           N
ATOM   2201  CA  MET A 300      55.560  15.854  13.971  1.00 97.22           C
ATOM   2202  CB  MET A 300      55.260  15.418  12.529  1.00102.47           C
ATOM   2203  CG  MET A 300      55.983  16.239  11.471  1.00114.23           C
ATOM   2204  SD  MET A 300      55.928  15.568   9.804  1.00122.62           S
ATOM   2205  CE  MET A 300      54.187  15.199   9.700  1.00125.05           C
ATOM   2206  C   MET A 300      55.108  17.291  14.183  1.00 94.16           C
ATOM   2207  O   MET A 300      54.022  17.548  14.708  1.00 66.56           O
ATOM   2208  N   ASN A 301      55.985  18.214  13.789  1.00117.09           N
ATOM   2209  CA  ASN A 301      55.674  19.646  13.699  1.00126.70           C
ATOM   2210  CB  ASN A 301      56.955  20.476  13.544  1.00131.25           C
ATOM   2211  CG  ASN A 301      57.364  21.159  14.825  1.00144.70           C
ATOM   2212  OD1 ASN A 301      56.681  21.056  15.847  1.00146.19           O
ATOM   2213  ND2 ASN A 301      58.488  21.873  14.778  1.00159.80           N
ATOM   2214  C   ASN A 301      54.758  19.990  12.536  1.00117.02           C
ATOM   2215  O   ASN A 301      54.982  19.568  11.400  1.00115.36           O
ATOM   2216  N   GLY A 302      53.737  20.781  12.823  1.00105.35           N
ATOM   2217  CA  GLY A 302      52.830  21.230  11.786  1.00112.38           C
ATOM   2218  C   GLY A 302      51.907  20.142  11.266  1.00114.01           C
ATOM   2219  O   GLY A 302      51.291  20.301  10.203  1.00114.63           O
ATOM   2220  N   ILE A 303      51.797  19.039  12.006  1.00104.83           N
ATOM   2221  CA  ILE A 303      50.796  18.030  11.689  1.00 99.64           C
ATOM   2222  CB  ILE A 303      51.053  16.708  12.441  1.00101.16           C
ATOM   2223  CG1 ILE A 303      50.203  15.553  11.887  1.00 94.40           C
ATOM   2224  CD1 ILE A 303      50.268  15.353  10.390  1.00 90.15           C
ATOM   2225  CG2 ILE A 303      50.757  16.865  13.930  1.00113.63           C
ATOM   2226  C   ILE A 303      49.421  18.566  12.053  1.00 98.62           C
ATOM   2227  O   ILE A 303      48.412  18.022  11.631  1.00109.80           O
ATOM   2228  N   GLN A 304      49.386  19.646  12.826  1.00103.43           N
ATOM   2229  CA  GLN A 304      48.129  20.214  13.327  1.00114.44           C
ATOM   2230  CB  GLN A 304      48.404  21.085  14.573  1.00122.19           C
ATOM   2231  CG  GLN A 304      49.251  20.411  15.664  1.00119.49           C
ATOM   2232  CD  GLN A 304      50.751  20.688  15.554  1.00122.29           C
ATOM   2233  OE1 GLN A 304      51.202  21.448  14.693  1.00117.41           O
ATOM   2234  NE2 GLN A 304      51.531  20.066  16.435  1.00126.42           N
ATOM   2235  C   GLN A 304      47.361  21.022  12.262  1.00104.21           C
ATOM   2236  O   GLN A 304      46.133  21.102  12.295  1.00 90.19           O
ATOM   2237  N   ASN A 305      48.092  21.587  11.308  1.00103.50           N
ATOM   2238  CA  ASN A 305      47.517  22.493  10.315  1.00108.33           C
ATOM   2239  CB  ASN A 305      48.615  23.365   9.709  1.00106.05           C
ATOM   2240  CG  ASN A 305      49.540  23.921  10.755  1.00105.76           C
ATOM   2241  OD1 ASN A 305      49.083  24.533  11.715  1.00112.15           O
ATOM   2242  ND2 ASN A 305      50.843  23.688  10.599  1.00108.61           N
ATOM   2243  C   ASN A 305      46.781  21.783   9.182  1.00112.58           C
ATOM   2244  O   ASN A 305      45.833  22.331   8.620  1.00128.80           O
ATOM   2245  N   ILE A 306      47.212  20.576   8.833  1.00106.70           N
ATOM   2246  CA  ILE A 306      46.681  19.923   7.640  1.00104.07           C
ATOM   2247  CB  ILE A 306      47.502  18.677   7.245  1.00 97.08           C
ATOM   2248  CG1 ILE A 306      47.380  17.559   8.274  1.00 87.09           C
ATOM   2249  CD1 ILE A 306      47.840  16.232   7.712  1.00 88.12           C
ATOM   2250  CG2 ILE A 306      48.961  19.036   7.031  1.00 97.61           C
ATOM   2251  C   ILE A 306      45.176  19.576   7.720  1.00110.98           C
ATOM   2252  O   ILE A 306      44.526  19.409   6.676  1.00106.90           O
ATOM   2253  N   GLY A 307      44.634  19.461   8.938  1.00105.06           N
ATOM   2254  CA  GLY A 307      43.205  19.200   9.137  1.00100.30           C
ATOM   2255  C   GLY A 307      42.908  18.203  10.247  1.00100.20           C
ATOM   2256  O   GLY A 307      43.334  18.388  11.392  1.00120.66           O
ATOM   2257  N   THR A 308      42.168  17.148   9.917  1.00 84.83           N
ATOM   2258  CA  THR A 308      41.806  16.114  10.883  1.00 80.76           C
ATOM   2259  CB  THR A 308      40.279  16.057  11.076  1.00 82.34           C
ATOM   2260  OG1 THR A 308      39.787  17.371  11.294  1.00 87.28           O
ATOM   2261  CG2 THR A 308      39.878  15.179  12.258  1.00 81.81           C
ATOM   2262  C   THR A 308      42.244  14.766  10.347  1.00 79.04           C
ATOM   2263  O   THR A 308      42.163  14.513   9.150  1.00 86.63           O
ATOM   2264  N   VAL A 309      42.694  13.884  11.218  1.00 72.75           N
ATOM   2265  CA  VAL A 309      43.007  12.551  10.778  1.00 71.89           C
ATOM   2266  CB  VAL A 309      44.488  12.233  10.981  1.00 81.71           C
ATOM   2267  CG1 VAL A 309      44.810  10.845  10.451  1.00 88.63           C
ATOM   2268  CG2 VAL A 309      45.356  13.281  10.297  1.00 85.30           C
ATOM   2269  C   VAL A 309      42.152  11.592  11.570  1.00 71.14           C
ATOM   2270  O   VAL A 309      42.026  11.714  12.784  1.00 83.49           O
ATOM   2271  N   LEU A 310      41.538  10.657  10.868  1.00 71.02           N
ATOM   2272  CA  LEU A 310      40.831   9.556  11.490  1.00 77.11           C
ATOM   2273  CB  LEU A 310      39.343   9.635  11.174  1.00 77.53           C
ATOM   2274  CG  LEU A 310      38.703  11.016  11.225  1.00 76.58           C
ATOM   2275  CD1 LEU A 310      37.316  10.907  10.611  1.00 75.79           C
ATOM   2276  CD2 LEU A 310      38.665  11.589  12.640  1.00 73.35           C
ATOM   2277  C   LEU A 310      41.412   8.271  10.903  1.00 88.38           C
ATOM   2278  O   LEU A 310      42.222   8.324   9.964  1.00 96.15           O
ATOM   2279  N   GLY A 311      41.011   7.112  11.423  1.00 88.90           N
ATOM   2280  CA  GLY A 311      41.519   5.873  10.857  1.00 84.30           C
ATOM   2281  C   GLY A 311      40.962   4.596  11.425  1.00 82.74           C
ATOM   2282  O   GLY A 311      40.518   4.544  12.572  1.00 75.34           O
ATOM   2283  N   VAL A 312      40.995   3.568  10.582  1.00 81.90           N
ATOM   2284  CA  VAL A 312      40.785   2.204  11.007  1.00 78.80           C
ATOM   2285  CB  VAL A 312      40.415   1.286   9.822  1.00 75.17           C
ATOM   2286  CG1 VAL A 312      40.091  -0.120  10.292  1.00 78.09           C
ATOM   2287  CG2 VAL A 312      39.189   1.817   9.124  1.00 78.88           C
ATOM   2288  C   VAL A 312      42.120   1.831  11.634  1.00 77.60           C
ATOM   2289  O   VAL A 312      43.154   2.269  11.153  1.00 78.87           O
ATOM   2290  N   ALA A 313      42.086   1.051  12.711  1.00 77.56           N
ATOM   2291  CA  ALA A 313      43.272   0.754  13.499  1.00 82.71           C
ATOM   2292  CB  ALA A 313      43.552   1.922  14.426  1.00 87.01           C
ATOM   2293  C   ALA A 313      43.077  -0.502  14.332  1.00 87.45           C
ATOM   2294  O   ALA A 313      42.036  -0.662  14.977  1.00 91.19           O
ATOM   2295  N   GLN A 314      44.075  -1.382  14.353  1.00 89.48           N
ATOM   2296  CA  GLN A 314      43.990  -2.565  15.213  1.00 87.24           C
ATOM   2297  CB  GLN A 314      45.164  -3.511  14.982  1.00 82.48           C
ATOM   2298  CG  GLN A 314      45.137  -4.207  13.628  1.00 78.34           C
ATOM   2299  CD  GLN A 314      46.422  -4.959  13.327  1.00 74.55           C
ATOM   2300  OE1 GLN A 314      46.860  -5.795  14.120  1.00 79.37           O
ATOM   2301  NE2 GLN A 314      47.034  -4.666  12.176  1.00 68.55           N
ATOM   2302  C   GLN A 314      43.972  -2.095  16.662  1.00 91.63           C
ATOM   2303  O   GLN A 314      44.755  -1.227  17.028  1.00 87.65           O
ATOM   2304  N   PRO A 315      43.057  -2.637  17.488  1.00104.30           N
ATOM   2305  CA  PRO A 315      43.084  -2.249  18.887  1.00107.00           C
ATOM   2306  CB  PRO A 315      41.916  -3.024  19.504  1.00102.67           C
ATOM   2307  CG  PRO A 315      41.064  -3.417  18.368  1.00107.12           C
ATOM   2308  CD  PRO A 315      42.004  -3.627  17.226  1.00109.87           C
ATOM   2309  C   PRO A 315      44.381  -2.734  19.476  1.00110.40           C
ATOM   2310  O   PRO A 315      44.852  -3.809  19.084  1.00117.35           O
ATOM   2311  N   VAL A 316      44.965  -1.960  20.388  1.00102.86           N
ATOM   2312  CA  VAL A 316      46.189  -2.405  21.021  1.00 99.98           C
ATOM   2313  CB  VAL A 316      46.914  -1.299  21.830  1.00 99.90           C
ATOM   2314  CG1 VAL A 316      48.210  -1.833  22.435  1.00102.83           C
ATOM   2315  CG2 VAL A 316      47.255  -0.121  20.935  1.00 98.31           C
ATOM   2316  C   VAL A 316      45.784  -3.606  21.877  1.00 90.98           C
ATOM   2317  O   VAL A 316      44.950  -3.488  22.768  1.00 76.46           O
ATOM   2318  N   VAL A 317      46.322  -4.767  21.514  1.00 87.24           N
ATOM   2319  CA  VAL A 317      46.184  -5.976  22.283  1.00 91.37           C
ATOM   2320  CB  VAL A 317      46.100  -7.198  21.364  1.00 99.53           C
ATOM   2321  CG1 VAL A 317      45.941  -8.484  22.178  1.00101.22           C
ATOM   2322  CG2 VAL A 317      44.954  -7.014  20.379  1.00106.42           C
ATOM   2323  C   VAL A 317      47.452  -6.085  23.078  1.00 96.16           C
ATOM   2324  O   VAL A 317      48.536  -6.006  22.495  1.00 94.12           O
ATOM   2325  N   THR A 318      47.324  -6.253  24.395  1.00104.53           N
ATOM   2326  CA  THR A 318      48.491  -6.432  25.266  1.00103.45           C
ATOM   2327  CB  THR A 318      48.238  -5.969  26.703  1.00 95.40           C
ATOM   2328  OG1 THR A 318      47.912  -4.580  26.699  1.00101.31           O
ATOM   2329  CG2 THR A 318      49.475  -6.178  27.549  1.00 87.64           C
ATOM   2330  C   THR A 318      48.881  -7.889  25.326  1.00100.95           C
ATOM   2331  O   THR A 318      48.039  -8.746  25.548  1.00109.57           O
ATOM   2332  N   ILE A 319      50.168  -8.148  25.139  1.00101.52           N
ATOM   2333  CA  ILE A 319      50.713  -9.489  25.172  1.00 99.71           C
ATOM   2334  CB  ILE A 319      51.595  -9.769  23.935  1.00 94.67           C
ATOM   2335  CG1 ILE A 319      50.850  -9.493  22.630  1.00 98.83           C
ATOM   2336  CD1 ILE A 319      49.590 -10.304  22.421  1.00102.69           C
ATOM   2337  CG2 ILE A 319      52.059 -11.206  23.947  1.00100.11           C
ATOM   2338  C   ILE A 319      51.573  -9.584  26.426  1.00 99.45           C
ATOM   2339  O   ILE A 319      52.706  -9.116  26.410  1.00 99.15           O
ATOM   2340  N   PRO A 320      51.056 -10.196  27.511  1.00 96.85           N
ATOM   2341  CA  PRO A 320      51.814 -10.166  28.772  1.00 98.60           C
ATOM   2342  CB  PRO A 320      50.885 -10.866  29.773  1.00101.00           C
ATOM   2343  CG  PRO A 320      49.690 -11.328  29.001  1.00100.75           C
ATOM   2344  CD  PRO A 320      49.987 -11.203  27.545  1.00 96.50           C
ATOM   2345  C   PRO A 320      53.147 -10.910  28.685  1.00 95.29           C
ATOM   2346  O   PRO A 320      53.228 -11.937  28.015  1.00 95.24           O
ATOM   2347  N   GLY A 321      54.178 -10.382  29.343  1.00 90.23           N
ATOM   2348  CA  GLY A 321      55.513 -11.002  29.335  1.00 92.85           C
ATOM   2349  C   GLY A 321      56.486 -10.359  28.353  1.00 94.98           C
ATOM   2350  O   GLY A 321      57.706 -10.377  28.540  1.00 89.52           O
ATOM   2351  N   PHE A 322      55.941  -9.778  27.297  1.00 98.42           N
ATOM   2352  CA  PHE A 322      56.749  -9.234  26.226  1.00 88.69           C
ATOM   2353  CB  PHE A 322      55.863  -8.945  25.009  1.00 88.18           C
ATOM   2354  CG  PHE A 322      56.620  -8.551  23.788  1.00 77.57           C
ATOM   2355  CD1 PHE A 322      57.211  -9.513  23.003  1.00 83.36           C
ATOM   2356  CE1 PHE A 322      57.933  -9.165  21.878  1.00 85.65           C
ATOM   2357  CZ  PHE A 322      58.045  -7.834  21.528  1.00 85.34           C
ATOM   2358  CE2 PHE A 322      57.434  -6.861  22.302  1.00 77.38           C
ATOM   2359  CD2 PHE A 322      56.733  -7.223  23.424  1.00 72.04           C
ATOM   2360  C   PHE A 322      57.543  -7.993  26.645  1.00 86.35           C
ATOM   2361  O   PHE A 322      58.626  -7.793  26.100  1.00 90.47           O
ATOM   2362  N   THR A 323      57.049  -7.170  27.589  1.00 86.48           N
ATOM   2363  CA  THR A 323      57.868  -6.015  28.082  1.00 88.62           C
ATOM   2364  CB  THR A 323      57.250  -5.144  29.230  1.00 81.88           C
ATOM   2365  OG1 THR A 323      56.006  -4.519  28.857  1.00 67.32           O
ATOM   2366  CG2 THR A 323      58.259  -4.050  29.637  1.00 74.82           C
ATOM   2367  C   THR A 323      59.183  -6.549  28.655  1.00 89.31           C
ATOM   2368  O   THR A 323      60.267  -6.031  28.369  1.00 85.57           O
ATOM   2369  N   ASP A 324      59.063  -7.588  29.473  1.00 91.84           N
ATOM   2370  CA  ASP A 324      60.206  -8.138  30.175  1.00100.92           C
ATOM   2371  CB  ASP A 324      59.740  -8.917  31.416  1.00108.46           C
ATOM   2372  CG  ASP A 324      58.822  -8.079  32.327  1.00120.27           C
ATOM   2373  OD1 ASP A 324      59.122  -6.880  32.568  1.00114.94           O
ATOM   2374  OD2 ASP A 324      57.792  -8.619  32.796  1.00130.46           O
ATOM   2375  C   ASP A 324      61.076  -8.986  29.232  1.00102.09           C
ATOM   2376  O   ASP A 324      62.300  -9.001  29.372  1.00106.19           O
ATOM   2377  N   PHE A 325      60.469  -9.667  28.260  1.00101.38           N
ATOM   2378  CA  PHE A 325      61.261 -10.373  27.251  1.00 95.99           C
ATOM   2379  CB  PHE A 325      60.381 -11.193  26.295  1.00 94.95           C
ATOM   2380  CG  PHE A 325      61.157 -11.838  25.158  1.00100.12           C
ATOM   2381  CD1 PHE A 325      61.612 -13.143  25.258  1.00101.26           C
ATOM   2382  CE1 PHE A 325      62.331 -13.730  24.232  1.00 94.33           C
ATOM   2383  CZ  PHE A 325      62.608 -13.017  23.088  1.00 98.89           C
ATOM   2384  CE2 PHE A 325      62.168 -11.717  22.969  1.00102.28           C
ATOM   2385  CD2 PHE A 325      61.449 -11.132  23.997  1.00102.25           C
ATOM   2386  C   PHE A 325      62.142  -9.398  26.453  1.00 94.27           C
ATOM   2387  O   PHE A 325      63.298  -9.720  26.145  1.00 83.16           O
ATOM   2388  N   ILE A 326      61.592  -8.223  26.123  1.00 96.63           N
ATOM   2389  CA  ILE A 326      62.265  -7.267  25.227  1.00100.04           C
ATOM   2390  CB  ILE A 326      61.320  -6.168  24.683  1.00110.81           C
ATOM   2391  CG1 ILE A 326      60.508  -6.691  23.482  1.00112.89           C
ATOM   2392  CD1 ILE A 326      61.291  -6.915  22.193  1.00111.52           C
ATOM   2393  CG2 ILE A 326      62.098  -4.909  24.277  1.00115.26           C
ATOM   2394  C   ILE A 326      63.440  -6.603  25.895  1.00 90.77           C
ATOM   2395  O   ILE A 326      64.507  -6.517  25.291  1.00 73.26           O
ATOM   2396  N   TYR A 327      63.226  -6.110  27.115  1.00 95.75           N
ATOM   2397  CA  TYR A 327      64.331  -5.638  27.962  1.00109.21           C
ATOM   2398  CB  TYR A 327      63.854  -5.313  29.382  1.00104.74           C
ATOM   2399  CG  TYR A 327      63.295  -3.933  29.570  1.00102.73           C
ATOM   2400  CD1 TYR A 327      64.081  -2.813  29.358  1.00 99.76           C
ATOM   2401  CE1 TYR A 327      63.570  -1.538  29.541  1.00100.65           C
ATOM   2402  CZ  TYR A 327      62.265  -1.374  29.946  1.00105.19           C
ATOM   2403  OH  TYR A 327      61.760  -0.109  30.127  1.00112.96           O
ATOM   2404  CE2 TYR A 327      61.464  -2.476  30.174  1.00113.56           C
ATOM   2405  CD2 TYR A 327      61.983  -3.746  29.993  1.00110.91           C
ATOM   2406  C   TYR A 327      65.454  -6.685  28.062  1.00125.10           C
ATOM   2407  O   TYR A 327      66.638  -6.328  28.072  1.00136.48           O
ATOM   2408  N   SER A 328      65.075  -7.964  28.148  1.00121.75           N
ATOM   2409  CA  SER A 328      66.034  -9.056  28.297  1.00116.54           C
ATOM   2410  CB  SER A 328      65.368 -10.242  28.998  1.00119.09           C
ATOM   2411  OG  SER A 328      66.334 -11.184  29.444  1.00128.07           O
ATOM   2412  C   SER A 328      66.683  -9.518  26.982  1.00113.67           C
ATOM   2413  O   SER A 328      67.692 -10.212  27.001  1.00109.64           O
ATOM   2414  N   ALA A 329      66.115  -9.156  25.841  1.00118.20           N
ATOM   2415  CA  ALA A 329      66.754  -9.480  24.573  1.00121.42           C
ATOM   2416  CB  ALA A 329      65.714  -9.760  23.502  1.00132.54           C
ATOM   2417  C   ALA A 329      67.694  -8.359  24.144  1.00114.12           C
ATOM   2418  O   ALA A 329      68.856  -8.616  23.854  1.00120.94           O
ATOM   2419  N   ILE A 330      67.192  -7.123  24.117  1.00108.55           N
ATOM   2420  CA  ILE A 330      67.974  -5.947  23.691  1.00107.71           C
ATOM   2421  CB  ILE A 330      67.197  -4.647  23.997  1.00117.11           C
ATOM   2422  CG1 ILE A 330      66.039  -4.475  23.011  1.00121.33           C
ATOM   2423  CD1 ILE A 330      66.454  -4.523  21.554  1.00127.03           C
ATOM   2424  CG2 ILE A 330      68.099  -3.423  23.948  1.00126.94           C
ATOM   2425  C   ILE A 330      69.342  -5.898  24.367  1.00105.62           C
ATOM   2426  O   ILE A 330      70.343  -5.522  23.762  1.00 84.60           O
ATOM   2427  N   SER A 331      69.346  -6.290  25.634  1.00121.92           N
ATOM   2428  CA  SER A 331      70.551  -6.507  26.443  1.00136.23           C
ATOM   2429  CB  SER A 331      70.151  -7.315  27.687  1.00138.64           C
ATOM   2430  OG  SER A 331      68.947  -6.828  28.269  1.00131.68           O
ATOM   2431  C   SER A 331      71.778  -7.203  25.798  1.00142.39           C
ATOM   2432  O   SER A 331      72.900  -6.977  26.255  1.00132.66           O
ATOM   2433  N   GLN A 332      71.581  -8.053  24.782  1.00157.58           N
ATOM   2434  CA  GLN A 332      72.690  -8.861  24.216  1.00159.77           C
ATOM   2435  CB  GLN A 332      72.165 -10.037  23.370  1.00164.02           C
ATOM   2436  CG  GLN A 332      71.014 -10.835  23.983  1.00166.65           C
ATOM   2437  CD  GLN A 332      71.241 -12.341  23.991  1.00171.43           C
ATOM   2438  OE1 GLN A 332      72.055 -12.874  23.233  1.00172.72           O
ATOM   2439  NE2 GLN A 332      70.505 -13.036  24.849  1.00174.33           N
ATOM   2440  C   GLN A 332      73.714  -8.051  23.403  1.00149.36           C
ATOM   2441  O   GLN A 332      73.378  -7.438  22.377  1.00143.91           O
ATOM   2442  N   MET A 342      77.872 -17.892   7.446  1.00186.15           N
ATOM   2443  CA  MET A 342      76.735 -17.039   7.764  1.00165.59           C
ATOM   2444  CB  MET A 342      77.205 -15.617   8.099  1.00160.97           C
ATOM   2445  CG  MET A 342      76.250 -14.864   9.015  1.00166.38           C
ATOM   2446  SD  MET A 342      76.867 -13.264   9.568  1.00176.72           S
ATOM   2447  CE  MET A 342      78.407 -13.745  10.359  1.00181.31           C
ATOM   2448  C   MET A 342      75.771 -17.034   6.581  1.00151.92           C
ATOM   2449  O   MET A 342      76.072 -16.479   5.520  1.00139.99           O
ATOM   2450  N   PHE A 343      74.619 -17.670   6.765  1.00139.57           N
ATOM   2451  CA  PHE A 343      73.621 -17.739   5.711  1.00130.99           C
ATOM   2452  CB  PHE A 343      72.573 -18.790   6.033  1.00125.88           C
ATOM   2453  CG  PHE A 343      71.767 -19.194   4.849  1.00117.93           C
ATOM   2454  CD1 PHE A 343      72.114 -20.310   4.112  1.00114.58           C
ATOM   2455  CE1 PHE A 343      71.375 -20.681   3.003  1.00119.76           C
ATOM   2456  CZ  PHE A 343      70.277 -19.930   2.619  1.00123.29           C
ATOM   2457  CE2 PHE A 343      69.925 -18.806   3.349  1.00126.02           C
ATOM   2458  CD2 PHE A 343      70.674 -18.440   4.453  1.00121.75           C
ATOM   2459  C   PHE A 343      72.957 -16.381   5.541  1.00133.82           C
ATOM   2460  O   PHE A 343      72.788 -15.648   6.511  1.00156.18           O
ATOM   2461  N   CYS A 344      72.571 -16.058   4.311  1.00128.55           N
ATOM   2462  CA  CYS A 344      72.129 -14.703   3.956  1.00127.96           C
ATOM   2463  CB  CYS A 344      71.923 -14.600   2.454  1.00131.02           C
ATOM   2464  SG  CYS A 344      70.976 -15.990   1.820  1.00137.40           S
ATOM   2465  C   CYS A 344      70.847 -14.264   4.630  1.00120.06           C
ATOM   2466  O   CYS A 344      70.025 -15.090   5.028  1.00119.62           O
ATOM   2467  N   ASN A 345      70.695 -12.945   4.729  1.00112.75           N
ATOM   2468  CA  ASN A 345      69.521 -12.319   5.314  1.00117.37           C
ATOM   2469  CB  ASN A 345      68.311 -12.511   4.397  1.00124.19           C
ATOM   2470  CG  ASN A 345      68.565 -12.002   2.992  1.00139.06           C
ATOM   2471  OD1 ASN A 345      68.878 -12.783   2.091  1.00159.65           O
ATOM   2472  ND2 ASN A 345      68.448 -10.685   2.795  1.00134.90           N
ATOM   2473  C   ASN A 345      69.209 -12.819   6.724  1.00114.62           C
ATOM   2474  O   ASN A 345      68.050 -13.075   7.045  1.00119.10           O
ATOM   2475  N   GLN A 346      70.242 -12.962   7.558  1.00105.62           N
ATOM   2476  CA  GLN A 346      70.046 -13.263   8.976  1.00 94.88           C
ATOM   2477  CB  GLN A 346      70.145 -14.749   9.220  1.00 86.13           C
ATOM   2478  CG  GLN A 346      69.244 -15.551   8.317  1.00 84.52           C
ATOM   2479  CD  GLN A 346      69.243 -17.001   8.694  1.00 87.80           C
ATOM   2480  OE1 GLN A 346      70.292 -17.581   8.966  1.00 98.22           O
ATOM   2481  NE2 GLN A 346      68.071 -17.600   8.727  1.00 89.44           N
ATOM   2482  C   GLN A 346      71.047 -12.525   9.842  1.00 97.66           C
ATOM   2483  O   GLN A 346      71.722 -13.129  10.667  1.00112.21           O
ATOM   2484  N   LYS A 347      71.090 -11.205   9.662  1.00100.03           N
ATOM   2485  CA  LYS A 347      72.035 -10.317  10.325  1.00 98.41           C
ATOM   2486  CB  LYS A 347      73.264 -10.160   9.422  1.00109.03           C
ATOM   2487  CG  LYS A 347      74.251  -9.080   9.831  1.00124.27           C
ATOM   2488  CD  LYS A 347      75.394  -8.942   8.831  1.00130.75           C
ATOM   2489  CE  LYS A 347      76.214  -7.686   9.113  1.00136.80           C
ATOM   2490  NZ  LYS A 347      77.510  -7.653   8.380  1.00135.05           N
ATOM   2491  C   LYS A 347      71.353  -8.966  10.573  1.00 91.12           C
ATOM   2492  O   LYS A 347      71.100  -8.217   9.623  1.00 87.85           O
ATOM   2493  N   CYS A 348      71.052  -8.654  11.834  1.00 87.90           N
ATOM   2494  CA  CYS A 348      70.246  -7.468  12.145  1.00 95.77           C
ATOM   2495  CB  CYS A 348      69.602  -7.552  13.530  1.00101.78           C
ATOM   2496  SG  CYS A 348      68.481  -6.155  13.841  1.00115.87           S
ATOM   2497  C   CYS A 348      71.029  -6.166  12.049  1.00 97.48           C
ATOM   2498  O   CYS A 348      70.509  -5.178  11.490  1.00 88.19           O
ATOM   2499  N   ASN A 349      72.249  -6.165  12.612  1.00101.39           N
ATOM   2500  CA  ASN A 349      73.131  -4.993  12.596  1.00102.00           C
ATOM   2501  CB  ASN A 349      73.691  -4.782  11.170  1.00111.50           C
ATOM   2502  CG  ASN A 349      74.598  -3.567  11.038  1.00112.75           C
ATOM   2503  OD1 ASN A 349      75.659  -3.505  11.666  1.00113.52           O
ATOM   2504  ND2 ASN A 349      74.177  -2.586  10.177  1.00111.96           N
ATOM   2505  C   ASN A 349      72.296  -3.822  13.127  1.00 98.80           C
ATOM   2506  O   ASN A 349      71.976  -2.856  12.417  1.00 85.80           O
ATOM   2507  N   CYS A 350      71.897  -3.966  14.389  1.00102.58           N
ATOM   2508  CA  CYS A 350      71.009  -3.006  15.035  1.00107.85           C
ATOM   2509  CB  CYS A 350      69.562  -3.464  14.864  1.00112.50           C
ATOM   2510  SG  CYS A 350      69.328  -5.164  15.401  1.00124.66           S
ATOM   2511  C   CYS A 350      71.364  -2.844  16.510  1.00104.68           C
ATOM   2512  O   CYS A 350      70.480  -2.739  17.366  1.00 95.49           O
ATOM   2513  N   SER A 351      72.670  -2.798  16.785  1.00109.55           N
ATOM   2514  CA  SER A 351      73.187  -2.648  18.147  1.00109.51           C
ATOM   2515  CB  SER A 351      74.649  -3.105  18.226  1.00108.29           C
ATOM   2516  OG  SER A 351      74.724  -4.503  18.475  1.00105.24           O
ATOM   2517  C   SER A 351      73.048  -1.210  18.640  1.00104.58           C
ATOM   2518  O   SER A 351      73.305  -0.273  17.894  1.00 99.78           O
ATOM   2519  N   ASN A 352      72.638  -1.067  19.900  1.00108.83           N
ATOM   2520  CA  ASN A 352      72.366   0.233  20.547  1.00120.48           C
ATOM   2521  CB  ASN A 352      73.537   1.229  20.380  1.00134.39           C
ATOM   2522  CG  ASN A 352      74.831   0.733  21.034  1.00148.74           C
ATOM   2523  OD1 ASN A 352      74.828   0.261  22.177  1.00151.55           O
ATOM   2524  ND2 ASN A 352      75.946   0.853  20.314  1.00151.86           N
ATOM   2525  C   ASN A 352      71.013   0.852  20.155  1.00105.41           C
ATOM   2526  O   ASN A 352      70.910   2.031  19.806  1.00 84.29           O
ATOM   2527  N   LEU A 353      69.977   0.028  20.248  1.00103.51           N
ATOM   2528  CA  LEU A 353      68.609   0.486  20.077  1.00111.19           C
ATOM   2529  CB  LEU A 353      67.721  -0.640  19.560  1.00119.13           C
ATOM   2530  CG  LEU A 353      67.786  -0.891  18.063  1.00128.13           C
ATOM   2531  CD1 LEU A 353      67.112  -2.223  17.776  1.00134.34           C
ATOM   2532  CD2 LEU A 353      67.138   0.253  17.282  1.00129.85           C
ATOM   2533  C   LEU A 353      68.041   0.921  21.398  1.00104.89           C
ATOM   2534  O   LEU A 353      68.164   0.214  22.389  1.00 99.53           O
ATOM   2535  N   SER A 354      67.374   2.061  21.420  1.00105.35           N
ATOM   2536  CA  SER A 354      66.662   2.420  22.619  1.00117.65           C
ATOM   2537  CB  SER A 354      66.041   3.808  22.508  1.00127.76           C
ATOM   2538  OG  SER A 354      65.518   4.219  23.766  1.00140.45           O
ATOM   2539  C   SER A 354      65.591   1.366  22.844  1.00116.29           C
ATOM   2540  O   SER A 354      64.710   1.177  22.005  1.00110.87           O
ATOM   2541  N   VAL A 355      65.706   0.650  23.957  1.00117.74           N
ATOM   2542  CA  VAL A 355      64.645  -0.250  24.394  1.00126.44           C
ATOM   2543  CB  VAL A 355      65.016  -1.004  25.690  1.00131.47           C
ATOM   2544  CG1 VAL A 355      65.247  -0.028  26.843  1.00140.41           C
ATOM   2545  CG2 VAL A 355      63.944  -2.034  26.047  1.00128.07           C
ATOM   2546  C   VAL A 355      63.338   0.522  24.588  1.00124.71           C
ATOM   2547  O   VAL A 355      62.254  -0.027  24.375  1.00129.14           O
ATOM   2548  N   LYS A 356      63.449   1.789  24.987  1.00120.11           N
ATOM   2549  CA  LYS A 356      62.294   2.693  25.035  1.00124.16           C
ATOM   2550  CB  LYS A 356      62.733   4.095  25.471  1.00132.84           C
ATOM   2551  CG  LYS A 356      61.667   5.180  25.434  1.00132.95           C
ATOM   2552  CD  LYS A 356      62.268   6.505  25.887  1.00143.54           C
ATOM   2553  CE  LYS A 356      61.423   7.697  25.466  1.00154.67           C
ATOM   2554  NZ  LYS A 356      60.084   7.721  26.117  1.00157.89           N
ATOM   2555  C   LYS A 356      61.575   2.767  23.690  1.00111.94           C
ATOM   2556  O   LYS A 356      60.356   2.667  23.646  1.00119.41           O
ATOM   2557  N   SER A 357      62.329   2.926  22.604  1.00105.25           N
ATOM   2558  CA  SER A 357      61.750   3.116  21.261  1.00107.56           C
ATOM   2559  CB  SER A 357      62.779   3.704  20.295  1.00105.47           C
ATOM   2560  OG  SER A 357      63.685   2.700  19.863  1.00110.21           O
ATOM   2561  C   SER A 357      61.195   1.834  20.642  1.00109.74           C
ATOM   2562  O   SER A 357      60.203   1.874  19.917  1.00116.55           O
ATOM   2563  N   LEU A 358      61.847   0.705  20.902  1.00105.09           N
ATOM   2564  CA  LEU A 358      61.402  -0.568  20.351  1.00 92.96           C
ATOM   2565  CB  LEU A 358      62.479  -1.618  20.544  1.00 89.57           C
ATOM   2566  CG  LEU A 358      62.059  -2.991  20.050  1.00 93.94           C
ATOM   2567  CD1 LEU A 358      61.609  -2.930  18.592  1.00 96.96           C
ATOM   2568  CD2 LEU A 358      63.192  -3.981  20.243  1.00 94.61           C
ATOM   2569  C   LEU A 358      60.114  -1.048  21.004  1.00 92.23           C
ATOM   2570  O   LEU A 358      59.231  -1.569  20.327  1.00 86.61           O
ATOM   2571  N   LEU A 359      60.038  -0.892  22.322  1.00 90.66           N
ATOM   2572  CA  LEU A 359      58.843  -1.218  23.082  1.00 94.58           C
ATOM   2573  CB  LEU A 359      59.131  -1.076  24.581  1.00103.98           C
ATOM   2574  CG  LEU A 359      59.968  -2.154  25.291  1.00101.20           C
ATOM   2575  CD1 LEU A 359      60.499  -1.654  26.632  1.00 98.56           C
ATOM   2576  CD2 LEU A 359      59.135  -3.413  25.497  1.00 99.20           C
ATOM   2577  C   LEU A 359      57.633  -0.341  22.708  1.00 96.41           C
ATOM   2578  O   LEU A 359      56.505  -0.834  22.657  1.00 96.83           O
ATOM   2579  N   ASN A 360      57.865   0.947  22.448  1.00 96.62           N
ATOM   2580  CA  ASN A 360      56.774   1.901  22.163  1.00100.97           C
ATOM   2581  CB  ASN A 360      57.132   3.277  22.722  1.00101.51           C
ATOM   2582  CG  ASN A 360      57.317   3.247  24.215  1.00110.64           C
ATOM   2583  OD1 ASN A 360      57.075   2.221  24.861  1.00107.74           O
ATOM   2584  ND2 ASN A 360      57.749   4.367  24.778  1.00124.52           N
ATOM   2585  C   ASN A 360      56.366   2.057  20.699  1.00 96.14           C
ATOM   2586  O   ASN A 360      55.459   2.830  20.397  1.00 98.51           O
ATOM   2587  N   ALA A 361      57.012   1.328  19.796  1.00 89.28           N
ATOM   2588  CA  ALA A 361      56.717   1.456  18.367  1.00 90.60           C
ATOM   2589  CB  ALA A 361      57.772   0.749  17.531  1.00 99.40           C
ATOM   2590  C   ALA A 361      55.353   0.881  18.066  1.00 80.96           C
ATOM   2591  O   ALA A 361      54.770   0.224  18.936  1.00 73.06           O
ATOM   2592  N   ASP A 362      54.867   1.116  16.838  1.00 75.80           N
ATOM   2593  CA  ASP A 362      53.532   0.684  16.447  1.00 74.78           C
ATOM   2594  CB  ASP A 362      53.253   0.928  14.945  1.00 79.17           C
ATOM   2595  CG  ASP A 362      51.777   0.568  14.518  1.00 84.59           C
ATOM   2596  OD1 ASP A 362      51.100  -0.198  15.227  1.00 90.20           O
ATOM   2597  OD2 ASP A 362      51.277   1.037  13.466  1.00 78.91           O
ATOM   2598  C   ASP A 362      53.435  -0.794  16.810  1.00 76.11           C
ATOM   2599  O   ASP A 362      54.224  -1.613  16.307  1.00 80.60           O
ATOM   2600  N   PRO A 363      52.510  -1.131  17.728  1.00 70.96           N
ATOM   2601  CA  PRO A 363      52.298  -2.502  18.109  1.00 77.32           C
ATOM   2602  CB  PRO A 363      51.668  -2.387  19.498  1.00 79.43           C
ATOM   2603  CG  PRO A 363      50.936  -1.116  19.469  1.00 77.17           C
ATOM   2604  CD  PRO A 363      51.663  -0.217  18.508  1.00 73.34           C
ATOM   2605  C   PRO A 363      51.371  -3.247  17.163  1.00 86.43           C
ATOM   2606  O   PRO A 363      51.290  -4.473  17.250  1.00101.00           O
ATOM   2607  N   SER A 364      50.679  -2.540  16.268  1.00 87.96           N
ATOM   2608  CA  SER A 364      49.867  -3.207  15.251  1.00 80.87           C
ATOM   2609  CB  SER A 364      49.573  -2.288  14.073  1.00 76.22           C
ATOM   2610  OG  SER A 364      48.744  -1.223  14.486  1.00 75.77           O
ATOM   2611  C   SER A 364      50.576  -4.454  14.754  1.00 82.46           C
ATOM   2612  O   SER A 364      51.818  -4.471  14.579  1.00 71.92           O
ATOM   2613  N   PHE A 365      49.767  -5.494  14.555  1.00 84.41           N
ATOM   2614  CA  PHE A 365      50.221  -6.802  14.079  1.00 89.50           C
ATOM   2615  CB  PHE A 365      51.129  -6.665  12.832  1.00 91.85           C
ATOM   2616  CG  PHE A 365      50.473  -5.911  11.698  1.00 88.18           C
ATOM   2617  CD1 PHE A 365      49.626  -6.565  10.816  1.00 87.41           C
ATOM   2618  CE1 PHE A 365      49.007  -5.888   9.795  1.00 86.24           C
ATOM   2619  CZ  PHE A 365      49.213  -4.537   9.659  1.00 89.34           C
ATOM   2620  CE2 PHE A 365      50.046  -3.872  10.537  1.00 83.35           C
ATOM   2621  CD2 PHE A 365      50.668  -4.556  11.545  1.00 82.28           C
ATOM   2622  C   PHE A 365      50.870  -7.641  15.192  1.00 89.57           C
ATOM   2623  O   PHE A 365      51.453  -8.698  14.938  1.00 91.93           O
ATOM   2624  N   SER A 366      50.714  -7.203  16.436  1.00 84.69           N
ATOM   2625  CA  SER A 366      51.320  -7.918  17.545  1.00 82.44           C
ATOM   2626  CB  SER A 366      51.349  -7.048  18.800  1.00 81.63           C
ATOM   2627  OG  SER A 366      52.380  -6.076  18.683  1.00 73.20           O
ATOM   2628  C   SER A 366      50.629  -9.262  17.778  1.00 81.92           C
ATOM   2629  O   SER A 366      51.276 -10.300  17.659  1.00 89.77           O
ATOM   2630  N   PHE A 367      49.328  -9.253  18.062  1.00 78.82           N
ATOM   2631  CA  PHE A 367      48.551 -10.512  18.122  1.00 79.67           C
ATOM   2632  CB  PHE A 367      47.152 -10.269  18.661  1.00 78.90           C
ATOM   2633  CG  PHE A 367      46.430 -11.525  19.045  1.00 73.85           C
ATOM   2634  CD1 PHE A 367      46.638 -12.095  20.288  1.00 70.10           C
ATOM   2635  CE1 PHE A 367      45.971 -13.251  20.656  1.00 71.26           C
ATOM   2636  CZ  PHE A 367      45.078 -13.845  19.780  1.00 69.79           C
ATOM   2637  CE2 PHE A 367      44.864 -13.285  18.536  1.00 70.42           C
ATOM   2638  CD2 PHE A 367      45.538 -12.130  18.171  1.00 72.14           C
ATOM   2639  C   PHE A 367      48.433 -11.326  16.810  1.00 77.90           C
ATOM   2640  O   PHE A 367      48.191 -12.527  16.867  1.00 78.31           O
ATOM   2641  N   PRO A 368      48.543 -10.681  15.634  1.00 77.89           N
ATOM   2642  CA  PRO A 368      48.765 -11.458  14.426  1.00 77.81           C
ATOM   2643  CB  PRO A 368      48.886 -10.377  13.362  1.00 77.33           C
ATOM   2644  CG  PRO A 368      47.857  -9.404  13.782  1.00 77.97           C
ATOM   2645  CD  PRO A 368      47.936  -9.381  15.296  1.00 82.71           C
ATOM   2646  C   PRO A 368      50.009 -12.334  14.444  1.00 76.62           C
ATOM   2647  O   PRO A 368      49.949 -13.465  13.970  1.00 75.44           O
ATOM   2648  N   VAL A 369      51.116 -11.828  14.978  1.00 79.71           N
ATOM   2649  CA  VAL A 369      52.345 -12.632  15.041  1.00 87.44           C
ATOM   2650  CB  VAL A 369      53.621 -11.794  15.372  1.00 89.32           C
ATOM   2651  CG1 VAL A 369      54.878 -12.666  15.273  1.00 84.11           C
ATOM   2652  CG2 VAL A 369      53.762 -10.589  14.444  1.00 94.95           C
ATOM   2653  C   VAL A 369      52.157 -13.745  16.084  1.00 85.61           C
ATOM   2654  O   VAL A 369      52.406 -14.928  15.814  1.00 85.59           O
ATOM   2655  N   TYR A 370      51.692 -13.344  17.263  1.00 77.64           N
ATOM   2656  CA  TYR A 370      51.501 -14.228  18.399  1.00 76.12           C
ATOM   2657  CB  TYR A 370      51.018 -13.358  19.558  1.00 75.54           C
ATOM   2658  CG  TYR A 370      50.889 -13.978  20.935  1.00 84.60           C
ATOM   2659  CD1 TYR A 370      51.989 -14.084  21.800  1.00 83.26           C
ATOM   2660  CE1 TYR A 370      51.845 -14.615  23.084  1.00 85.61           C
ATOM   2661  CZ  TYR A 370      50.576 -15.035  23.528  1.00 94.26           C
ATOM   2662  OH  TYR A 370      50.354 -15.575  24.796  1.00 90.99           O
ATOM   2663  CE2 TYR A 370      49.485 -14.916  22.686  1.00 93.42           C
ATOM   2664  CD2 TYR A 370      49.639 -14.383  21.412  1.00 89.10           C
ATOM   2665  C   TYR A 370      50.542 -15.405  18.062  1.00 80.43           C
ATOM   2666  O   TYR A 370      50.829 -16.554  18.387  1.00 82.51           O
ATOM   2667  N   ALA A 371      49.442 -15.143  17.362  1.00 82.10           N
ATOM   2668  CA  ALA A 371      48.486 -16.212  17.024  1.00 86.00           C
ATOM   2669  CB  ALA A 371      47.106 -15.632  16.743  1.00 88.85           C
ATOM   2670  C   ALA A 371      48.923 -17.087  15.851  1.00 85.06           C
ATOM   2671  O   ALA A 371      48.480 -18.219  15.718  1.00 89.84           O
ATOM   2672  N   ALA A 372      49.762 -16.559  14.978  1.00 90.73           N
ATOM   2673  CA  ALA A 372      50.284 -17.362  13.876  1.00 96.22           C
ATOM   2674  CB  ALA A 372      51.001 -16.477  12.857  1.00 95.42           C
ATOM   2675  C   ALA A 372      51.219 -18.451  14.419  1.00 91.22           C
ATOM   2676  O   ALA A 372      51.172 -19.612  13.990  1.00 83.50           O
ATOM   2677  N   VAL A 373      52.054 -18.083  15.382  1.00 89.98           N
ATOM   2678  CA  VAL A 373      52.955 -19.064  15.968  1.00 91.20           C
ATOM   2679  CB  VAL A 373      53.979 -18.470  16.962  1.00 90.96           C
ATOM   2680  CG1 VAL A 373      54.860 -19.588  17.511  1.00 91.06           C
ATOM   2681  CG2 VAL A 373      54.853 -17.404  16.316  1.00 86.89           C
ATOM   2682  C   VAL A 373      52.144 -20.106  16.714  1.00 87.72           C
ATOM   2683  O   VAL A 373      52.404 -21.298  16.569  1.00 88.71           O
ATOM   2684  N   TYR A 374      51.180 -19.652  17.517  1.00 84.87           N
ATOM   2685  CA  TYR A 374      50.382 -20.562  18.338  1.00 84.53           C
ATOM   2686  CB  TYR A 374      49.520 -19.805  19.356  1.00 81.35           C
ATOM   2687  CG  TYR A 374      50.211 -19.649  20.690  1.00 88.14           C
ATOM   2688  CD1 TYR A 374      51.164 -18.643  20.899  1.00 96.17           C
ATOM   2689  CE1 TYR A 374      51.815 -18.500  22.121  1.00 94.25           C
ATOM   2690  CZ  TYR A 374      51.514 -19.373  23.158  1.00 95.99           C
ATOM   2691  OH  TYR A 374      52.166 -19.259  24.370  1.00 80.71           O
ATOM   2692  CE2 TYR A 374      50.571 -20.378  22.971  1.00 96.84           C
ATOM   2693  CD2 TYR A 374      49.934 -20.515  21.742  1.00 90.43           C
ATOM   2694  C   TYR A 374      49.535 -21.478  17.461  1.00 86.74           C
ATOM   2695  O   TYR A 374      49.441 -22.684  17.710  1.00 90.50           O
ATOM   2696  N   ALA A 375      48.954 -20.922  16.408  1.00 82.76           N
ATOM   2697  CA  ALA A 375      48.123 -21.720  15.539  1.00 78.93           C
ATOM   2698  CB  ALA A 375      47.588 -20.889  14.389  1.00 81.28           C
ATOM   2699  C   ALA A 375      48.941 -22.890  15.038  1.00 76.48           C
ATOM   2700  O   ALA A 375      48.463 -24.019  15.040  1.00 77.33           O
ATOM   2701  N   ILE A 376      50.183 -22.618  14.646  1.00 81.30           N
ATOM   2702  CA  ILE A 376      51.077 -23.659  14.103  1.00 86.31           C
ATOM   2703  CB  ILE A 376      52.362 -23.059  13.457  1.00 89.05           C
ATOM   2704  CG1 ILE A 376      52.081 -22.643  12.011  1.00 88.30           C
ATOM   2705  CD1 ILE A 376      53.080 -21.651  11.456  1.00 91.33           C
ATOM   2706  CG2 ILE A 376      53.523 -24.044  13.458  1.00 88.34           C
ATOM   2707  C   ILE A 376      51.422 -24.658  15.187  1.00 77.90           C
ATOM   2708  O   ILE A 376      51.390 -25.856  14.947  1.00 75.82           O
ATOM   2709  N   ALA A 377      51.730 -24.151  16.374  1.00 76.79           N
ATOM   2710  CA  ALA A 377      52.081 -24.994  17.510  1.00 83.36           C
ATOM   2711  CB  ALA A 377      52.425 -24.133  18.720  1.00 80.88           C
ATOM   2712  C   ALA A 377      50.931 -25.938  17.838  1.00 89.58           C
ATOM   2713  O   ALA A 377      51.112 -27.158  18.007  1.00 89.02           O
ATOM   2714  N   HIS A 378      49.741 -25.358  17.920  1.00 92.07           N
ATOM   2715  CA  HIS A 378      48.545 -26.130  18.184  1.00 94.06           C
ATOM   2716  CB  HIS A 378      47.327 -25.210  18.231  1.00 92.87           C
ATOM   2717  CG  HIS A 378      47.184 -24.471  19.528  1.00 83.59           C
ATOM   2718  ND1 HIS A 378      46.684 -25.065  20.666  1.00 86.74           N
ATOM   2719  CE1 HIS A 378      46.665 -24.188  21.650  1.00 80.73           C
ATOM   2720  NE2 HIS A 378      47.129 -23.046  21.192  1.00 81.20           N
ATOM   2721  CD2 HIS A 378      47.457 -23.194  19.866  1.00 78.20           C
ATOM   2722  C   HIS A 378      48.372 -27.218  17.137  1.00 95.44           C
ATOM   2723  O   HIS A 378      47.992 -28.334  17.466  1.00108.53           O
ATOM   2724  N   ALA A 379      48.680 -26.891  15.887  1.00 91.51           N
ATOM   2725  CA  ALA A 379      48.616 -27.862  14.807  1.00 89.86           C
ATOM   2726  CB  ALA A 379      48.947 -27.207  13.482  1.00 95.01           C
ATOM   2727  C   ALA A 379      49.551 -29.026  15.048  1.00 86.53           C
ATOM   2728  O   ALA A 379      49.176 -30.161  14.803  1.00 93.28           O
ATOM   2729  N   LEU A 380      50.763 -28.737  15.519  1.00 89.01           N
ATOM   2730  CA  LEU A 380      51.794 -29.764  15.773  1.00 87.48           C
ATOM   2731  CB  LEU A 380      53.177 -29.122  16.013  1.00 82.61           C
ATOM   2732  CG  LEU A 380      54.305 -30.053  16.476  1.00 81.21           C
ATOM   2733  CD1 LEU A 380      54.659 -31.049  15.387  1.00 81.21           C
ATOM   2734  CD2 LEU A 380      55.549 -29.289  16.893  1.00 83.52           C
ATOM   2735  C   LEU A 380      51.415 -30.591  16.981  1.00 87.07           C
ATOM   2736  O   LEU A 380      51.523 -31.810  16.988  1.00 89.71           O
ATOM   2737  N   HIS A 381      50.972 -29.905  18.016  1.00 93.75           N
ATOM   2738  CA  HIS A 381      50.570 -30.560  19.245  1.00 98.26           C
ATOM   2739  CB  HIS A 381      50.081 -29.499  20.196  1.00 92.69           C
ATOM   2740  CG  HIS A 381      49.643 -30.023  21.514  1.00 90.41           C
ATOM   2741  ND1 HIS A 381      50.528 -30.364  22.510  1.00 94.37           N
ATOM   2742  CE1 HIS A 381      49.857 -30.744  23.581  1.00 98.50           C
ATOM   2743  NE2 HIS A 381      48.568 -30.669  23.308  1.00101.94           N
ATOM   2744  CD2 HIS A 381      48.408 -30.211  22.024  1.00 94.87           C
ATOM   2745  C   HIS A 381      49.484 -31.611  19.030  1.00 99.69           C
ATOM   2746  O   HIS A 381      49.550 -32.695  19.596  1.00108.35           O
ATOM   2747  N   ASN A 382      48.497 -31.286  18.205  1.00 96.15           N
ATOM   2748  CA  ASN A 382      47.428 -32.218  17.881  1.00 96.99           C
ATOM   2749  CB  ASN A 382      46.228 -31.479  17.310  1.00103.44           C
ATOM   2750  CG  ASN A 382      45.655 -30.475  18.280  1.00110.50           C
ATOM   2751  OD1 ASN A 382      45.446 -30.783  19.461  1.00116.55           O
ATOM   2752  ND2 ASN A 382      45.402 -29.259  17.792  1.00113.96           N
ATOM   2753  C   ASN A 382      47.888 -33.251  16.885  1.00 97.48           C
ATOM   2754  O   ASN A 382      47.606 -34.431  17.051  1.00 99.37           O
ATOM   2755  N   THR A 383      48.580 -32.798  15.844  1.00103.32           N
ATOM   2756  CA  THR A 383      49.173 -33.689  14.847  1.00107.89           C
ATOM   2757  CB  THR A 383      50.024 -32.894  13.826  1.00110.20           C
ATOM   2758  OG1 THR A 383      49.151 -32.315  12.844  1.00115.13           O
ATOM   2759  CG2 THR A 383      51.053 -33.767  13.120  1.00112.15           C
ATOM   2760  C   THR A 383      49.987 -34.795  15.531  1.00110.52           C
ATOM   2761  O   THR A 383      49.863 -35.968  15.164  1.00127.13           O
ATOM   2762  N   LEU A 384      50.780 -34.442  16.543  1.00100.32           N
ATOM   2763  CA  LEU A 384      51.556 -35.450  17.272  1.00 99.60           C
ATOM   2764  CB  LEU A 384      52.752 -34.830  17.992  1.00 97.40           C
ATOM   2765  CG  LEU A 384      53.846 -34.247  17.101  1.00104.28           C
ATOM   2766  CD1 LEU A 384      54.916 -33.578  17.959  1.00107.81           C
ATOM   2767  CD2 LEU A 384      54.447 -35.292  16.170  1.00 99.33           C
ATOM   2768  C   LEU A 384      50.715 -36.193  18.289  1.00105.27           C
ATOM   2769  O   LEU A 384      51.245 -37.023  19.027  1.00111.60           O
ATOM   2770  N   ARG A 385      49.417 -35.896  18.335  1.00107.80           N
ATOM   2771  CA  ARG A 385      48.514 -36.450  19.340  1.00110.83           C
ATOM   2772  CB  ARG A 385      48.185 -37.901  19.002  1.00115.84           C
ATOM   2773  CG  ARG A 385      47.755 -38.072  17.557  1.00123.18           C
ATOM   2774  CD  ARG A 385      47.148 -39.435  17.287  1.00128.16           C
ATOM   2775  NE  ARG A 385      46.817 -39.578  15.873  1.00133.56           N
ATOM   2776  CZ  ARG A 385      46.259 -40.655  15.330  1.00140.29           C
ATOM   2777  NH1 ARG A 385      45.950 -41.713  16.080  1.00138.85           N
ATOM   2778  NH2 ARG A 385      46.005 -40.669  14.024  1.00144.52           N
ATOM   2779  C   ARG A 385      49.100 -36.333  20.745  1.00105.99           C
ATOM   2780  O   ARG A 385      49.140 -37.313  21.486  1.00100.79           O
ATOM   2781  N   CYS A 386      49.573 -35.129  21.085  1.00105.23           N
ATOM   2782  CA  CYS A 386      50.081 -34.832  22.426  1.00108.73           C
ATOM   2783  CB  CYS A 386      50.609 -33.391  22.548  1.00108.69           C
ATOM   2784  SG  CYS A 386      52.166 -32.926  21.735  1.00114.19           S
ATOM   2785  C   CYS A 386      48.955 -34.994  23.432  1.00111.75           C
ATOM   2786  O   CYS A 386      47.773 -34.957  23.086  1.00105.44           O
ATOM   2787  N   GLY A 387      49.331 -35.167  24.688  1.00120.64           N
ATOM   2788  CA  GLY A 387      48.362 -35.179  25.764  1.00121.13           C
ATOM   2789  C   GLY A 387      48.437 -33.826  26.405  1.00118.87           C
ATOM   2790  O   GLY A 387      48.819 -32.848  25.766  1.00108.77           O
ATOM   2791  N   SER A 388      48.091 -33.777  27.681  1.00126.62           N
ATOM   2792  CA  SER A 388      48.256 -32.564  28.460  1.00127.03           C
ATOM   2793  CB  SER A 388      47.165 -32.458  29.528  1.00120.12           C
ATOM   2794  OG  SER A 388      47.641 -32.930  30.772  1.00111.94           O
ATOM   2795  C   SER A 388      49.640 -32.532  29.116  1.00134.67           C
ATOM   2796  O   SER A 388      49.983 -31.540  29.759  1.00136.41           O
ATOM   2797  N   ASP A 389      50.418 -33.615  28.979  1.00139.38           N
ATOM   2798  CA  ASP A 389      51.763 -33.680  29.578  1.00134.02           C
ATOM   2799  CB  ASP A 389      51.648 -33.934  31.083  1.00125.20           C
ATOM   2800  CG  ASP A 389      50.766 -35.124  31.404  1.00123.85           C
ATOM   2801  OD1 ASP A 389      49.750 -35.308  30.710  1.00125.66           O
ATOM   2802  OD2 ASP A 389      51.073 -35.876  32.349  1.00127.24           O
ATOM   2803  C   ASP A 389      52.751 -34.693  28.974  1.00141.07           C
ATOM   2804  O   ASP A 389      53.780 -34.960  29.585  1.00153.68           O
ATOM   2805  N   ARG A 390      52.463 -35.260  27.803  1.00152.87           N
ATOM   2806  CA  ARG A 390      53.520 -35.872  26.978  1.00157.04           C
ATOM   2807  CB  ARG A 390      53.901 -37.287  27.445  1.00164.88           C
ATOM   2808  CG  ARG A 390      53.097 -38.439  26.850  1.00181.34           C
ATOM   2809  CD  ARG A 390      53.738 -39.785  27.167  1.00194.38           C
ATOM   2810  NE  ARG A 390      54.204 -39.880  28.555  1.00209.85           N
ATOM   2811  CZ  ARG A 390      53.419 -40.053  29.621  1.00218.18           C
ATOM   2812  NH1 ARG A 390      52.099 -40.151  29.490  1.00228.73           N
ATOM   2813  NH2 ARG A 390      53.959 -40.124  30.836  1.00218.02           N
ATOM   2814  C   ARG A 390      53.126 -35.868  25.508  1.00152.66           C
ATOM   2815  O   ARG A 390      51.980 -35.562  25.156  1.00149.66           O
ATOM   2816  N   CYS A 391      54.094 -36.197  24.662  1.00141.86           N
ATOM   2817  CA  CYS A 391      53.895 -36.232  23.220  1.00143.35           C
ATOM   2818  CB  CYS A 391      54.348 -34.895  22.565  1.00142.51           C
ATOM   2819  SG  CYS A 391      53.607 -33.309  23.126  1.00118.45           S
ATOM   2820  C   CYS A 391      54.715 -37.418  22.682  1.00141.91           C
ATOM   2821  O   CYS A 391      55.914 -37.510  22.962  1.00145.81           O
ATOM   2822  N   PRO A 392      54.074 -38.355  21.954  1.00143.88           N
ATOM   2823  CA  PRO A 392      54.837 -39.450  21.343  1.00150.67           C
ATOM   2824  CB  PRO A 392      53.797 -40.131  20.453  1.00149.54           C
ATOM   2825  CG  PRO A 392      52.518 -39.938  21.195  1.00146.58           C
ATOM   2826  CD  PRO A 392      52.621 -38.586  21.853  1.00145.29           C
ATOM   2827  C   PRO A 392      56.043 -38.954  20.527  1.00152.23           C
ATOM   2828  O   PRO A 392      55.895 -38.055  19.701  1.00146.81           O
ATOM   2829  N   LYS A 393      57.215 -39.553  20.763  1.00161.15           N
ATOM   2830  CA  LYS A 393      58.512 -39.019  20.296  1.00158.98           C
ATOM   2831  CB  LYS A 393      59.573 -39.222  21.381  1.00156.48           C
ATOM   2832  CG  LYS A 393      59.225 -38.590  22.719  1.00157.58           C
ATOM   2833  CD  LYS A 393      59.106 -37.077  22.633  1.00157.17           C
ATOM   2834  CE  LYS A 393      60.433 -36.434  22.259  1.00162.41           C
ATOM   2835  NZ  LYS A 393      60.379 -34.946  22.315  1.00161.90           N
ATOM   2836  C   LYS A 393      59.052 -39.633  19.009  1.00155.09           C
ATOM   2837  O   LYS A 393      58.756 -40.786  18.673  1.00155.83           O
ATOM   2838  N   ASN A 394      59.874 -38.852  18.308  1.00144.34           N
ATOM   2839  CA  ASN A 394      60.552 -39.318  17.107  1.00146.89           C
ATOM   2840  CB  ASN A 394      61.219 -40.685  17.407  1.00156.02           C
ATOM   2841  CG  ASN A 394      62.646 -40.792  16.893  1.00165.52           C
ATOM   2842  OD1 ASN A 394      63.046 -41.832  16.369  1.00172.84           O
ATOM   2843  ND2 ASN A 394      63.431 -39.736  17.073  1.00174.87           N
ATOM   2844  C   ASN A 394      59.621 -39.397  15.864  1.00136.58           C
ATOM   2845  O   ASN A 394      60.039 -39.880  14.810  1.00122.59           O
ATOM   2846  N   ILE A 395      58.384 -38.899  15.973  1.00136.28           N
ATOM   2847  CA  ILE A 395      57.396 -39.000  14.876  1.00140.43           C
ATOM   2848  CB  ILE A 395      55.928 -38.816  15.377  1.00132.12           C
ATOM   2849  CG1 ILE A 395      55.495 -39.983  16.281  1.00130.06           C
ATOM   2850  CD1 ILE A 395      55.190 -41.280  15.552  1.00132.30           C
ATOM   2851  CG2 ILE A 395      54.943 -38.677  14.213  1.00123.48           C
ATOM   2852  C   ILE A 395      57.691 -37.984  13.763  1.00144.07           C
ATOM   2853  O   ILE A 395      57.801 -36.784  14.018  1.00144.39           O
ATOM   2854  N   THR A 396      57.814 -38.479  12.533  1.00146.40           N
ATOM   2855  CA  THR A 396      57.993 -37.628  11.361  1.00144.90           C
ATOM   2856  CB  THR A 396      58.289 -38.472  10.101  1.00158.38           C
ATOM   2857  OG1 THR A 396      59.460 -39.271  10.315  1.00172.57           O
ATOM   2858  CG2 THR A 396      58.488 -37.585   8.863  1.00157.66           C
ATOM   2859  C   THR A 396      56.721 -36.835  11.113  1.00134.57           C
ATOM   2860  O   THR A 396      55.612 -37.388  11.164  1.00125.62           O
ATOM   2861  N   VAL A 397      56.879 -35.541  10.843  1.00123.65           N
ATOM   2862  CA  VAL A 397      55.745 -34.702  10.477  1.00125.67           C
ATOM   2863  CB  VAL A 397      55.438 -33.639  11.548  1.00126.21           C
ATOM   2864  CG1 VAL A 397      54.318 -32.718  11.076  1.00120.89           C
ATOM   2865  CG2 VAL A 397      55.061 -34.306  12.868  1.00126.48           C
ATOM   2866  C   VAL A 397      55.984 -34.023   9.137  1.00123.16           C
ATOM   2867  O   VAL A 397      56.983 -33.343   8.954  1.00113.96           O
ATOM   2868  N   HIS A 398      55.045 -34.211   8.214  1.00133.53           N
ATOM   2869  CA  HIS A 398      55.077 -33.566   6.910  1.00140.13           C
ATOM   2870  CB  HIS A 398      54.555 -34.505   5.824  1.00159.21           C
ATOM   2871  CG  HIS A 398      55.204 -35.851   5.821  1.00164.67           C
ATOM   2872  ND1 HIS A 398      56.559 -36.023   5.637  1.00158.79           N
ATOM   2873  CE1 HIS A 398      56.843 -37.312   5.683  1.00164.34           C
ATOM   2874  NE2 HIS A 398      55.721 -37.980   5.880  1.00166.39           N
ATOM   2875  CD2 HIS A 398      54.680 -37.090   5.965  1.00165.26           C
ATOM   2876  C   HIS A 398      54.182 -32.336   6.962  1.00132.85           C
ATOM   2877  O   HIS A 398      53.108 -32.376   7.567  1.00127.56           O
ATOM   2878  N   PRO A 399      54.607 -31.239   6.315  1.00126.85           N
ATOM   2879  CA  PRO A 399      53.862 -29.983   6.364  1.00122.99           C
ATOM   2880  CB  PRO A 399      54.534 -29.140   5.279  1.00122.56           C
ATOM   2881  CG  PRO A 399      55.936 -29.631   5.255  1.00125.85           C
ATOM   2882  CD  PRO A 399      55.870 -31.097   5.569  1.00130.27           C
ATOM   2883  C   PRO A 399      52.378 -30.152   6.080  1.00127.16           C
ATOM   2884  O   PRO A 399      51.559 -29.510   6.736  1.00127.84           O
ATOM   2885  N   HIS A 400      52.041 -31.019   5.123  1.00136.25           N
ATOM   2886  CA  HIS A 400      50.642 -31.256   4.750  1.00132.31           C
ATOM   2887  CB  HIS A 400      50.539 -32.225   3.559  1.00128.25           C
ATOM   2888  CG  HIS A 400      50.821 -33.652   3.911  1.00131.15           C
ATOM   2889  ND1 HIS A 400      49.852 -34.515   4.379  1.00129.90           N
ATOM   2890  CE1 HIS A 400      50.391 -35.702   4.600  1.00135.47           C
ATOM   2891  NE2 HIS A 400      51.674 -35.641   4.293  1.00135.93           N
ATOM   2892  CD2 HIS A 400      51.968 -34.368   3.862  1.00136.89           C
ATOM   2893  C   HIS A 400      49.803 -31.752   5.938  1.00122.41           C
ATOM   2894  O   HIS A 400      48.635 -31.401   6.057  1.00112.43           O
ATOM   2895  N   MET A 401      50.405 -32.549   6.817  1.00127.80           N
ATOM   2896  CA  MET A 401      49.725 -33.006   8.039  1.00136.76           C
ATOM   2897  CB  MET A 401      50.589 -34.016   8.808  1.00146.48           C
ATOM   2898  CG  MET A 401      50.895 -35.309   8.060  1.00147.90           C
ATOM   2899  SD  MET A 401      51.173 -36.705   9.176  1.00150.73           S
ATOM   2900  CE  MET A 401      52.949 -36.734   9.367  1.00139.29           C
ATOM   2901  C   MET A 401      49.377 -31.835   8.963  1.00128.13           C
ATOM   2902  O   MET A 401      48.325 -31.841   9.605  1.00125.57           O
ATOM   2903  N   ILE A 402      50.274 -30.849   9.028  1.00118.73           N
ATOM   2904  CA  ILE A 402      50.042 -29.616   9.779  1.00105.96           C
ATOM   2905  CB  ILE A 402      51.301 -28.715   9.819  1.00107.25           C
ATOM   2906  CG1 ILE A 402      52.434 -29.403  10.582  1.00115.07           C
ATOM   2907  CD1 ILE A 402      52.116 -29.709  12.034  1.00118.78           C
ATOM   2908  CG2 ILE A 402      51.004 -27.378  10.478  1.00106.50           C
ATOM   2909  C   ILE A 402      48.889 -28.842   9.159  1.00 97.82           C
ATOM   2910  O   ILE A 402      47.954 -28.459   9.858  1.00 89.32           O
ATOM   2911  N   LEU A 403      48.942 -28.623   7.849  1.00 94.68           N
ATOM   2912  CA  LEU A 403      47.869 -27.894   7.185  1.00 96.02           C
ATOM   2913  CB  LEU A 403      48.007 -27.950   5.655  1.00 91.19           C
ATOM   2914  CG  LEU A 403      46.971 -27.175   4.806  1.00 90.63           C
ATOM   2915  CD1 LEU A 403      46.799 -25.729   5.232  1.00 85.23           C
ATOM   2916  CD2 LEU A 403      47.361 -27.203   3.337  1.00 93.61           C
ATOM   2917  C   LEU A 403      46.507 -28.429   7.651  1.00 99.41           C
ATOM   2918  O   LEU A 403      45.675 -27.662   8.132  1.00 97.45           O
ATOM   2919  N   GLU A 404      46.300 -29.742   7.553  1.00102.08           N
ATOM   2920  CA  GLU A 404      45.017 -30.349   7.941  1.00105.25           C
ATOM   2921  CB  GLU A 404      45.116 -31.886   8.052  1.00117.37           C
ATOM   2922  CG  GLU A 404      44.454 -32.649   6.903  1.00127.10           C
ATOM   2923  CD  GLU A 404      45.182 -32.488   5.569  1.00134.40           C
ATOM   2924  OE1 GLU A 404      46.302 -33.033   5.426  1.00144.15           O
ATOM   2925  OE2 GLU A 404      44.632 -31.830   4.654  1.00127.36           O
ATOM   2926  C   GLU A 404      44.509 -29.773   9.249  1.00 96.02           C
ATOM   2927  O   GLU A 404      43.348 -29.383   9.345  1.00 86.46           O
ATOM   2928  N   GLU A 405      45.401 -29.714  10.237  1.00 99.75           N
ATOM   2929  CA  GLU A 405      45.073 -29.270  11.601  1.00101.64           C
ATOM   2930  CB  GLU A 405      46.216 -29.614  12.572  1.00101.51           C
ATOM   2931  CG  GLU A 405      45.986 -30.906  13.308  1.00106.37           C
ATOM   2932  CD  GLU A 405      44.594 -30.936  13.906  1.00121.62           C
ATOM   2933  OE1 GLU A 405      44.200 -29.943  14.573  1.00116.82           O
ATOM   2934  OE2 GLU A 405      43.882 -31.939  13.680  1.00135.25           O
ATOM   2935  C   GLU A 405      44.792 -27.784  11.701  1.00 97.79           C
ATOM   2936  O   GLU A 405      43.779 -27.358  12.261  1.00 82.38           O
ATOM   2937  N   LEU A 406      45.734 -27.012  11.178  1.00102.66           N
ATOM   2938  CA  LEU A 406      45.643 -25.554  11.110  1.00107.13           C
ATOM   2939  CB  LEU A 406      46.690 -25.038  10.121  1.00105.61           C
ATOM   2940  CG  LEU A 406      48.088 -24.806  10.647  1.00 96.79           C
ATOM   2941  CD1 LEU A 406      48.948 -24.427   9.455  1.00103.35           C
ATOM   2942  CD2 LEU A 406      48.081 -23.717  11.707  1.00 91.02           C
ATOM   2943  C   LEU A 406      44.276 -25.000  10.678  1.00105.40           C
ATOM   2944  O   LEU A 406      43.756 -24.068  11.290  1.00 92.08           O
ATOM   2945  N   LYS A 407      43.734 -25.537   9.588  1.00104.03           N
ATOM   2946  CA  LYS A 407      42.427 -25.121   9.114  1.00 98.94           C
ATOM   2947  CB  LYS A 407      42.067 -25.858   7.826  1.00 99.97           C
ATOM   2948  CG  LYS A 407      42.884 -25.372   6.643  1.00105.71           C
ATOM   2949  CD  LYS A 407      42.925 -26.380   5.509  1.00124.41           C
ATOM   2950  CE  LYS A 407      41.633 -26.386   4.698  1.00138.82           C
ATOM   2951  NZ  LYS A 407      41.459 -25.164   3.856  1.00145.72           N
ATOM   2952  C   LYS A 407      41.419 -25.380  10.226  1.00101.54           C
ATOM   2953  O   LYS A 407      40.611 -24.497  10.564  1.00 94.57           O
ATOM   2954  N   LYS A 408      41.531 -26.566  10.836  1.00104.93           N
ATOM   2955  CA  LYS A 408      40.691 -26.981  11.975  1.00103.14           C
ATOM   2956  CB  LYS A 408      40.792 -28.508  12.185  1.00106.02           C
ATOM   2957  CG  LYS A 408      39.971 -29.362  11.221  1.00108.58           C
ATOM   2958  CD  LYS A 408      39.873 -30.813  11.695  1.00109.88           C
ATOM   2959  CE  LYS A 408      41.241 -31.494  11.738  1.00114.65           C
ATOM   2960  NZ  LYS A 408      41.199 -32.969  11.964  1.00112.30           N
ATOM   2961  C   LYS A 408      40.997 -26.283  13.314  1.00 93.08           C
ATOM   2962  O   LYS A 408      40.639 -26.804  14.363  1.00 91.96           O
ATOM   2963  N   SER A 409      41.634 -25.115  13.295  1.00 90.85           N
ATOM   2964  CA  SER A 409      41.991 -24.433  14.538  1.00 88.68           C
ATOM   2965  CB  SER A 409      42.940 -23.272  14.270  1.00 94.44           C
ATOM   2966  OG  SER A 409      44.150 -23.737  13.698  1.00106.42           O
ATOM   2967  C   SER A 409      40.763 -23.912  15.248  1.00 84.44           C
ATOM   2968  O   SER A 409      39.889 -23.315  14.623  1.00 80.86           O
ATOM   2969  N   ASN A 410      40.723 -24.157  16.556  1.00 83.42           N
ATOM   2970  CA  ASN A 410      39.667 -23.683  17.447  1.00 83.06           C
ATOM   2971  CB  ASN A 410      38.395 -24.547  17.280  1.00 81.15           C
ATOM   2972  CG  ASN A 410      37.325 -24.287  18.365  1.00 97.25           C
ATOM   2973  OD1 ASN A 410      37.321 -23.244  19.033  1.00104.66           O
ATOM   2974  ND2 ASN A 410      36.406 -25.245  18.539  1.00101.86           N
ATOM   2975  C   ASN A 410      40.221 -23.718  18.894  1.00 88.39           C
ATOM   2976  O   ASN A 410      39.992 -24.688  19.622  1.00106.34           O
ATOM   2977  N   PHE A 411      40.957 -22.678  19.301  1.00 80.84           N
ATOM   2978  CA  PHE A 411      41.588 -22.627  20.639  1.00 80.70           C
ATOM   2979  CB  PHE A 411      43.022 -23.167  20.552  1.00 80.67           C
ATOM   2980  CG  PHE A 411      43.952 -22.327  19.709  1.00 81.99           C
ATOM   2981  CD1 PHE A 411      44.746 -21.351  20.282  1.00 83.59           C
ATOM   2982  CE1 PHE A 411      45.611 -20.578  19.507  1.00 81.71           C
ATOM   2983  CZ  PHE A 411      45.703 -20.781  18.151  1.00 74.91           C
ATOM   2984  CE2 PHE A 411      44.918 -21.751  17.567  1.00 84.25           C
ATOM   2985  CD2 PHE A 411      44.044 -22.518  18.341  1.00 87.82           C
ATOM   2986  C   PHE A 411      41.619 -21.205  21.220  1.00 85.08           C
ATOM   2987  O   PHE A 411      41.717 -20.250  20.452  1.00104.45           O
ATOM   2988  N   THR A 412      41.556 -21.044  22.550  1.00 78.14           N
ATOM   2989  CA  THR A 412      41.652 -19.692  23.146  1.00 79.78           C
ATOM   2990  CB  THR A 412      40.995 -19.540  24.542  1.00 84.13           C
ATOM   2991  OG1 THR A 412      41.552 -20.486  25.450  1.00 90.13           O
ATOM   2992  CG2 THR A 412      39.497 -19.726  24.496  1.00 90.66           C
ATOM   2993  C   THR A 412      43.095 -19.237  23.285  1.00 82.77           C
ATOM   2994  O   THR A 412      44.017 -20.045  23.370  1.00 85.63           O
ATOM   2995  N   LEU A 413      43.273 -17.924  23.338  1.00 86.97           N
ATOM   2996  CA  LEU A 413      44.598 -17.319  23.367  1.00 87.56           C
ATOM   2997  CB  LEU A 413      45.262 -17.440  21.986  1.00 89.20           C
ATOM   2998  CG  LEU A 413      46.751 -17.082  21.900  1.00 94.53           C
ATOM   2999  CD1 LEU A 413      47.616 -18.101  22.643  1.00 97.75           C
ATOM   3000  CD2 LEU A 413      47.210 -16.956  20.452  1.00 92.08           C
ATOM   3001  C   LEU A 413      44.442 -15.853  23.762  1.00 86.79           C
ATOM   3002  O   LEU A 413      44.050 -15.031  22.937  1.00 89.25           O
ATOM   3003  N   LEU A 414      44.726 -15.543  25.028  1.00 86.26           N
ATOM   3004  CA  LEU A 414      44.501 -14.205  25.617  1.00 82.65           C
ATOM   3005  CB  LEU A 414      45.440 -13.155  25.003  1.00 79.11           C
ATOM   3006  CG  LEU A 414      46.919 -13.517  24.936  1.00 78.60           C
ATOM   3007  CD1 LEU A 414      47.726 -12.355  24.396  1.00 73.15           C
ATOM   3008  CD2 LEU A 414      47.439 -13.934  26.301  1.00 84.13           C
ATOM   3009  C   LEU A 414      43.056 -13.728  25.487  1.00 85.30           C
ATOM   3010  O   LEU A 414      42.816 -12.595  25.062  1.00 88.40           O
ATOM   3011  N   ASN A 415      42.113 -14.595  25.860  1.00 90.15           N
ATOM   3012  CA  ASN A 415      40.656 -14.349  25.745  1.00 93.01           C
ATOM   3013  CB  ASN A 415      40.196 -13.164  26.624  1.00 89.09           C
ATOM   3014  CG  ASN A 415      40.185 -13.507  28.105  1.00101.88           C
ATOM   3015  OD1 ASN A 415      41.072 -13.094  28.853  1.00119.12           O
ATOM   3016  ND2 ASN A 415      39.184 -14.271  28.537  1.00104.51           N
ATOM   3017  C   ASN A 415      40.104 -14.196  24.315  1.00 95.23           C
ATOM   3018  O   ASN A 415      38.976 -13.724  24.149  1.00101.86           O
ATOM   3019  N   GLN A 416      40.869 -14.603  23.298  1.00 87.91           N
ATOM   3020  CA  GLN A 416      40.390 -14.585  21.915  1.00 91.40           C
ATOM   3021  CB  GLN A 416      41.334 -13.782  21.010  1.00 89.30           C
ATOM   3022  CG  GLN A 416      41.390 -12.288  21.306  1.00 89.88           C
ATOM   3023  CD  GLN A 416      42.237 -11.499  20.305  1.00 89.84           C
ATOM   3024  OE1 GLN A 416      42.138 -11.685  19.093  1.00 86.03           O
ATOM   3025  NE2 GLN A 416      43.061 -10.598  20.816  1.00 89.55           N
ATOM   3026  C   GLN A 416      40.335 -16.036  21.469  1.00 97.98           C
ATOM   3027  O   GLN A 416      41.153 -16.834  21.942  1.00101.59           O
ATOM   3028  N   THR A 417      39.379 -16.387  20.595  1.00 94.72           N
ATOM   3029  CA  THR A 417      39.288 -17.763  20.067  1.00 88.04           C
ATOM   3030  CB  THR A 417      37.873 -18.368  20.147  1.00 93.30           C
ATOM   3031  OG1 THR A 417      37.420 -18.419  21.517  1.00 93.10           O
ATOM   3032  CG2 THR A 417      37.866 -19.794  19.532  1.00 91.20           C
ATOM   3033  C   THR A 417      39.741 -17.794  18.623  1.00 84.95           C
ATOM   3034  O   THR A 417      39.185 -17.101  17.777  1.00 95.89           O
ATOM   3035  N   VAL A 418      40.735 -18.631  18.355  1.00 80.87           N
ATOM   3036  CA  VAL A 418      41.466 -18.624  17.107  1.00 78.31           C
ATOM   3037  CB  VAL A 418      42.930 -19.017  17.381  1.00 82.43           C
ATOM   3038  CG1 VAL A 418      43.751 -19.018  16.102  1.00 90.88           C
ATOM   3039  CG2 VAL A 418      43.549 -18.094  18.422  1.00 84.30           C
ATOM   3040  C   VAL A 418      40.865 -19.643  16.152  1.00 82.83           C
ATOM   3041  O   VAL A 418      41.064 -20.841  16.352  1.00 86.15           O
ATOM   3042  N   GLN A 419      40.122 -19.178  15.137  1.00 86.59           N
ATOM   3043  CA  GLN A 419      39.647 -20.043  14.024  1.00 87.05           C
ATOM   3044  CB  GLN A 419      38.177 -20.405  14.194  1.00 90.86           C
ATOM   3045  CG  GLN A 419      37.818 -21.108  15.488  1.00104.17           C
ATOM   3046  CD  GLN A 419      36.329 -21.051  15.782  1.00121.47           C
ATOM   3047  OE1 GLN A 419      35.515 -20.855  14.879  1.00138.98           O
ATOM   3048  NE2 GLN A 419      35.965 -21.222  17.050  1.00128.42           N
ATOM   3049  C   GLN A 419      39.821 -19.376  12.650  1.00 83.54           C
ATOM   3050  O   GLN A 419      39.896 -18.157  12.542  1.00 80.07           O
ATOM   3051  N   PHE A 420      39.881 -20.181  11.597  1.00 84.91           N
ATOM   3052  CA  PHE A 420      39.963 -19.639  10.237  1.00 94.31           C
ATOM   3053  CB  PHE A 420      41.340 -19.951   9.593  1.00 91.44           C
ATOM   3054  CG  PHE A 420      42.515 -19.572  10.453  1.00 86.47           C
ATOM   3055  CD1 PHE A 420      42.989 -18.268  10.478  1.00 87.37           C
ATOM   3056  CE1 PHE A 420      44.065 -17.919  11.289  1.00 87.92           C
ATOM   3057  CZ  PHE A 420      44.683 -18.879  12.087  1.00 86.27           C
ATOM   3058  CE2 PHE A 420      44.217 -20.185  12.073  1.00 83.29           C
ATOM   3059  CD2 PHE A 420      43.145 -20.524  11.255  1.00 88.09           C
ATOM   3060  C   PHE A 420      38.807 -20.168   9.360  1.00100.83           C
ATOM   3061  O   PHE A 420      38.518 -21.370   9.359  1.00115.71           O
ATOM   3062  N   ASP A 421      38.151 -19.275   8.617  1.00 92.29           N
ATOM   3063  CA  ASP A 421      37.094 -19.674   7.688  1.00 96.86           C
ATOM   3064  CB  ASP A 421      36.369 -18.432   7.140  1.00 93.32           C
ATOM   3065  CG  ASP A 421      37.150 -17.722   6.032  1.00 93.80           C
ATOM   3066  OD1 ASP A 421      38.302 -18.117   5.731  1.00 95.22           O
ATOM   3067  OD2 ASP A 421      36.603 -16.761   5.449  1.00 85.46           O
ATOM   3068  C   ASP A 421      37.665 -20.539   6.545  1.00103.29           C
ATOM   3069  O   ASP A 421      38.865 -20.808   6.515  1.00 93.83           O
ATOM   3070  N   GLU A 422      36.815 -20.960   5.606  1.00111.42           N
ATOM   3071  CA  GLU A 422      37.266 -21.804   4.496  1.00127.62           C
ATOM   3072  CB  GLU A 422      36.077 -22.235   3.613  1.00154.55           C
ATOM   3073  CG  GLU A 422      36.428 -23.169   2.444  1.00179.09           C
ATOM   3074  CD  GLU A 422      36.963 -24.540   2.871  1.00195.96           C
ATOM   3075  OE1 GLU A 422      38.161 -24.830   2.637  1.00202.54           O
ATOM   3076  OE2 GLU A 422      36.183 -25.340   3.435  1.00208.38           O
ATOM   3077  C   GLU A 422      38.358 -21.129   3.649  1.00114.49           C
ATOM   3078  O   GLU A 422      39.270 -21.792   3.167  1.00112.48           O
ATOM   3079  N   ASN A 423      38.280 -19.815   3.489  1.00104.61           N
ATOM   3080  CA  ASN A 423      39.271 -19.084   2.693  1.00108.50           C
ATOM   3081  CB  ASN A 423      38.663 -17.768   2.231  1.00102.40           C
ATOM   3082  CG  ASN A 423      37.458 -17.982   1.356  1.00100.97           C
ATOM   3083  OD1 ASN A 423      37.547 -18.623   0.307  1.00 99.29           O
ATOM   3084  ND2 ASN A 423      36.317 -17.473   1.791  1.00 99.93           N
ATOM   3085  C   ASN A 423      40.634 -18.826   3.370  1.00118.73           C
ATOM   3086  O   ASN A 423      41.518 -18.166   2.791  1.00124.92           O
ATOM   3087  N   GLY A 424      40.811 -19.349   4.582  1.00120.14           N
ATOM   3088  CA  GLY A 424      42.044 -19.137   5.337  1.00117.13           C
ATOM   3089  C   GLY A 424      42.084 -17.750   5.949  1.00107.47           C
ATOM   3090  O   GLY A 424      43.167 -17.217   6.246  1.00 95.73           O
ATOM   3091  N   ASP A 425      40.895 -17.169   6.133  1.00 97.23           N
ATOM   3092  CA  ASP A 425      40.753 -15.860   6.776  1.00 93.51           C
ATOM   3093  CB  ASP A 425      39.659 -15.027   6.097  1.00 86.17           C
ATOM   3094  CG  ASP A 425      40.046 -14.555   4.710  1.00 81.60           C
ATOM   3095  OD1 ASP A 425      41.211 -14.181   4.475  1.00 84.63           O
ATOM   3096  OD2 ASP A 425      39.163 -14.545   3.845  1.00 85.00           O
ATOM   3097  C   ASP A 425      40.443 -16.014   8.274  1.00 87.52           C
ATOM   3098  O   ASP A 425      39.933 -17.039   8.701  1.00 96.13           O
ATOM   3099  N   PRO A 426      40.748 -14.989   9.073  1.00 84.17           N
ATOM   3100  CA  PRO A 426      40.580 -15.090  10.520  1.00 89.11           C
ATOM   3101  CB  PRO A 426      41.633 -14.108  11.042  1.00 96.24           C
ATOM   3102  CG  PRO A 426      41.706 -13.044   9.989  1.00 91.27           C
ATOM   3103  CD  PRO A 426      41.427 -13.736   8.682  1.00 88.53           C
ATOM   3104  C   PRO A 426      39.198 -14.679  11.052  1.00 89.17           C
ATOM   3105  O   PRO A 426      38.681 -13.620  10.696  1.00 95.34           O
ATOM   3106  N   LYS A 427      38.631 -15.494  11.937  1.00 90.46           N
ATOM   3107  CA  LYS A 427      37.350 -15.180  12.584  1.00 92.36           C
ATOM   3108  CB  LYS A 427      36.499 -16.455  12.740  1.00 95.86           C
ATOM   3109  CG  LYS A 427      36.099 -17.085  11.413  1.00104.69           C
ATOM   3110  CD  LYS A 427      35.920 -18.596  11.483  1.00113.61           C
ATOM   3111  CE  LYS A 427      34.516 -19.006  11.907  1.00117.47           C
ATOM   3112  NZ  LYS A 427      34.315 -20.482  11.768  1.00117.47           N
ATOM   3113  C   LYS A 427      37.579 -14.519  13.943  1.00 90.58           C
ATOM   3114  O   LYS A 427      36.757 -14.659  14.858  1.00 90.99           O
ATOM   3115  N   PHE A 428      38.699 -13.806  14.069  1.00 84.15           N
ATOM   3116  CA  PHE A 428      39.049 -13.088  15.294  1.00 83.77           C
ATOM   3117  CB  PHE A 428      39.962 -13.923  16.206  1.00 84.48           C
ATOM   3118  CG  PHE A 428      41.243 -14.382  15.546  1.00 87.22           C
ATOM   3119  CD1 PHE A 428      42.376 -13.572  15.548  1.00 82.71           C
ATOM   3120  CE1 PHE A 428      43.547 -13.991  14.937  1.00 78.22           C
ATOM   3121  CZ  PHE A 428      43.604 -15.228  14.322  1.00 77.54           C
ATOM   3122  CE2 PHE A 428      42.493 -16.052  14.314  1.00 79.34           C
ATOM   3123  CD2 PHE A 428      41.322 -15.635  14.929  1.00 86.19           C
ATOM   3124  C   PHE A 428      39.748 -11.800  14.939  1.00 86.58           C
ATOM   3125  O   PHE A 428      40.327 -11.665  13.850  1.00 93.70           O
ATOM   3126  N   GLY A 429      39.715 -10.867  15.878  1.00 88.60           N
ATOM   3127  CA  GLY A 429      40.248  -9.533  15.659  1.00 90.02           C
ATOM   3128  C   GLY A 429      39.088  -8.615  15.377  1.00 94.35           C
ATOM   3129  O   GLY A 429      38.068  -9.032  14.816  1.00 96.56           O
ATOM   3130  N   SER A 430      39.222  -7.373  15.810  1.00 99.36           N
ATOM   3131  CA  SER A 430      38.235  -6.353  15.508  1.00102.38           C
ATOM   3132  CB  SER A 430      37.423  -6.008  16.746  1.00113.21           C
ATOM   3133  OG  SER A 430      36.690  -7.139  17.198  1.00135.88           O
ATOM   3134  C   SER A 430      39.012  -5.159  15.049  1.00 99.78           C
ATOM   3135  O   SER A 430      40.230  -5.124  15.193  1.00105.98           O
ATOM   3136  N   LEU A 431      38.323  -4.192  14.469  1.00 97.13           N
ATOM   3137  CA  LEU A 431      38.958  -2.937  14.083  1.00 94.34           C
ATOM   3138  CB  LEU A 431      38.774  -2.657  12.582  1.00 93.99           C
ATOM   3139  CG  LEU A 431      39.395  -3.678  11.607  1.00 98.48           C
ATOM   3140  CD1 LEU A 431      38.543  -3.878  10.357  1.00100.21           C
ATOM   3141  CD2 LEU A 431      40.832  -3.325  11.218  1.00 99.09           C
ATOM   3142  C   LEU A 431      38.300  -1.857  14.906  1.00 88.88           C
ATOM   3143  O   LEU A 431      37.124  -1.974  15.280  1.00 98.25           O
ATOM   3144  N   SER A 432      39.049  -0.814  15.218  1.00 79.00           N
ATOM   3145  CA  SER A 432      38.434   0.347  15.822  1.00 81.99           C
ATOM   3146  CB  SER A 432      38.900   0.577  17.272  1.00 83.96           C
ATOM   3147  OG  SER A 432      40.305   0.669  17.383  1.00 85.79           O
ATOM   3148  C   SER A 432      38.701   1.557  14.979  1.00 77.59           C
ATOM   3149  O   SER A 432      39.620   1.600  14.188  1.00 82.42           O
ATOM   3150  N   VAL A 433      37.848   2.540  15.150  1.00 82.41           N
ATOM   3151  CA  VAL A 433      38.062   3.843  14.591  1.00 88.49           C
ATOM   3152  CB  VAL A 433      36.707   4.517  14.290  1.00 93.53           C
ATOM   3153  CG1 VAL A 433      36.916   5.924  13.749  1.00 99.86           C
ATOM   3154  CG2 VAL A 433      35.893   3.658  13.324  1.00 86.23           C
ATOM   3155  C   VAL A 433      38.851   4.638  15.632  1.00 83.67           C
ATOM   3156  O   VAL A 433      38.686   4.436  16.827  1.00 84.12           O
ATOM   3157  N   VAL A 434      39.723   5.521  15.178  1.00 80.95           N
ATOM   3158  CA  VAL A 434      40.478   6.367  16.079  1.00 77.92           C
ATOM   3159  CB  VAL A 434      41.889   5.803  16.356  1.00 80.57           C
ATOM   3160  CG1 VAL A 434      41.799   4.373  16.870  1.00 78.09           C
ATOM   3161  CG2 VAL A 434      42.773   5.865  15.109  1.00 85.18           C
ATOM   3162  C   VAL A 434      40.591   7.760  15.487  1.00 78.78           C
ATOM   3163  O   VAL A 434      40.392   7.960  14.288  1.00 76.58           O
ATOM   3164  N   PHE A 435      40.916   8.718  16.341  1.00 82.84           N
ATOM   3165  CA  PHE A 435      41.010  10.121  15.956  1.00 91.95           C
ATOM   3166  CB  PHE A 435      39.740  10.879  16.400  1.00 95.62           C
ATOM   3167  CG  PHE A 435      39.958  12.345  16.687  1.00 98.96           C
ATOM   3168  CD1 PHE A 435      40.262  13.248  15.667  1.00103.17           C
ATOM   3169  CE1 PHE A 435      40.467  14.603  15.944  1.00102.49           C
ATOM   3170  CZ  PHE A 435      40.367  15.065  17.240  1.00 97.91           C
ATOM   3171  CE2 PHE A 435      40.060  14.178  18.265  1.00100.33           C
ATOM   3172  CD2 PHE A 435      39.857  12.830  17.988  1.00102.59           C
ATOM   3173  C   PHE A 435      42.253  10.682  16.619  1.00 99.14           C
ATOM   3174  O   PHE A 435      42.387  10.618  17.856  1.00110.51           O
ATOM   3175  N   TRP A 436      43.177  11.204  15.814  1.00 91.17           N
ATOM   3176  CA  TRP A 436      44.403  11.745  16.371  1.00 92.01           C
ATOM   3177  CB  TRP A 436      45.428  12.016  15.276  1.00 94.70           C
ATOM   3178  CG  TRP A 436      46.005  10.793  14.577  1.00 88.25           C
ATOM   3179  CD1 TRP A 436      45.579   9.498  14.675  1.00 84.25           C
ATOM   3180  NE1 TRP A 436      46.349   8.688  13.865  1.00 86.01           N
ATOM   3181  CE2 TRP A 436      47.279   9.460  13.214  1.00 83.92           C
ATOM   3182  CD2 TRP A 436      47.094  10.788  13.632  1.00 82.34           C
ATOM   3183  CE3 TRP A 436      47.942  11.782  13.114  1.00 74.53           C
ATOM   3184  CZ3 TRP A 436      48.930  11.422  12.211  1.00 72.09           C
ATOM   3185  CH2 TRP A 436      49.090  10.105  11.810  1.00 74.69           C
ATOM   3186  CZ2 TRP A 436      48.276   9.102  12.296  1.00 83.99           C
ATOM   3187  C   TRP A 436      44.029  13.046  17.072  1.00 94.72           C
ATOM   3188  O   TRP A 436      43.563  13.982  16.400  1.00 90.51           O
ATOM   3189  N   ASN A 437      44.218  13.083  18.405  1.00 91.80           N
ATOM   3190  CA  ASN A 437      43.824  14.230  19.251  1.00 93.29           C
ATOM   3191  CB  ASN A 437      43.048  13.747  20.494  1.00101.55           C
ATOM   3192  CG  ASN A 437      43.913  13.023  21.540  1.00107.24           C
ATOM   3193  OD1 ASN A 437      45.126  13.210  21.615  1.00116.42           O
ATOM   3194  ND2 ASN A 437      43.249  12.186  22.375  1.00108.98           N
ATOM   3195  C   ASN A 437      44.958  15.196  19.639  1.00101.15           C
ATOM   3196  O   ASN A 437      46.125  14.980  19.290  1.00108.36           O
ATOM   3197  N   SER A 438      44.609  16.254  20.371  1.00106.75           N
ATOM   3198  CA  SER A 438      45.555  17.331  20.698  1.00110.97           C
ATOM   3199  CB  SER A 438      44.823  18.496  21.369  1.00109.63           C
ATOM   3200  OG  SER A 438      44.783  18.308  22.777  1.00119.78           O
ATOM   3201  C   SER A 438      46.755  16.938  21.585  1.00110.46           C
ATOM   3202  O   SER A 438      47.672  17.737  21.745  1.00118.70           O
ATOM   3203  N   SER A 439      46.741  15.751  22.187  1.00111.98           N
ATOM   3204  CA  SER A 439      47.917  15.248  22.908  1.00119.22           C
ATOM   3205  CB  SER A 439      47.519  14.630  24.260  1.00125.75           C
ATOM   3206  OG  SER A 439      46.607  13.559  24.104  1.00135.91           O
ATOM   3207  C   SER A 439      48.725  14.245  22.077  1.00114.04           C
ATOM   3208  O   SER A 439      49.701  13.681  22.572  1.00117.57           O
ATOM   3209  N   GLY A 440      48.320  14.031  20.825  1.00107.15           N
ATOM   3210  CA  GLY A 440      49.031  13.136  19.916  1.00105.72           C
ATOM   3211  C   GLY A 440      48.841  11.655  20.204  1.00101.09           C
ATOM   3212  O   GLY A 440      49.811  10.901  20.236  1.00109.43           O
ATOM   3213  N   ASN A 441      47.593  11.239  20.408  1.00 97.24           N
ATOM   3214  CA  ASN A 441      47.246   9.822  20.552  1.00 95.89           C
ATOM   3215  CB  ASN A 441      46.895   9.531  21.992  1.00 93.27           C
ATOM   3216  CG  ASN A 441      47.724  10.334  22.921  1.00 94.82           C
ATOM   3217  OD1 ASN A 441      47.433  11.493  23.170  1.00 86.97           O
ATOM   3218  ND2 ASN A 441      48.815   9.749  23.382  1.00112.27           N
ATOM   3219  C   ASN A 441      46.073   9.427  19.673  1.00 93.48           C
ATOM   3220  O   ASN A 441      45.025  10.093  19.660  1.00 86.80           O
ATOM   3221  N   ALA A 442      46.236   8.331  18.947  1.00 88.01           N
ATOM   3222  CA  ALA A 442      45.146   7.848  18.124  1.00 91.44           C
ATOM   3223  CB  ALA A 442      45.604   6.705  17.229  1.00 92.89           C
ATOM   3224  C   ALA A 442      44.010   7.418  19.048  1.00 88.13           C
ATOM   3225  O   ALA A 442      43.898   6.248  19.401  1.00 95.19           O
ATOM   3226  N   GLU A 443      43.174   8.381  19.435  1.00 85.81           N
ATOM   3227  CA  GLU A 443      42.080   8.154  20.396  1.00 94.86           C
ATOM   3228  CB  GLU A 443      41.571   9.508  20.887  1.00 92.32           C
ATOM   3229  CG  GLU A 443      40.612   9.417  22.059  1.00 88.43           C
ATOM   3230  CD  GLU A 443      40.027  10.755  22.434  1.00 90.10           C
ATOM   3231  OE1 GLU A 443      40.168  11.720  21.660  1.00 83.26           O
ATOM   3232  OE2 GLU A 443      39.404  10.844  23.508  1.00111.30           O
ATOM   3233  C   GLU A 443      40.873   7.355  19.854  1.00 96.79           C
ATOM   3234  O   GLU A 443      40.283   7.742  18.842  1.00 96.52           O
ATOM   3235  N   GLU A 444      40.477   6.282  20.544  1.00 92.62           N
ATOM   3236  CA  GLU A 444      39.356   5.457  20.072  1.00102.88           C
ATOM   3237  CB  GLU A 444      39.257   4.125  20.833  1.00116.63           C
ATOM   3238  CG  GLU A 444      40.378   3.131  20.516  1.00128.57           C
ATOM   3239  CD  GLU A 444      39.908   1.686  20.359  1.00134.37           C
ATOM   3240  OE1 GLU A 444      38.731   1.452  19.990  1.00125.14           O
ATOM   3241  OE2 GLU A 444      40.738   0.778  20.588  1.00144.11           O
ATOM   3242  C   GLU A 444      38.029   6.205  20.158  1.00102.21           C
ATOM   3243  O   GLU A 444      37.723   6.820  21.168  1.00121.32           O
ATOM   3244  N   VAL A 445      37.255   6.156  19.081  1.00101.56           N
ATOM   3245  CA  VAL A 445      35.977   6.868  18.991  1.00 96.82           C
ATOM   3246  CB  VAL A 445      36.105   8.151  18.130  1.00 98.81           C
ATOM   3247  CG1 VAL A 445      37.059   9.154  18.765  1.00101.62           C
ATOM   3248  CG2 VAL A 445      36.568   7.817  16.712  1.00 96.93           C
ATOM   3249  C   VAL A 445      34.881   6.020  18.354  1.00 98.53           C
ATOM   3250  O   VAL A 445      33.769   6.525  18.149  1.00104.92           O
ATOM   3251  N   GLY A 446      35.182   4.754  18.030  1.00 89.37           N
ATOM   3252  CA  GLY A 446      34.218   3.859  17.373  1.00 79.43           C
ATOM   3253  C   GLY A 446      34.666   2.414  17.230  1.00 74.17           C
ATOM   3254  O   GLY A 446      35.793   2.073  17.559  1.00 83.75           O
ATOM   3255  N   SER A 447      33.784   1.556  16.737  1.00 72.07           N
ATOM   3256  CA  SER A 447      34.097   0.145  16.595  1.00 76.42           C
ATOM   3257  CB  SER A 447      33.458  -0.681  17.718  1.00 84.29           C
ATOM   3258  OG  SER A 447      32.772   0.137  18.644  1.00 92.87           O
ATOM   3259  C   SER A 447      33.485  -0.334  15.331  1.00 76.02           C
ATOM   3260  O   SER A 447      32.279  -0.151  15.146  1.00 72.06           O
ATOM   3261  N   TYR A 448      34.277  -0.998  14.490  1.00 82.42           N
ATOM   3262  CA  TYR A 448      33.719  -1.673  13.304  1.00 89.80           C
ATOM   3263  CB  TYR A 448      34.688  -1.679  12.136  1.00 83.36           C
ATOM   3264  CG  TYR A 448      34.107  -2.337  10.901  1.00 74.49           C
ATOM   3265  CD1 TYR A 448      33.126  -1.709  10.150  1.00 69.11           C
ATOM   3266  CE1 TYR A 448      32.602  -2.305   9.018  1.00 70.94           C
ATOM   3267  CZ  TYR A 448      33.061  -3.554   8.623  1.00 74.44           C
ATOM   3268  OH  TYR A 448      32.556  -4.171   7.490  1.00 79.90           O
ATOM   3269  CE2 TYR A 448      34.028  -4.198   9.363  1.00 72.17           C
ATOM   3270  CD2 TYR A 448      34.538  -3.594  10.493  1.00 72.48           C
ATOM   3271  C   TYR A 448      33.301  -3.114  13.566  1.00101.57           C
ATOM   3272  O   TYR A 448      34.145  -3.970  13.869  1.00 88.71           O
ATOM   3273  N   HIS A 449      32.000  -3.363  13.385  1.00122.44           N
ATOM   3274  CA  HIS A 449      31.370  -4.659  13.626  1.00138.87           C
ATOM   3275  CB  HIS A 449      30.040  -4.465  14.358  1.00154.43           C
ATOM   3276  CG  HIS A 449      30.100  -3.459  15.464  1.00176.15           C
ATOM   3277  ND1 HIS A 449      30.480  -3.786  16.749  1.00187.63           N
ATOM   3278  CE1 HIS A 449      30.450  -2.701  17.503  1.00192.74           C
ATOM   3279  NE2 HIS A 449      30.071  -1.681  16.752  1.00189.88           N
ATOM   3280  CD2 HIS A 449      29.845  -2.128  15.473  1.00182.33           C
ATOM   3281  C   HIS A 449      31.119  -5.346  12.290  1.00137.82           C
ATOM   3282  O   HIS A 449      30.412  -4.806  11.432  1.00132.00           O
ATOM   3283  N   PHE A 450      31.672  -6.543  12.126  1.00135.05           N
ATOM   3284  CA  PHE A 450      31.629  -7.236  10.840  1.00141.47           C
ATOM   3285  CB  PHE A 450      32.566  -8.433  10.866  1.00130.81           C
ATOM   3286  CG  PHE A 450      34.012  -8.068  10.947  1.00120.12           C
ATOM   3287  CD1 PHE A 450      34.611  -7.823  12.167  1.00126.19           C
ATOM   3288  CE1 PHE A 450      35.962  -7.510  12.243  1.00134.46           C
ATOM   3289  CZ  PHE A 450      36.728  -7.441  11.091  1.00124.07           C
ATOM   3290  CE2 PHE A 450      36.136  -7.687   9.868  1.00122.51           C
ATOM   3291  CD2 PHE A 450      34.787  -8.003   9.801  1.00118.94           C
ATOM   3292  C   PHE A 450      30.217  -7.687  10.410  1.00160.67           C
ATOM   3293  O   PHE A 450      29.925  -7.743   9.209  1.00170.36           O
ATOM   3294  N   GLN A 451      29.354  -8.016  11.377  1.00164.92           N
ATOM   3295  CA  GLN A 451      27.967  -8.424  11.087  1.00157.38           C
ATOM   3296  CB  GLN A 451      27.892  -9.934  10.872  1.00159.54           C
ATOM   3297  CG  GLN A 451      28.429 -10.757  12.030  1.00162.86           C
ATOM   3298  CD  GLN A 451      28.253 -12.239  11.791  1.00156.88           C
ATOM   3299  OE1 GLN A 451      28.496 -12.734  10.689  1.00148.39           O
ATOM   3300  NE2 GLN A 451      27.819 -12.955  12.818  1.00148.39           N
ATOM   3301  C   GLN A 451      26.975  -7.964  12.171  1.00147.56           C
ATOM   3302  O   GLN A 451      26.198  -8.749  12.722  1.00145.38           O
ATOM   3303  N   SER A 452      27.035  -6.668  12.463  1.00144.99           N
ATOM   3304  CA  SER A 452      26.024  -5.963  13.238  1.00135.21           C
ATOM   3305  CB  SER A 452      26.709  -5.083  14.293  1.00133.32           C
ATOM   3306  OG  SER A 452      25.942  -3.953  14.660  1.00133.38           O
ATOM   3307  C   SER A 452      25.199  -5.136  12.240  1.00134.85           C
ATOM   3308  O   SER A 452      25.702  -4.756  11.179  1.00120.78           O
ATOM   3309  N   SER A 453      23.932  -4.882  12.572  1.00146.20           N
ATOM   3310  CA  SER A 453      23.018  -4.117  11.702  1.00143.04           C
ATOM   3311  CB  SER A 453      21.681  -3.848  12.409  1.00130.40           C
ATOM   3312  OG  SER A 453      20.711  -3.365  11.497  1.00110.84           O
ATOM   3313  C   SER A 453      23.651  -2.795  11.263  1.00153.74           C
ATOM   3314  O   SER A 453      23.760  -2.523  10.060  1.00152.12           O
ATOM   3315  N   ILE A 454      24.062  -1.988  12.245  1.00158.45           N
ATOM   3316  CA  ILE A 454      24.896  -0.814  11.988  1.00152.79           C
ATOM   3317  CB  ILE A 454      24.687   0.297  13.036  1.00142.13           C
ATOM   3318  CG1 ILE A 454      23.236   0.794  12.994  1.00146.10           C
ATOM   3319  CD1 ILE A 454      22.943   1.995  13.874  1.00146.93           C
ATOM   3320  CG2 ILE A 454      25.653   1.442  12.773  1.00137.17           C
ATOM   3321  C   ILE A 454      26.355  -1.266  11.971  1.00157.09           C
ATOM   3322  O   ILE A 454      26.924  -1.612  13.013  1.00153.32           O
ATOM   3323  N   HIS A 455      26.946  -1.272  10.779  1.00161.96           N
ATOM   3324  CA  HIS A 455      28.287  -1.807  10.597  1.00170.57           C
ATOM   3325  CB  HIS A 455      28.650  -1.912   9.101  1.00184.21           C
ATOM   3326  CG  HIS A 455      28.014  -3.078   8.393  1.00199.81           C
ATOM   3327  ND1 HIS A 455      28.491  -4.369   8.499  1.00197.42           N
ATOM   3328  CE1 HIS A 455      27.743  -5.177   7.766  1.00199.12           C
ATOM   3329  NE2 HIS A 455      26.803  -4.457   7.181  1.00206.86           N
ATOM   3330  CD2 HIS A 455      26.951  -3.141   7.553  1.00208.16           C
ATOM   3331  C   HIS A 455      29.320  -0.982  11.380  1.00158.95           C
ATOM   3332  O   HIS A 455      30.114  -1.552  12.129  1.00174.27           O
ATOM   3333  N   LEU A 456      29.293   0.344  11.238  1.00130.00           N
ATOM   3334  CA  LEU A 456      30.249   1.209  11.947  1.00123.99           C
ATOM   3335  CB  LEU A 456      31.073   2.034  10.954  1.00124.85           C
ATOM   3336  CG  LEU A 456      32.372   2.636  11.520  1.00122.43           C
ATOM   3337  CD1 LEU A 456      33.521   1.642  11.433  1.00125.76           C
ATOM   3338  CD2 LEU A 456      32.762   3.916  10.810  1.00117.56           C
ATOM   3339  C   LEU A 456      29.535   2.150  12.905  1.00118.12           C
ATOM   3340  O   LEU A 456      28.417   2.562  12.624  1.00138.78           O
ATOM   3341  N   SER A 457      30.189   2.509  14.013  1.00102.78           N
ATOM   3342  CA  SER A 457      29.581   3.356  15.045  1.00 98.08           C
ATOM   3343  CB  SER A 457      29.015   2.475  16.141  1.00105.60           C
ATOM   3344  OG  SER A 457      30.024   1.597  16.620  1.00116.60           O
ATOM   3345  C   SER A 457      30.586   4.287  15.685  1.00 91.24           C
ATOM   3346  O   SER A 457      31.538   3.826  16.281  1.00 87.87           O
ATOM   3347  N   ILE A 458      30.338   5.590  15.611  1.00 94.47           N
ATOM   3348  CA  ILE A 458      31.281   6.602  16.073  1.00 89.56           C
ATOM   3349  CB  ILE A 458      31.754   7.476  14.909  1.00 93.75           C
ATOM   3350  CG1 ILE A 458      32.366   6.615  13.812  1.00102.91           C
ATOM   3351  CD1 ILE A 458      32.766   7.399  12.581  1.00109.37           C
ATOM   3352  CG2 ILE A 458      32.748   8.516  15.406  1.00 98.25           C
ATOM   3353  C   ILE A 458      30.653   7.559  17.072  1.00 92.81           C
ATOM   3354  O   ILE A 458      29.621   8.185  16.783  1.00 96.51           O
ATOM   3355  N   ASN A 459      31.293   7.699  18.230  1.00 90.20           N
ATOM   3356  CA  ASN A 459      30.917   8.724  19.188  1.00 91.16           C
ATOM   3357  CB  ASN A 459      31.397   8.333  20.581  1.00 94.41           C
ATOM   3358  CG  ASN A 459      31.007   9.337  21.643  1.00101.91           C
ATOM   3359  OD1 ASN A 459      30.230  10.242  21.392  1.00101.62           O
ATOM   3360  ND2 ASN A 459      31.561   9.168  22.854  1.00120.57           N
ATOM   3361  C   ASN A 459      31.512  10.054  18.705  1.00 99.21           C
ATOM   3362  O   ASN A 459      32.573  10.487  19.150  1.00104.07           O
ATOM   3363  N   LYS A 460      30.793  10.682  17.777  1.00106.51           N
ATOM   3364  CA  LYS A 460      31.248  11.863  17.026  1.00109.62           C
ATOM   3365  CB  LYS A 460      30.107  12.388  16.145  1.00115.80           C
ATOM   3366  CG  LYS A 460      29.673  11.516  14.972  1.00115.05           C
ATOM   3367  CD  LYS A 460      28.831  12.353  14.009  1.00123.70           C
ATOM   3368  CE  LYS A 460      28.622  11.712  12.643  1.00134.50           C
ATOM   3369  NZ  LYS A 460      27.444  10.798  12.604  1.00145.36           N
ATOM   3370  C   LYS A 460      31.731  13.052  17.857  1.00109.12           C
ATOM   3371  O   LYS A 460      32.602  13.798  17.422  1.00107.25           O
ATOM   3372  N   THR A 461      31.140  13.257  19.025  1.00112.28           N
ATOM   3373  CA  THR A 461      31.490  14.411  19.838  1.00120.81           C
ATOM   3374  CB  THR A 461      30.580  14.576  21.070  1.00127.82           C
ATOM   3375  OG1 THR A 461      30.823  13.521  22.012  1.00134.81           O
ATOM   3376  CG2 THR A 461      29.114  14.585  20.656  1.00129.34           C
ATOM   3377  C   THR A 461      32.935  14.351  20.310  1.00126.06           C
ATOM   3378  O   THR A 461      33.541  15.401  20.520  1.00144.45           O
ATOM   3379  N   LYS A 462      33.491  13.143  20.469  1.00117.13           N
ATOM   3380  CA  LYS A 462      34.916  12.999  20.818  1.00118.51           C
ATOM   3381  CB  LYS A 462      35.330  11.521  20.901  1.00120.57           C
ATOM   3382  CG  LYS A 462      34.828  10.754  22.117  1.00118.21           C
ATOM   3383  CD  LYS A 462      35.694   9.526  22.359  1.00121.90           C
ATOM   3384  CE  LYS A 462      35.227   8.684  23.534  1.00131.46           C
ATOM   3385  NZ  LYS A 462      35.212   9.417  24.832  1.00134.74           N
ATOM   3386  C   LYS A 462      35.840  13.735  19.826  1.00115.09           C
ATOM   3387  O   LYS A 462      36.950  14.152  20.192  1.00116.20           O
ATOM   3388  N   ILE A 463      35.357  13.901  18.592  1.00106.71           N
ATOM   3389  CA  ILE A 463      36.120  14.486  17.492  1.00107.99           C
ATOM   3390  CB  ILE A 463      35.527  14.030  16.127  1.00106.99           C
ATOM   3391  CG1 ILE A 463      35.446  12.491  16.052  1.00 97.73           C
ATOM   3392  CD1 ILE A 463      35.032  11.954  14.698  1.00 91.54           C
ATOM   3393  CG2 ILE A 463      36.341  14.597  14.963  1.00114.14           C
ATOM   3394  C   ILE A 463      36.173  16.027  17.548  1.00113.74           C
ATOM   3395  O   ILE A 463      35.173  16.702  17.312  1.00122.16           O
ATOM   3396  N   LYS A 464      37.340  16.573  17.881  1.00123.51           N
ATOM   3397  CA  LYS A 464      37.627  18.002  17.689  1.00130.26           C
ATOM   3398  CB  LYS A 464      38.682  18.514  18.691  1.00132.83           C
ATOM   3399  CG  LYS A 464      38.163  18.899  20.072  1.00135.37           C
ATOM   3400  CD  LYS A 464      37.580  17.715  20.835  1.00141.53           C
ATOM   3401  CE  LYS A 464      36.929  18.158  22.139  1.00138.72           C
ATOM   3402  NZ  LYS A 464      36.176  17.053  22.795  1.00135.59           N
ATOM   3403  C   LYS A 464      38.156  18.169  16.269  1.00134.63           C
ATOM   3404  O   LYS A 464      39.047  17.425  15.849  1.00151.68           O
ATOM   3405  N   TRP A 465      37.618  19.139  15.536  1.00130.02           N
ATOM   3406  CA  TRP A 465      38.036  19.394  14.152  1.00131.45           C
ATOM   3407  CB  TRP A 465      36.814  19.691  13.293  1.00124.86           C
ATOM   3408  CG  TRP A 465      35.797  18.618  13.354  1.00132.20           C
ATOM   3409  CD1 TRP A 465      34.746  18.540  14.214  1.00139.41           C
ATOM   3410  NE1 TRP A 465      34.019  17.398  13.971  1.00149.57           N
ATOM   3411  CE2 TRP A 465      34.602  16.711  12.941  1.00145.22           C
ATOM   3412  CD2 TRP A 465      35.731  17.449  12.528  1.00142.07           C
ATOM   3413  CE3 TRP A 465      36.511  16.959  11.475  1.00138.84           C
ATOM   3414  CZ3 TRP A 465      36.147  15.766  10.880  1.00136.95           C
ATOM   3415  CH2 TRP A 465      35.019  15.050  11.318  1.00136.04           C
ATOM   3416  CZ2 TRP A 465      34.236  15.506  12.342  1.00137.54           C
ATOM   3417  C   TRP A 465      39.027  20.560  14.051  1.00146.29           C
ATOM   3418  O   TRP A 465      38.883  21.559  14.760  1.00167.70           O
ATOM   3419  N   PHE A 466      40.032  20.425  13.179  1.00152.65           N
ATOM   3420  CA  PHE A 466      40.991  21.506  12.904  1.00158.50           C
ATOM   3421  CB  PHE A 466      42.443  21.011  13.032  1.00173.52           C
ATOM   3422  CG  PHE A 466      42.870  20.650  14.441  1.00187.74           C
ATOM   3423  CD1 PHE A 466      42.511  21.439  15.538  1.00181.83           C
ATOM   3424  CE1 PHE A 466      42.922  21.099  16.819  1.00180.71           C
ATOM   3425  CZ  PHE A 466      43.716  19.976  17.022  1.00188.99           C
ATOM   3426  CE2 PHE A 466      44.096  19.192  15.945  1.00190.80           C
ATOM   3427  CD2 PHE A 466      43.682  19.532  14.664  1.00192.99           C
ATOM   3428  C   PHE A 466      40.779  22.084  11.502  1.00146.83           C
ATOM   3429  O   PHE A 466      39.649  22.183  11.016  1.00129.79           O
HETATM 3430  C1  NAG A 901      61.312 -19.010  29.752  1.00 86.21           C
HETATM 3431  C2  NAG A 901      61.032 -17.532  29.908  1.00 89.89           C
HETATM 3432  N2  NAG A 901      60.322 -17.087  28.740  1.00 96.38           N
HETATM 3433  C7  NAG A 901      59.017 -16.856  28.656  1.00111.45           C
HETATM 3434  O7  NAG A 901      58.563 -16.481  27.577  1.00122.88           O
HETATM 3435  C8  NAG A 901      58.087 -17.037  29.837  1.00113.95           C
HETATM 3436  C3  NAG A 901      62.342 -16.797  30.045  1.00 89.16           C
HETATM 3437  O3  NAG A 901      62.134 -15.404  30.001  1.00 97.56           O
HETATM 3438  C4  NAG A 901      62.980 -17.263  31.344  1.00 87.31           C
HETATM 3439  O4  NAG A 901      64.173 -16.547  31.624  1.00 85.84           O
HETATM 3440  C5  NAG A 901      63.247 -18.774  31.267  1.00 82.16           C
HETATM 3441  C6  NAG A 901      63.565 -19.262  32.676  1.00 76.16           C
HETATM 3442  O6  NAG A 901      63.866 -20.632  32.672  1.00 69.70           O
HETATM 3443  O5  NAG A 901      62.181 -19.567  30.733  1.00 85.99           O
HETATM 3444  C1  NAG A 902      61.790 -35.417  26.328  1.00196.31           C
HETATM 3445  C2  NAG A 902      61.320 -36.679  27.069  1.00194.34           C
HETATM 3446  N2  NAG A 902      60.766 -36.331  28.382  1.00201.84           N
HETATM 3447  C7  NAG A 902      59.477 -36.446  28.770  1.00207.33           C
HETATM 3448  O7  NAG A 902      59.100 -36.104  29.897  1.00195.43           O
HETATM 3449  C8  NAG A 902      58.453 -36.997  27.813  1.00212.10           C
HETATM 3450  C3  NAG A 902      62.473 -37.667  27.192  1.00188.39           C
HETATM 3451  O3  NAG A 902      61.977 -38.907  27.632  1.00175.58           O
HETATM 3452  C4  NAG A 902      63.169 -37.866  25.849  1.00204.48           C
HETATM 3453  O4  NAG A 902      64.319 -38.659  26.035  1.00217.61           O
HETATM 3454  C5  NAG A 902      63.562 -36.541  25.200  1.00210.18           C
HETATM 3455  C6  NAG A 902      64.167 -36.785  23.815  1.00212.53           C
HETATM 3456  O6  NAG A 902      64.189 -35.599  23.050  1.00218.88           O
HETATM 3457  O5  NAG A 902      62.418 -35.718  25.094  1.00205.76           O
HETATM 3458  C1  NAG A 903      50.370  26.721   0.402  1.00213.83           C
HETATM 3459  C2  NAG A 903      49.104  26.387  -0.414  1.00215.60           C
HETATM 3460  N2  NAG A 903      49.086  25.007  -0.888  1.00204.25           N
HETATM 3461  C7  NAG A 903      48.017  24.200  -0.874  1.00196.78           C
HETATM 3462  O7  NAG A 903      48.080  23.051  -1.312  1.00178.26           O
HETATM 3463  C8  NAG A 903      46.715  24.692  -0.301  1.00203.10           C
HETATM 3464  C3  NAG A 903      48.933  27.272  -1.647  1.00223.67           C
HETATM 3465  O3  NAG A 903      47.634  27.126  -2.175  1.00240.15           O
HETATM 3466  C4  NAG A 903      49.173  28.729  -1.298  1.00218.66           C
HETATM 3467  O4  NAG A 903      49.040  29.535  -2.446  1.00222.79           O
HETATM 3468  C5  NAG A 903      50.578  28.824  -0.725  1.00217.84           C
HETATM 3469  C6  NAG A 903      51.039  30.271  -0.538  1.00217.89           C
HETATM 3470  O6  NAG A 903      49.957  31.121  -0.220  1.00212.40           O
HETATM 3471  O5  NAG A 903      50.573  28.124   0.504  1.00223.48           O
HETATM 3472  C1  NAG A 904      74.838  -1.323   9.850  1.00 99.82           C
HETATM 3473  C2  NAG A 904      76.013  -1.564   8.909  1.00 99.64           C
HETATM 3474  N2  NAG A 904      76.995  -2.448   9.508  1.00105.58           N
HETATM 3475  C7  NAG A 904      77.494  -3.545   8.941  1.00115.63           C
HETATM 3476  O7  NAG A 904      78.328  -4.223   9.536  1.00126.83           O
HETATM 3477  C8  NAG A 904      77.030  -3.959   7.566  1.00118.78           C
HETATM 3478  C3  NAG A 904      76.728  -0.263   8.638  1.00 96.83           C
HETATM 3479  O3  NAG A 904      77.763  -0.474   7.718  1.00 99.72           O
HETATM 3480  C4  NAG A 904      75.766   0.756   8.085  1.00101.62           C
HETATM 3481  O4  NAG A 904      76.520   1.938   7.942  1.00 99.91           O
HETATM 3482  C5  NAG A 904      74.555   0.916   9.025  1.00110.31           C
HETATM 3483  C6  NAG A 904      73.530   1.932   8.465  1.00122.85           C
HETATM 3484  O6  NAG A 904      72.204   1.445   8.289  1.00120.36           O
HETATM 3485  O5  NAG A 904      73.968  -0.356   9.285  1.00 95.30           O
HETATM 3486  C1  NAG A 905      35.679 -25.277  19.293  0.00105.98           C
HETATM 3487  C2  NAG A 905      34.357 -25.896  18.864  0.00112.04           C
HETATM 3488  N2  NAG A 905      33.967 -25.325  17.593  0.00106.32           N
HETATM 3489  C7  NAG A 905      33.915 -26.046  16.479  0.00103.54           C
HETATM 3490  O7  NAG A 905      33.586 -25.559  15.399  0.00100.98           O
HETATM 3491  C8  NAG A 905      34.272 -27.501  16.580  0.00102.59           C
HETATM 3492  C3  NAG A 905      33.282 -25.652  19.911  0.00118.01           C
HETATM 3493  O3  NAG A 905      32.152 -26.428  19.597  0.00120.80           O
HETATM 3494  C4  NAG A 905      33.767 -26.024  21.305  0.00120.01           C
HETATM 3495  O4  NAG A 905      32.846 -25.545  22.255  0.00116.13           O
HETATM 3496  C5  NAG A 905      35.139 -25.437  21.617  0.00125.35           C
HETATM 3497  C6  NAG A 905      35.707 -26.041  22.900  0.00127.18           C
HETATM 3498  O6  NAG A 905      37.120 -26.032  22.853  0.00126.56           O
HETATM 3499  O5  NAG A 905      36.055 -25.706  20.583  0.00122.47           O
HETATM 3500  C1  NAG A 906      43.788  11.384  23.452  1.00 95.72           C
HETATM 3501  C2  NAG A 906      43.285  12.039  24.728  1.00 89.98           C
HETATM 3502  N2  NAG A 906      43.812  13.392  24.744  1.00 85.90           N
HETATM 3503  C7  NAG A 906      43.115  14.529  24.873  1.00 84.07           C
HETATM 3504  O7  NAG A 906      43.690  15.637  24.858  1.00 76.91           O
HETATM 3505  C8  NAG A 906      41.617  14.436  25.042  1.00 81.73           C
HETATM 3506  C3  NAG A 906      43.764  11.228  25.927  1.00 96.76           C
HETATM 3507  O3  NAG A 906      43.220  11.794  27.093  1.00 91.52           O
HETATM 3508  C4  NAG A 906      43.368   9.753  25.715  1.00103.60           C
HETATM 3509  O4  NAG A 906      43.663   8.893  26.794  1.00119.24           O
HETATM 3510  C5  NAG A 906      44.112   9.305  24.467  1.00 99.18           C
HETATM 3511  C6  NAG A 906      44.194   7.792  24.256  1.00 95.52           C
HETATM 3512  O6  NAG A 906      42.971   7.261  23.795  1.00 95.49           O
HETATM 3513  O5  NAG A 906      43.428  10.005  23.442  1.00 97.55           O
HETATM 3514  C1  NAG A 907      31.340  10.019  24.024  1.00143.00           C
HETATM 3515  C2  NAG A 907      31.308   9.251  25.361  1.00160.11           C
HETATM 3516  N2  NAG A 907      30.034   8.549  25.535  1.00153.75           N
HETATM 3517  C7  NAG A 907      29.924   7.272  25.940  1.00155.41           C
HETATM 3518  O7  NAG A 907      28.834   6.726  26.088  1.00140.50           O
HETATM 3519  C8  NAG A 907      31.165   6.464  26.220  1.00162.77           C
HETATM 3520  C3  NAG A 907      31.589  10.061  26.648  1.00160.20           C
HETATM 3521  O3  NAG A 907      32.269   9.285  27.621  1.00164.42           O
HETATM 3522  C4  NAG A 907      32.445  11.297  26.449  1.00151.52           C
HETATM 3523  O4  NAG A 907      32.162  12.158  27.528  1.00153.71           O
HETATM 3524  C5  NAG A 907      32.116  11.973  25.124  1.00147.13           C
HETATM 3525  C6  NAG A 907      32.972  13.218  24.890  1.00147.92           C
HETATM 3526  O6  NAG A 907      34.091  13.225  25.754  1.00142.01           O
HETATM 3527  O5  NAG A 907      32.321  11.040  24.083  1.00142.72           O
ATOM   3528  N   GLN A 951      48.709  -5.175   4.565  1.00 84.07           N
ATOM   3529  CA  GLN A 951      49.980  -5.067   3.789  1.00 79.61           C
ATOM   3530  CB  GLN A 951      51.195  -5.264   4.699  1.00 72.96           C
ATOM   3531  CG  GLN A 951      51.183  -4.398   5.948  1.00 72.00           C
ATOM   3532  CD  GLN A 951      51.388  -2.923   5.644  1.00 73.88           C
ATOM   3533  OE1 GLN A 951      52.540  -2.461   5.524  1.00 72.44           O
ATOM   3534  NE2 GLN A 951      50.271  -2.160   5.526  1.00 70.12           N
ATOM   3535  C   GLN A 951      49.998  -6.108   2.689  1.00 81.88           C
ATOM   3536  O   GLN A 951      50.933  -6.068   1.886  1.00 89.24           O
ATOM   3537  OXT GLN A 951      49.110  -6.981   2.585  1.00 74.07           O
ATOM   3538  N   PRO B  21      63.004 -29.908 -49.187  1.00170.36           N
ATOM   3539  CA  PRO B  21      63.794 -29.694 -47.971  1.00167.34           C
ATOM   3540  CB  PRO B  21      62.731 -29.339 -46.925  1.00163.04           C
ATOM   3541  CG  PRO B  21      61.540 -28.880 -47.702  1.00165.46           C
ATOM   3542  CD  PRO B  21      61.564 -29.692 -48.960  1.00165.03           C
ATOM   3543  C   PRO B  21      64.588 -30.946 -47.560  1.00172.02           C
ATOM   3544  O   PRO B  21      63.988 -31.982 -47.276  1.00162.22           O
ATOM   3545  N   ASN B  22      65.918 -30.837 -47.509  1.00183.09           N
ATOM   3546  CA  ASN B  22      66.810 -32.011 -47.388  1.00184.54           C
ATOM   3547  CB  ASN B  22      68.223 -31.709 -47.922  1.00195.13           C
ATOM   3548  CG  ASN B  22      68.234 -30.733 -49.090  1.00203.24           C
ATOM   3549  OD1 ASN B  22      67.283 -29.981 -49.307  1.00197.59           O
ATOM   3550  ND2 ASN B  22      69.336 -30.723 -49.833  1.00211.40           N
ATOM   3551  C   ASN B  22      66.943 -32.529 -45.951  1.00176.44           C
ATOM   3552  O   ASN B  22      66.793 -33.727 -45.689  1.00151.26           O
ATOM   3553  N   TRP B  23      67.249 -31.615 -45.031  1.00170.18           N
ATOM   3554  CA  TRP B  23      67.379 -31.943 -43.603  1.00159.87           C
ATOM   3555  CB  TRP B  23      67.824 -30.705 -42.792  1.00155.28           C
ATOM   3556  CG  TRP B  23      66.914 -29.487 -42.883  1.00151.85           C
ATOM   3557  CD1 TRP B  23      66.949 -28.506 -43.835  1.00144.13           C
ATOM   3558  NE1 TRP B  23      65.982 -27.564 -43.581  1.00141.63           N
ATOM   3559  CE2 TRP B  23      65.301 -27.914 -42.444  1.00147.56           C
ATOM   3560  CD2 TRP B  23      65.864 -29.118 -41.971  1.00152.06           C
ATOM   3561  CE3 TRP B  23      65.340 -29.694 -40.805  1.00156.42           C
ATOM   3562  CZ3 TRP B  23      64.279 -29.053 -40.157  1.00153.31           C
ATOM   3563  CH2 TRP B  23      63.741 -27.856 -40.655  1.00147.76           C
ATOM   3564  CZ2 TRP B  23      64.236 -27.271 -41.791  1.00148.15           C
ATOM   3565  C   TRP B  23      66.123 -32.588 -42.969  1.00155.99           C
ATOM   3566  O   TRP B  23      66.240 -33.280 -41.949  1.00149.88           O
ATOM   3567  N   PHE B  24      64.948 -32.380 -43.580  1.00147.29           N
ATOM   3568  CA  PHE B  24      63.666 -32.955 -43.106  1.00136.59           C
ATOM   3569  CB  PHE B  24      62.555 -32.757 -44.156  1.00131.58           C
ATOM   3570  CG  PHE B  24      61.900 -31.392 -44.149  1.00135.64           C
ATOM   3571  CD1 PHE B  24      62.604 -30.231 -43.837  1.00138.55           C
ATOM   3572  CE1 PHE B  24      61.970 -28.991 -43.857  1.00138.93           C
ATOM   3573  CZ  PHE B  24      60.633 -28.889 -44.213  1.00132.39           C
ATOM   3574  CE2 PHE B  24      59.927 -30.027 -44.539  1.00133.15           C
ATOM   3575  CD2 PHE B  24      60.559 -31.266 -44.510  1.00138.43           C
ATOM   3576  C   PHE B  24      63.784 -34.456 -42.815  1.00133.59           C
ATOM   3577  O   PHE B  24      63.131 -34.984 -41.919  1.00120.40           O
ATOM   3578  N   ASN B  25      64.606 -35.140 -43.603  1.00138.15           N
ATOM   3579  CA  ASN B  25      64.785 -36.577 -43.463  1.00131.84           C
ATOM   3580  CB  ASN B  25      65.678 -37.107 -44.579  1.00124.57           C
ATOM   3581  CG  ASN B  25      65.120 -36.804 -45.954  1.00116.14           C
ATOM   3582  OD1 ASN B  25      64.051 -37.284 -46.319  1.00104.55           O
ATOM   3583  ND2 ASN B  25      65.832 -35.986 -46.715  1.00119.59           N
ATOM   3584  C   ASN B  25      65.392 -36.908 -42.125  1.00143.48           C
ATOM   3585  O   ASN B  25      64.935 -37.822 -41.452  1.00152.00           O
ATOM   3586  N   ASN B  26      66.405 -36.135 -41.735  1.00160.78           N
ATOM   3587  CA  ASN B  26      67.165 -36.392 -40.510  1.00165.13           C
ATOM   3588  CB  ASN B  26      68.451 -35.544 -40.481  1.00171.68           C
ATOM   3589  CG  ASN B  26      69.555 -36.108 -41.361  1.00181.89           C
ATOM   3590  OD1 ASN B  26      70.323 -35.358 -41.969  1.00194.80           O
ATOM   3591  ND2 ASN B  26      69.650 -37.440 -41.423  1.00178.05           N
ATOM   3592  C   ASN B  26      66.425 -36.187 -39.195  1.00164.07           C
ATOM   3593  O   ASN B  26      66.928 -36.615 -38.154  1.00171.04           O
ATOM   3594  N   ILE B  27      65.245 -35.565 -39.221  1.00153.49           N
ATOM   3595  CA  ILE B  27      64.595 -35.154 -37.971  1.00148.44           C
ATOM   3596  CB  ILE B  27      63.363 -34.234 -38.189  1.00144.16           C
ATOM   3597  CG1 ILE B  27      62.155 -35.022 -38.724  1.00149.54           C
ATOM   3598  CD1 ILE B  27      60.821 -34.363 -38.440  1.00147.94           C
ATOM   3599  CG2 ILE B  27      63.735 -33.047 -39.073  1.00137.57           C
ATOM   3600  C   ILE B  27      64.204 -36.314 -37.055  1.00145.95           C
ATOM   3601  O   ILE B  27      64.103 -37.470 -37.480  1.00148.65           O
ATOM   3602  N   SER B  28      63.988 -35.967 -35.790  1.00142.96           N
ATOM   3603  CA  SER B  28      63.625 -36.918 -34.752  1.00138.28           C
ATOM   3604  CB  SER B  28      64.049 -36.379 -33.380  1.00144.67           C
ATOM   3605  OG  SER B  28      63.215 -36.871 -32.346  1.00153.47           O
ATOM   3606  C   SER B  28      62.128 -37.177 -34.756  1.00131.54           C
ATOM   3607  O   SER B  28      61.370 -36.530 -35.483  1.00124.81           O
ATOM   3608  N   THR B  29      61.720 -38.144 -33.946  1.00126.40           N
ATOM   3609  CA  THR B  29      60.314 -38.402 -33.698  1.00134.12           C
ATOM   3610  CB  THR B  29      59.986 -39.913 -33.815  1.00138.39           C
ATOM   3611  OG1 THR B  29      60.671 -40.654 -32.798  1.00151.89           O
ATOM   3612  CG2 THR B  29      60.403 -40.453 -35.185  1.00133.76           C
ATOM   3613  C   THR B  29      59.884 -37.833 -32.335  1.00133.68           C
ATOM   3614  O   THR B  29      58.695 -37.589 -32.130  1.00144.31           O
ATOM   3615  N   ASP B  30      60.840 -37.604 -31.423  1.00129.69           N
ATOM   3616  CA  ASP B  30      60.546 -37.033 -30.096  1.00128.08           C
ATOM   3617  CB  ASP B  30      61.809 -36.872 -29.237  1.00130.25           C
ATOM   3618  CG  ASP B  30      62.481 -38.189 -28.891  1.00129.12           C
ATOM   3619  OD1 ASP B  30      61.811 -39.246 -28.871  1.00121.81           O
ATOM   3620  OD2 ASP B  30      63.701 -38.144 -28.619  1.00123.21           O
ATOM   3621  C   ASP B  30      59.952 -35.646 -30.253  1.00132.64           C
ATOM   3622  O   ASP B  30      60.480 -34.828 -31.005  1.00134.84           O
ATOM   3623  N   LEU B  31      58.875 -35.379 -29.521  1.00129.31           N
ATOM   3624  CA  LEU B  31      58.230 -34.068 -29.549  1.00121.44           C
ATOM   3625  CB  LEU B  31      56.711 -34.236 -29.444  1.00115.04           C
ATOM   3626  CG  LEU B  31      56.059 -34.923 -30.636  1.00108.59           C
ATOM   3627  CD1 LEU B  31      54.546 -34.915 -30.450  1.00104.61           C
ATOM   3628  CD2 LEU B  31      56.496 -34.246 -31.938  1.00102.17           C
ATOM   3629  C   LEU B  31      58.721 -33.161 -28.418  1.00115.44           C
ATOM   3630  O   LEU B  31      59.236 -32.058 -28.647  1.00 95.54           O
ATOM   3631  N   PHE B  32      58.570 -33.649 -27.196  1.00113.23           N
ATOM   3632  CA  PHE B  32      58.663 -32.803 -26.017  1.00120.03           C
ATOM   3633  CB  PHE B  32      57.580 -33.250 -25.021  1.00111.55           C
ATOM   3634  CG  PHE B  32      56.206 -33.362 -25.648  1.00108.15           C
ATOM   3635  CD1 PHE B  32      55.790 -32.451 -26.617  1.00109.34           C
ATOM   3636  CE1 PHE B  32      54.539 -32.555 -27.205  1.00111.63           C
ATOM   3637  CZ  PHE B  32      53.674 -33.566 -26.821  1.00107.36           C
ATOM   3638  CE2 PHE B  32      54.066 -34.471 -25.859  1.00104.07           C
ATOM   3639  CD2 PHE B  32      55.329 -34.374 -25.283  1.00111.07           C
ATOM   3640  C   PHE B  32      60.071 -32.734 -25.393  1.00133.03           C
ATOM   3641  O   PHE B  32      60.375 -31.793 -24.654  1.00144.33           O
ATOM   3642  N   SER B  33      60.937 -33.685 -25.741  1.00130.70           N
ATOM   3643  CA  SER B  33      62.235 -33.822 -25.104  1.00115.38           C
ATOM   3644  CB  SER B  33      62.155 -34.942 -24.066  1.00113.31           C
ATOM   3645  OG  SER B  33      63.106 -34.756 -23.037  1.00122.63           O
ATOM   3646  C   SER B  33      63.297 -34.136 -26.150  1.00124.50           C
ATOM   3647  O   SER B  33      63.372 -35.263 -26.656  1.00129.31           O
ATOM   3648  N   MET B  34      64.104 -33.132 -26.491  1.00132.66           N
ATOM   3649  CA  MET B  34      65.279 -33.340 -27.345  1.00139.37           C
ATOM   3650  CB  MET B  34      65.330 -32.325 -28.489  1.00148.97           C
ATOM   3651  CG  MET B  34      64.923 -32.891 -29.843  1.00158.83           C
ATOM   3652  SD  MET B  34      65.565 -31.906 -31.214  1.00176.25           S
ATOM   3653  CE  MET B  34      67.325 -32.227 -31.123  1.00158.38           C
ATOM   3654  C   MET B  34      66.569 -33.248 -26.531  1.00135.41           C
ATOM   3655  O   MET B  34      66.857 -32.211 -25.934  1.00135.26           O
ATOM   3656  N   PRO B  35      67.342 -34.345 -26.486  1.00133.83           N
ATOM   3657  CA  PRO B  35      68.684 -34.251 -25.924  1.00128.01           C
ATOM   3658  CB  PRO B  35      69.245 -35.664 -26.105  1.00138.45           C
ATOM   3659  CG  PRO B  35      68.046 -36.555 -26.154  1.00138.79           C
ATOM   3660  CD  PRO B  35      66.955 -35.738 -26.785  1.00138.91           C
ATOM   3661  C   PRO B  35      69.508 -33.242 -26.700  1.00112.79           C
ATOM   3662  O   PRO B  35      69.310 -33.084 -27.900  1.00 93.92           O
ATOM   3663  N   GLY B  36      70.409 -32.559 -26.009  1.00116.96           N
ATOM   3664  CA  GLY B  36      71.215 -31.502 -26.617  1.00119.03           C
ATOM   3665  C   GLY B  36      72.392 -31.147 -25.737  1.00123.00           C
ATOM   3666  O   GLY B  36      72.356 -31.361 -24.521  1.00131.38           O
ATOM   3667  N   ASP B  37      73.449 -30.630 -26.349  1.00123.91           N
ATOM   3668  CA  ASP B  37      74.615 -30.173 -25.598  1.00130.53           C
ATOM   3669  CB  ASP B  37      75.689 -29.622 -26.554  1.00138.93           C
ATOM   3670  CG  ASP B  37      76.303 -30.696 -27.459  1.00129.26           C
ATOM   3671  OD1 ASP B  37      76.128 -31.902 -27.176  1.00123.62           O
ATOM   3672  OD2 ASP B  37      76.965 -30.326 -28.460  1.00117.51           O
ATOM   3673  C   ASP B  37      74.147 -29.073 -24.641  1.00127.85           C
ATOM   3674  O   ASP B  37      74.360 -29.142 -23.427  1.00109.66           O
ATOM   3675  N   ILE B  38      73.494 -28.075 -25.239  1.00135.02           N
ATOM   3676  CA  ILE B  38      72.847 -26.955 -24.557  1.00131.74           C
ATOM   3677  CB  ILE B  38      73.295 -25.613 -25.218  1.00125.43           C
ATOM   3678  CG1 ILE B  38      74.690 -25.222 -24.693  1.00120.76           C
ATOM   3679  CD1 ILE B  38      75.340 -24.044 -25.395  1.00115.64           C
ATOM   3680  CG2 ILE B  38      72.295 -24.485 -24.982  1.00127.63           C
ATOM   3681  C   ILE B  38      71.328 -27.207 -24.650  1.00129.95           C
ATOM   3682  O   ILE B  38      70.862 -27.874 -25.578  1.00134.76           O
ATOM   3683  N   LYS B  39      70.560 -26.713 -23.682  1.00123.35           N
ATOM   3684  CA  LYS B  39      69.116 -26.969 -23.652  1.00118.97           C
ATOM   3685  CB  LYS B  39      68.809 -27.993 -22.562  1.00113.58           C
ATOM   3686  CG  LYS B  39      69.670 -29.239 -22.630  1.00107.92           C
ATOM   3687  CD  LYS B  39      68.922 -30.469 -22.135  1.00111.33           C
ATOM   3688  CE  LYS B  39      68.875 -30.549 -20.615  1.00110.38           C
ATOM   3689  NZ  LYS B  39      68.135 -31.756 -20.125  1.00102.49           N
ATOM   3690  C   LYS B  39      68.246 -25.713 -23.444  1.00120.22           C
ATOM   3691  O   LYS B  39      68.710 -24.693 -22.916  1.00111.91           O
ATOM   3692  N   LEU B  40      66.984 -25.807 -23.877  1.00117.73           N
ATOM   3693  CA  LEU B  40      65.968 -24.755 -23.676  1.00104.00           C
ATOM   3694  CB  LEU B  40      65.388 -24.304 -25.013  1.00 97.94           C
ATOM   3695  CG  LEU B  40      66.356 -23.518 -25.891  1.00 98.85           C
ATOM   3696  CD1 LEU B  40      65.585 -22.905 -27.056  1.00100.00           C
ATOM   3697  CD2 LEU B  40      67.108 -22.451 -25.095  1.00 92.14           C
ATOM   3698  C   LEU B  40      64.822 -25.194 -22.791  1.00 91.14           C
ATOM   3699  O   LEU B  40      64.554 -26.377 -22.657  1.00 90.99           O
ATOM   3700  N   GLY B  41      64.148 -24.213 -22.204  1.00 88.82           N
ATOM   3701  CA  GLY B  41      63.016 -24.454 -21.316  1.00100.32           C
ATOM   3702  C   GLY B  41      61.707 -24.193 -22.039  1.00104.50           C
ATOM   3703  O   GLY B  41      61.499 -23.112 -22.585  1.00100.07           O
ATOM   3704  N   GLY B  42      60.824 -25.184 -22.051  1.00104.25           N
ATOM   3705  CA  GLY B  42      59.603 -25.099 -22.836  1.00 98.06           C
ATOM   3706  C   GLY B  42      58.422 -25.234 -21.920  1.00 95.51           C
ATOM   3707  O   GLY B  42      58.298 -26.223 -21.205  1.00 90.45           O
ATOM   3708  N   LEU B  43      57.569 -24.219 -21.927  1.00102.11           N
ATOM   3709  CA  LEU B  43      56.365 -24.210 -21.110  1.00103.61           C
ATOM   3710  CB  LEU B  43      56.500 -23.199 -19.968  1.00105.26           C
ATOM   3711  CG  LEU B  43      57.493 -23.583 -18.859  1.00107.52           C
ATOM   3712  CD1 LEU B  43      57.846 -22.376 -17.998  1.00107.77           C
ATOM   3713  CD2 LEU B  43      56.943 -24.717 -18.002  1.00107.41           C
ATOM   3714  C   LEU B  43      55.191 -23.857 -22.005  1.00 98.85           C
ATOM   3715  O   LEU B  43      55.136 -22.752 -22.531  1.00 97.88           O
ATOM   3716  N   PHE B  44      54.281 -24.815 -22.194  1.00 95.15           N
ATOM   3717  CA  PHE B  44      53.114 -24.648 -23.058  1.00 93.88           C
ATOM   3718  CB  PHE B  44      53.316 -25.403 -24.369  1.00 89.53           C
ATOM   3719  CG  PHE B  44      54.418 -24.862 -25.202  1.00 89.99           C
ATOM   3720  CD1 PHE B  44      55.721 -25.256 -24.975  1.00 91.44           C
ATOM   3721  CE1 PHE B  44      56.758 -24.753 -25.749  1.00101.59           C
ATOM   3722  CZ  PHE B  44      56.489 -23.845 -26.769  1.00100.01           C
ATOM   3723  CE2 PHE B  44      55.183 -23.443 -27.002  1.00 98.89           C
ATOM   3724  CD2 PHE B  44      54.156 -23.949 -26.216  1.00 96.49           C
ATOM   3725  C   PHE B  44      51.820 -25.139 -22.388  1.00 95.83           C
ATOM   3726  O   PHE B  44      51.872 -25.945 -21.441  1.00 82.51           O
ATOM   3727  N   PRO B  45      50.655 -24.645 -22.877  1.00 98.74           N
ATOM   3728  CA  PRO B  45      49.375 -25.159 -22.443  1.00 98.57           C
ATOM   3729  CB  PRO B  45      48.453 -23.958 -22.592  1.00 98.53           C
ATOM   3730  CG  PRO B  45      49.032 -23.192 -23.752  1.00100.49           C
ATOM   3731  CD  PRO B  45      50.473 -23.605 -23.913  1.00 96.57           C
ATOM   3732  C   PRO B  45      49.004 -26.265 -23.406  1.00109.21           C
ATOM   3733  O   PRO B  45      48.339 -26.034 -24.411  1.00125.16           O
ATOM   3734  N   ILE B  46      49.495 -27.458 -23.122  1.00108.94           N
ATOM   3735  CA  ILE B  46      49.227 -28.610 -23.954  1.00106.12           C
ATOM   3736  CB  ILE B  46      50.451 -29.534 -23.956  1.00118.14           C
ATOM   3737  CG1 ILE B  46      51.628 -28.808 -24.625  1.00123.89           C
ATOM   3738  CD1 ILE B  46      52.991 -29.306 -24.201  1.00125.40           C
ATOM   3739  CG2 ILE B  46      50.151 -30.839 -24.681  1.00123.58           C
ATOM   3740  C   ILE B  46      47.980 -29.336 -23.461  1.00100.78           C
ATOM   3741  O   ILE B  46      47.255 -29.931 -24.241  1.00100.52           O
ATOM   3742  N   LYS B  47      47.715 -29.253 -22.167  1.00 99.03           N
ATOM   3743  CA  LYS B  47      46.602 -29.946 -21.578  1.00 99.49           C
ATOM   3744  CB  LYS B  47      47.017 -31.361 -21.205  1.00115.50           C
ATOM   3745  CG  LYS B  47      47.153 -32.306 -22.386  1.00123.06           C
ATOM   3746  CD  LYS B  47      47.058 -33.761 -21.941  1.00132.77           C
ATOM   3747  CE  LYS B  47      45.622 -34.202 -21.659  1.00129.66           C
ATOM   3748  NZ  LYS B  47      45.551 -35.589 -21.108  1.00128.41           N
ATOM   3749  C   LYS B  47      46.112 -29.223 -20.335  1.00 98.47           C
ATOM   3750  O   LYS B  47      46.824 -29.132 -19.337  1.00 88.77           O
ATOM   3751  N   GLU B  48      44.882 -28.728 -20.403  1.00103.23           N
ATOM   3752  CA  GLU B  48      44.252 -28.020 -19.296  1.00104.73           C
ATOM   3753  CB  GLU B  48      43.672 -26.711 -19.813  1.00103.03           C
ATOM   3754  CG  GLU B  48      44.777 -25.843 -20.387  1.00113.61           C
ATOM   3755  CD  GLU B  48      44.279 -24.741 -21.281  1.00131.39           C
ATOM   3756  OE1 GLU B  48      43.045 -24.540 -21.360  1.00151.43           O
ATOM   3757  OE2 GLU B  48      45.138 -24.079 -21.909  1.00135.50           O
ATOM   3758  C   GLU B  48      43.192 -28.926 -18.695  1.00105.90           C
ATOM   3759  O   GLU B  48      43.119 -30.088 -19.064  1.00105.10           O
ATOM   3760  N   GLN B  49      42.396 -28.417 -17.757  1.00115.59           N
ATOM   3761  CA  GLN B  49      41.289 -29.189 -17.168  1.00117.37           C
ATOM   3762  CB  GLN B  49      40.975 -28.674 -15.759  1.00119.20           C
ATOM   3763  CG  GLN B  49      42.155 -28.604 -14.803  1.00122.97           C
ATOM   3764  CD  GLN B  49      41.814 -27.831 -13.544  1.00129.32           C
ATOM   3765  OE1 GLN B  49      41.544 -28.414 -12.489  1.00126.45           O
ATOM   3766  NE2 GLN B  49      41.801 -26.507 -13.656  1.00131.96           N
ATOM   3767  C   GLN B  49      40.046 -29.080 -18.071  1.00118.25           C
ATOM   3768  O   GLN B  49      40.158 -28.712 -19.237  1.00118.93           O
ATOM   3769  N   SER B  50      38.867 -29.409 -17.550  1.00118.72           N
ATOM   3770  CA  SER B  50      37.621 -29.091 -18.244  1.00115.80           C
ATOM   3771  CB  SER B  50      36.526 -30.110 -17.892  1.00120.33           C
ATOM   3772  OG  SER B  50      36.924 -31.444 -18.190  1.00112.32           O
ATOM   3773  C   SER B  50      37.188 -27.677 -17.855  1.00104.30           C
ATOM   3774  O   SER B  50      36.131 -27.202 -18.265  1.00102.58           O
ATOM   3775  N   VAL B  63      44.211 -32.060  -9.013  1.00150.41           N
ATOM   3776  CA  VAL B  63      43.188 -31.834 -10.027  1.00147.67           C
ATOM   3777  CB  VAL B  63      42.724 -30.362 -10.063  1.00142.83           C
ATOM   3778  CG1 VAL B  63      41.884 -30.056  -8.826  1.00137.61           C
ATOM   3779  CG2 VAL B  63      43.910 -29.409 -10.214  1.00131.44           C
ATOM   3780  C   VAL B  63      43.639 -32.280 -11.420  1.00145.34           C
ATOM   3781  O   VAL B  63      44.838 -32.426 -11.683  1.00132.35           O
ATOM   3782  N   SER B  64      42.649 -32.453 -12.299  1.00142.96           N
ATOM   3783  CA  SER B  64      42.785 -33.214 -13.539  1.00135.11           C
ATOM   3784  CB  SER B  64      41.598 -34.178 -13.652  1.00142.10           C
ATOM   3785  OG  SER B  64      41.766 -35.084 -14.728  1.00159.34           O
ATOM   3786  C   SER B  64      42.879 -32.346 -14.803  1.00121.68           C
ATOM   3787  O   SER B  64      41.880 -31.768 -15.254  1.00105.25           O
ATOM   3788  N   CYS B  65      44.089 -32.299 -15.370  1.00118.20           N
ATOM   3789  CA  CYS B  65      44.398 -31.546 -16.592  1.00120.32           C
ATOM   3790  CB  CYS B  65      45.851 -31.080 -16.558  1.00124.61           C
ATOM   3791  SG  CYS B  65      46.228 -29.977 -15.186  1.00129.52           S
ATOM   3792  C   CYS B  65      44.194 -32.390 -17.843  1.00116.61           C
ATOM   3793  O   CYS B  65      45.170 -32.804 -18.486  1.00115.46           O
ATOM   3794  N   ASP B  66      42.925 -32.602 -18.198  1.00107.73           N
ATOM   3795  CA  ASP B  66      42.539 -33.599 -19.195  1.00101.94           C
ATOM   3796  CB  ASP B  66      41.328 -34.424 -18.684  1.00 96.60           C
ATOM   3797  CG  ASP B  66      40.028 -33.602 -18.534  1.00 97.02           C
ATOM   3798  OD1 ASP B  66      39.643 -32.858 -19.466  1.00 91.78           O
ATOM   3799  OD2 ASP B  66      39.357 -33.736 -17.480  1.00 94.63           O
ATOM   3800  C   ASP B  66      42.280 -33.079 -20.616  1.00106.42           C
ATOM   3801  O   ASP B  66      42.063 -33.877 -21.517  1.00125.34           O
ATOM   3802  N   SER B  67      42.307 -31.766 -20.832  1.00110.44           N
ATOM   3803  CA  SER B  67      41.805 -31.188 -22.096  1.00113.93           C
ATOM   3804  CB  SER B  67      40.903 -29.955 -21.843  1.00118.30           C
ATOM   3805  OG  SER B  67      39.667 -30.286 -21.204  1.00109.59           O
ATOM   3806  C   SER B  67      42.938 -30.802 -23.037  1.00101.53           C
ATOM   3807  O   SER B  67      43.793 -29.992 -22.691  1.00105.27           O
ATOM   3808  N   LEU B  68      42.933 -31.364 -24.237  1.00 94.54           N
ATOM   3809  CA  LEU B  68      43.918 -30.976 -25.230  1.00 96.94           C
ATOM   3810  CB  LEU B  68      44.001 -31.999 -26.362  1.00 95.67           C
ATOM   3811  CG  LEU B  68      44.966 -31.618 -27.489  1.00101.95           C
ATOM   3812  CD1 LEU B  68      46.332 -31.246 -26.941  1.00105.13           C
ATOM   3813  CD2 LEU B  68      45.099 -32.750 -28.495  1.00107.21           C
ATOM   3814  C   LEU B  68      43.630 -29.577 -25.786  1.00 97.56           C
ATOM   3815  O   LEU B  68      42.718 -29.370 -26.592  1.00 97.91           O
ATOM   3816  N   ASN B  69      44.413 -28.614 -25.323  1.00103.22           N
ATOM   3817  CA  ASN B  69      44.494 -27.326 -25.983  1.00111.25           C
ATOM   3818  CB  ASN B  69      45.295 -26.336 -25.130  1.00111.94           C
ATOM   3819  CG  ASN B  69      45.382 -24.944 -25.745  1.00112.11           C
ATOM   3820  OD1 ASN B  69      45.434 -24.792 -26.966  1.00113.25           O
ATOM   3821  ND2 ASN B  69      45.423 -23.919 -24.894  1.00115.01           N
ATOM   3822  C   ASN B  69      45.164 -27.568 -27.333  1.00114.51           C
ATOM   3823  O   ASN B  69      46.362 -27.894 -27.402  1.00112.93           O
ATOM   3824  N   LYS B  70      44.381 -27.433 -28.400  1.00108.40           N
ATOM   3825  CA  LYS B  70      44.902 -27.676 -29.726  1.00109.42           C
ATOM   3826  CB  LYS B  70      43.784 -27.992 -30.708  1.00112.63           C
ATOM   3827  CG  LYS B  70      43.260 -29.409 -30.563  1.00115.19           C
ATOM   3828  CD  LYS B  70      42.445 -29.821 -31.774  1.00126.21           C
ATOM   3829  CE  LYS B  70      41.699 -31.124 -31.516  1.00136.00           C
ATOM   3830  NZ  LYS B  70      41.048 -31.662 -32.747  1.00142.27           N
ATOM   3831  C   LYS B  70      45.759 -26.520 -30.213  1.00111.99           C
ATOM   3832  O   LYS B  70      46.773 -26.758 -30.859  1.00113.64           O
ATOM   3833  N   ASP B  71      45.378 -25.280 -29.905  1.00116.50           N
ATOM   3834  CA  ASP B  71      46.238 -24.120 -30.226  1.00120.75           C
ATOM   3835  CB  ASP B  71      45.546 -22.795 -29.881  1.00128.88           C
ATOM   3836  CG  ASP B  71      44.449 -22.426 -30.874  1.00138.79           C
ATOM   3837  OD1 ASP B  71      43.983 -23.312 -31.629  1.00139.07           O
ATOM   3838  OD2 ASP B  71      44.046 -21.241 -30.890  1.00147.27           O
ATOM   3839  C   ASP B  71      47.592 -24.193 -29.507  1.00113.85           C
ATOM   3840  O   ASP B  71      48.629 -23.789 -30.046  1.00 91.91           O
ATOM   3841  N   GLY B  72      47.572 -24.730 -28.292  1.00120.41           N
ATOM   3842  CA  GLY B  72      48.787 -24.929 -27.509  1.00128.80           C
ATOM   3843  C   GLY B  72      49.684 -26.005 -28.088  1.00123.83           C
ATOM   3844  O   GLY B  72      50.890 -25.806 -28.284  1.00111.43           O
ATOM   3845  N   LEU B  73      49.088 -27.152 -28.381  1.00125.06           N
ATOM   3846  CA  LEU B  73      49.835 -28.236 -28.990  1.00127.87           C
ATOM   3847  CB  LEU B  73      48.890 -29.364 -29.384  1.00128.68           C
ATOM   3848  CG  LEU B  73      49.585 -30.628 -29.882  1.00134.63           C
ATOM   3849  CD1 LEU B  73      50.813 -30.984 -29.036  1.00125.70           C
ATOM   3850  CD2 LEU B  73      48.565 -31.764 -29.915  1.00138.33           C
ATOM   3851  C   LEU B  73      50.626 -27.759 -30.208  1.00121.36           C
ATOM   3852  O   LEU B  73      51.778 -28.150 -30.402  1.00113.71           O
ATOM   3853  N   GLY B  74      49.995 -26.899 -31.006  1.00127.23           N
ATOM   3854  CA  GLY B  74      50.593 -26.337 -32.215  1.00127.74           C
ATOM   3855  C   GLY B  74      51.832 -25.518 -31.936  1.00127.48           C
ATOM   3856  O   GLY B  74      52.875 -25.725 -32.561  1.00132.64           O
ATOM   3857  N   ARG B  75      51.735 -24.609 -30.972  1.00120.82           N
ATOM   3858  CA  ARG B  75      52.871 -23.751 -30.636  1.00110.69           C
ATOM   3859  CB  ARG B  75      52.538 -22.746 -29.517  1.00106.62           C
ATOM   3860  CG  ARG B  75      51.193 -22.047 -29.690  1.00 97.20           C
ATOM   3861  CD  ARG B  75      51.196 -20.556 -29.416  1.00 89.33           C
ATOM   3862  NE  ARG B  75      50.113 -19.957 -30.191  1.00 92.60           N
ATOM   3863  CZ  ARG B  75      48.814 -20.034 -29.885  1.00 93.61           C
ATOM   3864  NH1 ARG B  75      48.405 -20.661 -28.786  1.00 98.52           N
ATOM   3865  NH2 ARG B  75      47.907 -19.474 -30.685  1.00 83.95           N
ATOM   3866  C   ARG B  75      54.052 -24.624 -30.252  1.00110.18           C
ATOM   3867  O   ARG B  75      55.184 -24.288 -30.579  1.00120.70           O
ATOM   3868  N   ALA B  76      53.786 -25.758 -29.594  1.00109.92           N
ATOM   3869  CA  ALA B  76      54.847 -26.711 -29.236  1.00109.14           C
ATOM   3870  CB  ALA B  76      54.300 -27.871 -28.417  1.00108.99           C
ATOM   3871  C   ALA B  76      55.535 -27.235 -30.481  1.00104.92           C
ATOM   3872  O   ALA B  76      56.760 -27.138 -30.615  1.00109.04           O
ATOM   3873  N   LEU B  77      54.743 -27.749 -31.412  1.00 92.43           N
ATOM   3874  CA  LEU B  77      55.306 -28.309 -32.627  1.00 97.07           C
ATOM   3875  CB  LEU B  77      54.210 -28.921 -33.490  1.00 96.23           C
ATOM   3876  CG  LEU B  77      53.394 -30.042 -32.851  1.00 99.72           C
ATOM   3877  CD1 LEU B  77      52.230 -30.431 -33.743  1.00100.92           C
ATOM   3878  CD2 LEU B  77      54.272 -31.242 -32.567  1.00105.44           C
ATOM   3879  C   LEU B  77      56.098 -27.258 -33.424  1.00105.21           C
ATOM   3880  O   LEU B  77      56.988 -27.616 -34.202  1.00116.63           O
ATOM   3881  N   VAL B  78      55.787 -25.974 -33.239  1.00 97.53           N
ATOM   3882  CA  VAL B  78      56.563 -24.916 -33.886  1.00102.77           C
ATOM   3883  CB  VAL B  78      55.859 -23.536 -33.838  1.00106.66           C
ATOM   3884  CG1 VAL B  78      56.588 -22.526 -34.732  1.00104.60           C
ATOM   3885  CG2 VAL B  78      54.396 -23.647 -34.237  1.00109.17           C
ATOM   3886  C   VAL B  78      57.942 -24.771 -33.227  1.00109.31           C
ATOM   3887  O   VAL B  78      58.948 -24.556 -33.924  1.00112.38           O
ATOM   3888  N   MET B  79      57.985 -24.860 -31.893  1.00100.33           N
ATOM   3889  CA  MET B  79      59.252 -24.747 -31.172  1.00103.87           C
ATOM   3890  CB  MET B  79      59.049 -24.776 -29.656  1.00102.81           C
ATOM   3891  CG  MET B  79      60.343 -24.633 -28.849  1.00 97.92           C
ATOM   3892  SD  MET B  79      60.149 -24.891 -27.069  1.00 93.54           S
ATOM   3893  CE  MET B  79      61.875 -24.984 -26.607  1.00 99.69           C
ATOM   3894  C   MET B  79      60.152 -25.893 -31.595  1.00113.63           C
ATOM   3895  O   MET B  79      61.373 -25.719 -31.705  1.00105.35           O
ATOM   3896  N   LYS B  80      59.531 -27.057 -31.821  1.00117.87           N
ATOM   3897  CA  LYS B  80      60.200 -28.199 -32.436  1.00119.00           C
ATOM   3898  CB  LYS B  80      59.248 -29.400 -32.557  1.00128.79           C
ATOM   3899  CG  LYS B  80      59.876 -30.610 -33.248  1.00145.05           C
ATOM   3900  CD  LYS B  80      59.360 -31.953 -32.727  1.00151.03           C
ATOM   3901  CE  LYS B  80      60.193 -33.112 -33.275  1.00148.30           C
ATOM   3902  NZ  LYS B  80      61.524 -33.285 -32.612  1.00135.29           N
ATOM   3903  C   LYS B  80      60.754 -27.816 -33.806  1.00115.37           C
ATOM   3904  O   LYS B  80      61.975 -27.848 -34.010  1.00116.87           O
ATOM   3905  N   TYR B  81      59.863 -27.429 -34.723  1.00109.31           N
ATOM   3906  CA  TYR B  81      60.261 -27.066 -36.081  1.00105.22           C
ATOM   3907  CB  TYR B  81      59.149 -26.310 -36.811  1.00104.97           C
ATOM   3908  CG  TYR B  81      59.654 -25.435 -37.955  1.00115.67           C
ATOM   3909  CD1 TYR B  81      60.595 -25.915 -38.875  1.00114.47           C
ATOM   3910  CE1 TYR B  81      61.063 -25.116 -39.906  1.00109.78           C
ATOM   3911  CZ  TYR B  81      60.581 -23.826 -40.041  1.00110.66           C
ATOM   3912  OH  TYR B  81      61.045 -23.047 -41.070  1.00115.50           O
ATOM   3913  CE2 TYR B  81      59.645 -23.320 -39.153  1.00108.58           C
ATOM   3914  CD2 TYR B  81      59.189 -24.122 -38.117  1.00117.69           C
ATOM   3915  C   TYR B  81      61.527 -26.237 -36.059  1.00110.51           C
ATOM   3916  O   TYR B  81      62.525 -26.605 -36.681  1.00110.75           O
ATOM   3917  N   ALA B  82      61.481 -25.128 -35.326  1.00118.00           N
ATOM   3918  CA  ALA B  82      62.610 -24.200 -35.248  1.00122.45           C
ATOM   3919  CB  ALA B  82      62.246 -22.998 -34.389  1.00122.08           C
ATOM   3920  C   ALA B  82      63.878 -24.875 -34.714  1.00119.11           C
ATOM   3921  O   ALA B  82      64.963 -24.698 -35.273  1.00113.51           O
ATOM   3922  N   VAL B  83      63.736 -25.653 -33.643  1.00115.77           N
ATOM   3923  CA  VAL B  83      64.885 -26.299 -33.019  1.00117.66           C
ATOM   3924  CB  VAL B  83      64.495 -27.054 -31.735  1.00122.20           C
ATOM   3925  CG1 VAL B  83      65.597 -28.019 -31.314  1.00124.77           C
ATOM   3926  CG2 VAL B  83      64.195 -26.063 -30.618  1.00125.64           C
ATOM   3927  C   VAL B  83      65.534 -27.250 -34.005  1.00120.18           C
ATOM   3928  O   VAL B  83      66.762 -27.314 -34.104  1.00125.71           O
ATOM   3929  N   GLU B  84      64.708 -27.978 -34.745  1.00115.48           N
ATOM   3930  CA  GLU B  84      65.228 -28.850 -35.787  1.00114.09           C
ATOM   3931  CB  GLU B  84      64.095 -29.639 -36.447  1.00109.09           C
ATOM   3932  CG  GLU B  84      63.427 -30.650 -35.524  1.00104.16           C
ATOM   3933  CD  GLU B  84      64.228 -31.920 -35.345  1.00 98.45           C
ATOM   3934  OE1 GLU B  84      65.404 -31.936 -35.761  1.00 93.64           O
ATOM   3935  OE2 GLU B  84      63.674 -32.900 -34.789  1.00 95.78           O
ATOM   3936  C   GLU B  84      66.009 -28.035 -36.826  1.00111.89           C
ATOM   3937  O   GLU B  84      67.176 -28.335 -37.105  1.00101.49           O
ATOM   3938  N   GLU B  85      65.386 -26.979 -37.352  1.00107.13           N
ATOM   3939  CA  GLU B  85      66.014 -26.160 -38.392  1.00109.65           C
ATOM   3940  CB  GLU B  85      65.020 -25.147 -39.001  1.00105.06           C
ATOM   3941  CG  GLU B  85      65.521 -24.494 -40.293  1.00103.36           C
ATOM   3942  CD  GLU B  85      64.522 -23.560 -40.955  1.00103.29           C
ATOM   3943  OE1 GLU B  85      64.039 -22.619 -40.293  1.00102.63           O
ATOM   3944  OE2 GLU B  85      64.248 -23.740 -42.162  1.00101.59           O
ATOM   3945  C   GLU B  85      67.282 -25.434 -37.913  1.00119.06           C
ATOM   3946  O   GLU B  85      67.979 -24.823 -38.727  1.00137.34           O
ATOM   3947  N   ILE B  86      67.594 -25.495 -36.618  1.00119.00           N
ATOM   3948  CA  ILE B  86      68.778 -24.807 -36.090  1.00128.78           C
ATOM   3949  CB  ILE B  86      68.423 -24.032 -34.804  1.00144.71           C
ATOM   3950  CG1 ILE B  86      67.527 -22.834 -35.162  1.00151.78           C
ATOM   3951  CD1 ILE B  86      66.746 -22.266 -33.996  1.00163.80           C
ATOM   3952  CG2 ILE B  86      69.680 -23.545 -34.089  1.00148.77           C
ATOM   3953  C   ILE B  86      69.974 -25.749 -35.889  1.00115.97           C
ATOM   3954  O   ILE B  86      71.133 -25.374 -36.113  1.00107.59           O
ATOM   3955  N   ASN B  87      69.704 -26.974 -35.477  1.00113.36           N
ATOM   3956  CA  ASN B  87      70.748 -27.980 -35.510  1.00125.97           C
ATOM   3957  CB  ASN B  87      70.294 -29.245 -34.793  1.00132.30           C
ATOM   3958  CG  ASN B  87      70.075 -29.017 -33.315  1.00128.65           C
ATOM   3959  OD1 ASN B  87      70.616 -28.066 -32.747  1.00125.57           O
ATOM   3960  ND2 ASN B  87      69.278 -29.880 -32.682  1.00124.22           N
ATOM   3961  C   ASN B  87      71.146 -28.276 -36.955  1.00132.80           C
ATOM   3962  O   ASN B  87      72.332 -28.355 -37.263  1.00147.58           O
ATOM   3963  N   ALA B  88      70.150 -28.405 -37.836  1.00133.30           N
ATOM   3964  CA  ALA B  88      70.375 -28.614 -39.278  1.00125.75           C
ATOM   3965  CB  ALA B  88      69.042 -28.787 -40.002  1.00119.22           C
ATOM   3966  C   ALA B  88      71.205 -27.505 -39.957  1.00123.91           C
ATOM   3967  O   ALA B  88      71.938 -27.780 -40.902  1.00120.27           O
ATOM   3968  N   ASN B  89      71.079 -26.263 -39.490  1.00124.53           N
ATOM   3969  CA  ASN B  89      71.899 -25.162 -39.998  1.00124.18           C
ATOM   3970  CB  ASN B  89      71.321 -23.803 -39.561  1.00125.94           C
ATOM   3971  CG  ASN B  89      71.950 -22.610 -40.296  1.00128.80           C
ATOM   3972  OD1 ASN B  89      73.006 -22.715 -40.935  1.00127.57           O
ATOM   3973  ND2 ASN B  89      71.299 -21.455 -40.187  1.00118.32           N
ATOM   3974  C   ASN B  89      73.357 -25.317 -39.534  1.00130.24           C
ATOM   3975  O   ASN B  89      73.646 -25.385 -38.321  1.00124.69           O
ATOM   3976  N   SER B  90      74.252 -25.383 -40.527  1.00138.72           N
ATOM   3977  CA  SER B  90      75.700 -25.539 -40.330  1.00142.63           C
ATOM   3978  CB  SER B  90      76.411 -25.749 -41.677  1.00136.94           C
ATOM   3979  OG  SER B  90      75.961 -26.904 -42.356  1.00138.14           O
ATOM   3980  C   SER B  90      76.309 -24.304 -39.693  1.00145.81           C
ATOM   3981  O   SER B  90      77.190 -24.400 -38.833  1.00138.91           O
ATOM   3982  N   GLN B  91      75.838 -23.144 -40.141  1.00147.07           N
ATOM   3983  CA  GLN B  91      76.482 -21.877 -39.841  1.00151.79           C
ATOM   3984  CB  GLN B  91      76.566 -21.030 -41.111  1.00144.60           C
ATOM   3985  CG  GLN B  91      77.193 -21.756 -42.291  1.00141.02           C
ATOM   3986  CD  GLN B  91      76.943 -21.059 -43.612  1.00141.54           C
ATOM   3987  OE1 GLN B  91      77.845 -20.921 -44.431  1.00130.75           O
ATOM   3988  NE2 GLN B  91      75.709 -20.626 -43.829  1.00152.68           N
ATOM   3989  C   GLN B  91      75.761 -21.094 -38.756  1.00161.00           C
ATOM   3990  O   GLN B  91      76.042 -19.909 -38.571  1.00169.60           O
ATOM   3991  N   LEU B  92      74.830 -21.727 -38.043  1.00162.34           N
ATOM   3992  CA  LEU B  92      74.222 -21.065 -36.900  1.00166.95           C
ATOM   3993  CB  LEU B  92      72.739 -21.419 -36.737  1.00172.27           C
ATOM   3994  CG  LEU B  92      71.978 -20.680 -35.619  1.00176.29           C
ATOM   3995  CD1 LEU B  92      72.424 -19.229 -35.441  1.00170.91           C
ATOM   3996  CD2 LEU B  92      70.476 -20.734 -35.878  1.00178.21           C
ATOM   3997  C   LEU B  92      75.049 -21.405 -35.674  1.00165.53           C
ATOM   3998  O   LEU B  92      75.979 -20.675 -35.346  1.00169.63           O
ATOM   3999  N   LEU B  93      74.751 -22.511 -35.010  1.00160.26           N
ATOM   4000  CA  LEU B  93      75.560 -22.927 -33.880  1.00166.77           C
ATOM   4001  CB  LEU B  93      74.697 -23.112 -32.632  1.00166.53           C
ATOM   4002  CG  LEU B  93      74.410 -21.786 -31.906  1.00159.01           C
ATOM   4003  CD1 LEU B  93      73.072 -21.807 -31.185  1.00157.50           C
ATOM   4004  CD2 LEU B  93      75.530 -21.453 -30.933  1.00159.02           C
ATOM   4005  C   LEU B  93      76.273 -24.197 -34.312  1.00169.67           C
ATOM   4006  O   LEU B  93      75.798 -25.303 -34.034  1.00169.36           O
ATOM   4007  N   PRO B  94      77.407 -24.035 -35.030  1.00160.55           N
ATOM   4008  CA  PRO B  94      78.058 -25.170 -35.667  1.00149.72           C
ATOM   4009  CB  PRO B  94      79.377 -24.583 -36.203  1.00147.61           C
ATOM   4010  CG  PRO B  94      79.521 -23.248 -35.566  1.00148.19           C
ATOM   4011  CD  PRO B  94      78.122 -22.782 -35.327  1.00156.37           C
ATOM   4012  C   PRO B  94      78.292 -26.316 -34.703  1.00144.22           C
ATOM   4013  O   PRO B  94      77.499 -27.255 -34.685  1.00132.10           O
ATOM   4014  N   GLY B  95      79.327 -26.228 -33.873  1.00153.43           N
ATOM   4015  CA  GLY B  95      79.708 -27.359 -33.032  1.00167.04           C
ATOM   4016  C   GLY B  95      78.591 -27.849 -32.121  1.00171.98           C
ATOM   4017  O   GLY B  95      78.523 -29.043 -31.781  1.00157.33           O
ATOM   4018  N   VAL B  96      77.699 -26.928 -31.754  1.00171.77           N
ATOM   4019  CA  VAL B  96      76.759 -27.151 -30.664  1.00160.33           C
ATOM   4020  CB  VAL B  96      76.476 -25.843 -29.895  1.00170.17           C
ATOM   4021  CG1 VAL B  96      75.681 -26.140 -28.629  1.00174.82           C
ATOM   4022  CG2 VAL B  96      77.777 -25.119 -29.558  1.00171.67           C
ATOM   4023  C   VAL B  96      75.441 -27.728 -31.158  1.00133.60           C
ATOM   4024  O   VAL B  96      74.902 -27.287 -32.181  1.00109.15           O
ATOM   4025  N   LYS B  97      74.945 -28.714 -30.411  1.00115.43           N
ATOM   4026  CA  LYS B  97      73.651 -29.315 -30.663  1.00113.94           C
ATOM   4027  CB  LYS B  97      73.722 -30.832 -30.567  1.00111.45           C
ATOM   4028  CG  LYS B  97      72.491 -31.518 -31.122  1.00113.13           C
ATOM   4029  CD  LYS B  97      72.339 -32.935 -30.592  1.00123.12           C
ATOM   4030  CE  LYS B  97      70.923 -33.453 -30.828  1.00129.82           C
ATOM   4031  NZ  LYS B  97      70.756 -34.892 -30.477  1.00125.91           N
ATOM   4032  C   LYS B  97      72.671 -28.783 -29.632  1.00120.33           C
ATOM   4033  O   LYS B  97      72.906 -28.913 -28.424  1.00119.60           O
ATOM   4034  N   LEU B  98      71.572 -28.207 -30.133  1.00120.35           N
ATOM   4035  CA  LEU B  98      70.552 -27.523 -29.329  1.00110.56           C
ATOM   4036  CB  LEU B  98      70.200 -26.201 -30.004  1.00108.10           C
ATOM   4037  CG  LEU B  98      69.329 -25.268 -29.166  1.00118.18           C
ATOM   4038  CD1 LEU B  98      70.200 -24.474 -28.204  1.00125.20           C
ATOM   4039  CD2 LEU B  98      68.515 -24.342 -30.055  1.00123.02           C
ATOM   4040  C   LEU B  98      69.261 -28.349 -29.102  1.00102.27           C
ATOM   4041  O   LEU B  98      68.422 -28.483 -29.990  1.00 94.30           O
ATOM   4042  N   GLY B  99      69.098 -28.880 -27.897  1.00 96.10           N
ATOM   4043  CA  GLY B  99      67.929 -29.673 -27.577  1.00 90.57           C
ATOM   4044  C   GLY B  99      67.005 -28.825 -26.758  1.00 84.88           C
ATOM   4045  O   GLY B  99      67.120 -27.614 -26.774  1.00 73.31           O
ATOM   4046  N   TYR B 100      66.108 -29.481 -26.029  1.00 97.89           N
ATOM   4047  CA  TYR B 100      65.205 -28.819 -25.090  1.00106.52           C
ATOM   4048  CB  TYR B 100      64.245 -27.902 -25.843  1.00114.72           C
ATOM   4049  CG  TYR B 100      63.394 -28.638 -26.852  1.00119.23           C
ATOM   4050  CD1 TYR B 100      62.334 -29.452 -26.445  1.00119.49           C
ATOM   4051  CE1 TYR B 100      61.556 -30.126 -27.367  1.00118.07           C
ATOM   4052  CZ  TYR B 100      61.823 -29.989 -28.714  1.00114.52           C
ATOM   4053  OH  TYR B 100      61.043 -30.658 -29.620  1.00116.43           O
ATOM   4054  CE2 TYR B 100      62.865 -29.190 -29.146  1.00116.30           C
ATOM   4055  CD2 TYR B 100      63.645 -28.522 -28.215  1.00120.04           C
ATOM   4056  C   TYR B 100      64.368 -29.803 -24.283  1.00106.90           C
ATOM   4057  O   TYR B 100      64.380 -31.012 -24.533  1.00107.31           O
ATOM   4058  N   LYS B 101      63.620 -29.256 -23.332  1.00109.68           N
ATOM   4059  CA  LYS B 101      62.539 -29.987 -22.686  1.00118.60           C
ATOM   4060  CB  LYS B 101      62.977 -30.584 -21.341  1.00128.09           C
ATOM   4061  CG  LYS B 101      63.939 -31.758 -21.476  1.00137.83           C
ATOM   4062  CD  LYS B 101      63.827 -32.736 -20.316  1.00145.86           C
ATOM   4063  CE  LYS B 101      64.911 -33.806 -20.384  1.00151.31           C
ATOM   4064  NZ  LYS B 101      64.979 -34.633 -19.147  1.00157.09           N
ATOM   4065  C   LYS B 101      61.319 -29.081 -22.520  1.00109.80           C
ATOM   4066  O   LYS B 101      61.433 -27.915 -22.131  1.00 96.67           O
ATOM   4067  N   ILE B 102      60.156 -29.647 -22.825  1.00105.37           N
ATOM   4068  CA  ILE B 102      58.899 -28.929 -22.806  1.00104.52           C
ATOM   4069  CB  ILE B 102      58.310 -28.864 -24.238  1.00 99.22           C
ATOM   4070  CG1 ILE B 102      59.181 -27.965 -25.129  1.00 89.37           C
ATOM   4071  CD1 ILE B 102      58.759 -27.929 -26.574  1.00 87.81           C
ATOM   4072  CG2 ILE B 102      56.870 -28.360 -24.209  1.00106.50           C
ATOM   4073  C   ILE B 102      57.923 -29.606 -21.828  1.00103.50           C
ATOM   4074  O   ILE B 102      57.825 -30.835 -21.793  1.00104.29           O
ATOM   4075  N   TYR B 103      57.206 -28.804 -21.037  1.00104.72           N
ATOM   4076  CA  TYR B 103      56.138 -29.325 -20.161  1.00105.80           C
ATOM   4077  CB  TYR B 103      56.565 -29.307 -18.689  1.00112.57           C
ATOM   4078  CG  TYR B 103      57.871 -30.012 -18.378  1.00111.14           C
ATOM   4079  CD1 TYR B 103      57.889 -31.340 -17.946  1.00109.93           C
ATOM   4080  CE1 TYR B 103      59.087 -31.981 -17.655  1.00107.71           C
ATOM   4081  CZ  TYR B 103      60.283 -31.285 -17.783  1.00105.82           C
ATOM   4082  OH  TYR B 103      61.485 -31.878 -17.493  1.00103.79           O
ATOM   4083  CE2 TYR B 103      60.284 -29.972 -18.195  1.00108.26           C
ATOM   4084  CD2 TYR B 103      59.088 -29.341 -18.490  1.00107.90           C
ATOM   4085  C   TYR B 103      54.816 -28.562 -20.288  1.00 92.69           C
ATOM   4086  O   TYR B 103      54.756 -27.451 -20.783  1.00 91.43           O
ATOM   4087  N   ASN B 104      53.759 -29.183 -19.809  1.00 88.26           N
ATOM   4088  CA  ASN B 104      52.443 -28.609 -19.868  1.00 94.10           C
ATOM   4089  CB  ASN B 104      51.398 -29.722 -19.831  1.00108.69           C
ATOM   4090  CG  ASN B 104      49.982 -29.197 -19.828  1.00110.01           C
ATOM   4091  OD1 ASN B 104      49.636 -28.343 -20.636  1.00124.69           O
ATOM   4092  ND2 ASN B 104      49.150 -29.714 -18.932  1.00105.66           N
ATOM   4093  C   ASN B 104      52.275 -27.742 -18.652  1.00 95.09           C
ATOM   4094  O   ASN B 104      52.633 -28.160 -17.546  1.00 91.96           O
ATOM   4095  N   THR B 105      51.728 -26.544 -18.845  1.00 94.72           N
ATOM   4096  CA  THR B 105      51.401 -25.681 -17.716  1.00 96.32           C
ATOM   4097  CB  THR B 105      51.396 -24.154 -18.061  1.00104.18           C
ATOM   4098  OG1 THR B 105      50.207 -23.776 -18.777  1.00112.22           O
ATOM   4099  CG2 THR B 105      52.635 -23.742 -18.871  1.00106.84           C
ATOM   4100  C   THR B 105      50.060 -26.101 -17.124  1.00 92.10           C
ATOM   4101  O   THR B 105      49.899 -26.110 -15.918  1.00103.84           O
ATOM   4102  N   CYS B 106      49.106 -26.465 -17.973  1.00 91.07           N
ATOM   4103  CA  CYS B 106      47.710 -26.621 -17.563  1.00 96.60           C
ATOM   4104  CB  CYS B 106      47.609 -27.565 -16.357  1.00107.27           C
ATOM   4105  SG  CYS B 106      45.940 -28.160 -16.007  1.00128.46           S
ATOM   4106  C   CYS B 106      47.055 -25.237 -17.283  1.00 95.13           C
ATOM   4107  O   CYS B 106      45.922 -25.140 -16.805  1.00 86.62           O
ATOM   4108  N   ARG B 107      47.758 -24.167 -17.660  1.00100.57           N
ATOM   4109  CA  ARG B 107      47.401 -22.802 -17.285  1.00 97.26           C
ATOM   4110  CB  ARG B 107      46.283 -22.251 -18.163  1.00 98.76           C
ATOM   4111  CG  ARG B 107      46.205 -20.734 -18.093  1.00106.94           C
ATOM   4112  CD  ARG B 107      44.964 -20.212 -18.780  1.00110.88           C
ATOM   4113  NE  ARG B 107      44.982 -20.565 -20.198  1.00111.93           N
ATOM   4114  CZ  ARG B 107      44.013 -21.197 -20.859  1.00108.93           C
ATOM   4115  NH1 ARG B 107      42.875 -21.561 -20.262  1.00101.57           N
ATOM   4116  NH2 ARG B 107      44.184 -21.448 -22.153  1.00115.32           N
ATOM   4117  C   ARG B 107      46.998 -22.764 -15.826  1.00 88.07           C
ATOM   4118  O   ARG B 107      46.005 -22.175 -15.458  1.00 77.04           O
ATOM   4119  N   HIS B 108      47.802 -23.400 -14.998  1.00 84.93           N
ATOM   4120  CA  HIS B 108      47.459 -23.595 -13.630  1.00 88.59           C
ATOM   4121  CB  HIS B 108      46.952 -25.016 -13.448  1.00 90.07           C
ATOM   4122  CG  HIS B 108      46.354 -25.270 -12.104  1.00100.74           C
ATOM   4123  ND1 HIS B 108      47.085 -25.770 -11.046  1.00105.00           N
ATOM   4124  CE1 HIS B 108      46.304 -25.885  -9.988  1.00107.06           C
ATOM   4125  NE2 HIS B 108      45.091 -25.483 -10.323  1.00115.08           N
ATOM   4126  CD2 HIS B 108      45.098 -25.084 -11.638  1.00108.72           C
ATOM   4127  C   HIS B 108      48.712 -23.338 -12.811  1.00 96.00           C
ATOM   4128  O   HIS B 108      49.813 -23.725 -13.213  1.00 80.86           O
ATOM   4129  N   SER B 109      48.536 -22.686 -11.662  1.00110.07           N
ATOM   4130  CA  SER B 109      49.663 -22.244 -10.830  1.00114.03           C
ATOM   4131  CB  SER B 109      49.184 -21.283  -9.736  1.00125.38           C
ATOM   4132  OG  SER B 109      50.280 -20.774  -8.987  1.00134.89           O
ATOM   4133  C   SER B 109      50.478 -23.378 -10.200  1.00104.91           C
ATOM   4134  O   SER B 109      51.690 -23.350 -10.255  1.00116.68           O
ATOM   4135  N   ALA B 110      49.827 -24.360  -9.588  1.00107.85           N
ATOM   4136  CA  ALA B 110      50.548 -25.501  -8.989  1.00113.20           C
ATOM   4137  CB  ALA B 110      49.560 -26.488  -8.360  1.00118.10           C
ATOM   4138  C   ALA B 110      51.425 -26.230 -10.015  1.00105.93           C
ATOM   4139  O   ALA B 110      52.617 -26.497  -9.777  1.00 88.40           O
ATOM   4140  N   VAL B 111      50.812 -26.515 -11.163  1.00105.48           N
ATOM   4141  CA  VAL B 111      51.367 -27.410 -12.167  1.00101.87           C
ATOM   4142  CB  VAL B 111      50.335 -27.702 -13.288  1.00 96.61           C
ATOM   4143  CG1 VAL B 111      50.946 -28.529 -14.416  1.00 97.65           C
ATOM   4144  CG2 VAL B 111      49.122 -28.415 -12.712  1.00 95.32           C
ATOM   4145  C   VAL B 111      52.634 -26.794 -12.737  1.00101.46           C
ATOM   4146  O   VAL B 111      53.642 -27.478 -12.884  1.00109.69           O
ATOM   4147  N   ILE B 112      52.584 -25.492 -13.003  1.00 96.08           N
ATOM   4148  CA  ILE B 112      53.662 -24.798 -13.703  1.00 93.14           C
ATOM   4149  CB  ILE B 112      53.157 -23.437 -14.277  1.00 96.38           C
ATOM   4150  CG1 ILE B 112      53.991 -22.997 -15.483  1.00101.07           C
ATOM   4151  CD1 ILE B 112      53.493 -21.721 -16.127  1.00 97.76           C
ATOM   4152  CG2 ILE B 112      53.131 -22.342 -13.221  1.00 96.38           C
ATOM   4153  C   ILE B 112      54.931 -24.638 -12.848  1.00 89.14           C
ATOM   4154  O   ILE B 112      56.025 -24.486 -13.394  1.00 88.32           O
ATOM   4155  N   VAL B 113      54.797 -24.711 -11.525  1.00 90.98           N
ATOM   4156  CA  VAL B 113      55.935 -24.485 -10.608  1.00102.53           C
ATOM   4157  CB  VAL B 113      55.478 -24.530  -9.128  1.00 99.77           C
ATOM   4158  CG1 VAL B 113      56.675 -24.528  -8.175  1.00 95.69           C
ATOM   4159  CG2 VAL B 113      54.544 -23.372  -8.825  1.00100.60           C
ATOM   4160  C   VAL B 113      57.068 -25.506 -10.775  1.00108.25           C
ATOM   4161  O   VAL B 113      58.249 -25.153 -10.933  1.00 94.94           O
ATOM   4162  N   ARG B 114      56.686 -26.774 -10.718  1.00110.47           N
ATOM   4163  CA  ARG B 114      57.642 -27.864 -10.680  1.00107.03           C
ATOM   4164  CB  ARG B 114      56.913 -29.208 -10.565  1.00119.02           C
ATOM   4165  CG  ARG B 114      56.023 -29.335  -9.333  1.00124.31           C
ATOM   4166  CD  ARG B 114      55.257 -30.649  -9.333  1.00127.52           C
ATOM   4167  NE  ARG B 114      54.467 -30.833  -8.118  1.00130.47           N
ATOM   4168  CZ  ARG B 114      54.966 -31.122  -6.913  1.00145.56           C
ATOM   4169  NH1 ARG B 114      56.279 -31.246  -6.722  1.00146.85           N
ATOM   4170  NH2 ARG B 114      54.142 -31.278  -5.877  1.00160.78           N
ATOM   4171  C   ARG B 114      58.559 -27.825 -11.901  1.00 97.45           C
ATOM   4172  O   ARG B 114      59.771 -27.901 -11.755  1.00 92.21           O
ATOM   4173  N   PRO B 115      57.992 -27.681 -13.109  1.00 92.44           N
ATOM   4174  CA  PRO B 115      58.881 -27.610 -14.268  1.00 98.32           C
ATOM   4175  CB  PRO B 115      57.924 -27.586 -15.466  1.00 95.58           C
ATOM   4176  CG  PRO B 115      56.595 -27.235 -14.912  1.00 97.28           C
ATOM   4177  CD  PRO B 115      56.578 -27.726 -13.502  1.00 94.60           C
ATOM   4178  C   PRO B 115      59.767 -26.371 -14.265  1.00102.96           C
ATOM   4179  O   PRO B 115      60.875 -26.396 -14.820  1.00 97.50           O
ATOM   4180  N   ALA B 116      59.286 -25.294 -13.653  1.00103.28           N
ATOM   4181  CA  ALA B 116      60.119 -24.118 -13.495  1.00104.06           C
ATOM   4182  CB  ALA B 116      59.341 -22.961 -12.891  1.00106.40           C
ATOM   4183  C   ALA B 116      61.277 -24.516 -12.610  1.00 97.35           C
ATOM   4184  O   ALA B 116      62.430 -24.279 -12.938  1.00 90.90           O
ATOM   4185  N   LEU B 117      60.966 -25.167 -11.501  1.00101.64           N
ATOM   4186  CA  LEU B 117      62.018 -25.607 -10.594  1.00110.99           C
ATOM   4187  CB  LEU B 117      61.431 -26.160  -9.299  1.00107.96           C
ATOM   4188  CG  LEU B 117      60.755 -25.095  -8.433  1.00102.40           C
ATOM   4189  CD1 LEU B 117      59.768 -25.773  -7.499  1.00104.12           C
ATOM   4190  CD2 LEU B 117      61.769 -24.235  -7.676  1.00 91.16           C
ATOM   4191  C   LEU B 117      62.921 -26.639 -11.261  1.00114.38           C
ATOM   4192  O   LEU B 117      64.140 -26.589 -11.100  1.00125.03           O
ATOM   4193  N   SER B 118      62.336 -27.550 -12.031  1.00109.67           N
ATOM   4194  CA  SER B 118      63.132 -28.509 -12.790  1.00108.58           C
ATOM   4195  CB  SER B 118      62.244 -29.440 -13.626  1.00111.63           C
ATOM   4196  OG  SER B 118      62.016 -28.918 -14.930  1.00114.65           O
ATOM   4197  C   SER B 118      64.168 -27.817 -13.696  1.00106.75           C
ATOM   4198  O   SER B 118      65.243 -28.362 -13.907  1.00108.34           O
ATOM   4199  N   PHE B 119      63.853 -26.630 -14.220  1.00104.02           N
ATOM   4200  CA  PHE B 119      64.796 -25.893 -15.079  1.00106.27           C
ATOM   4201  CB  PHE B 119      64.097 -24.733 -15.793  1.00110.88           C
ATOM   4202  CG  PHE B 119      62.923 -25.140 -16.643  1.00114.62           C
ATOM   4203  CD1 PHE B 119      62.929 -26.323 -17.372  1.00111.88           C
ATOM   4204  CE1 PHE B 119      61.849 -26.664 -18.165  1.00117.05           C
ATOM   4205  CZ  PHE B 119      60.749 -25.823 -18.248  1.00117.45           C
ATOM   4206  CE2 PHE B 119      60.733 -24.640 -17.537  1.00116.21           C
ATOM   4207  CD2 PHE B 119      61.816 -24.299 -16.747  1.00119.54           C
ATOM   4208  C   PHE B 119      66.003 -25.316 -14.335  1.00104.53           C
ATOM   4209  O   PHE B 119      67.004 -24.927 -14.946  1.00100.86           O
ATOM   4210  N   LEU B 120      65.904 -25.244 -13.018  1.00104.20           N
ATOM   4211  CA  LEU B 120      66.924 -24.593 -12.221  1.00109.19           C
ATOM   4212  CB  LEU B 120      66.232 -23.688 -11.189  1.00116.58           C
ATOM   4213  CG  LEU B 120      65.268 -22.638 -11.774  1.00113.23           C
ATOM   4214  CD1 LEU B 120      64.435 -21.971 -10.695  1.00109.07           C
ATOM   4215  CD2 LEU B 120      66.032 -21.592 -12.567  1.00118.34           C
ATOM   4216  C   LEU B 120      67.870 -25.595 -11.546  1.00102.04           C
ATOM   4217  O   LEU B 120      68.811 -25.202 -10.864  1.00 89.17           O
ATOM   4218  N   THR B 121      67.634 -26.888 -11.747  1.00102.50           N
ATOM   4219  CA  THR B 121      68.488 -27.908 -11.146  1.00107.86           C
ATOM   4220  CB  THR B 121      67.942 -29.335 -11.375  1.00103.20           C
ATOM   4221  OG1 THR B 121      67.694 -29.543 -12.770  1.00110.98           O
ATOM   4222  CG2 THR B 121      66.662 -29.567 -10.595  1.00 98.07           C
ATOM   4223  C   THR B 121      69.920 -27.837 -11.694  1.00120.00           C
ATOM   4224  O   THR B 121      70.154 -27.395 -12.835  1.00123.74           O
ATOM   4225  N   GLU B 122      70.869 -28.277 -10.869  1.00116.70           N
ATOM   4226  CA  GLU B 122      72.265 -28.309 -11.268  1.00114.27           C
ATOM   4227  CB  GLU B 122      73.160 -28.694 -10.087  1.00127.20           C
ATOM   4228  CG  GLU B 122      74.532 -28.028 -10.082  1.00127.04           C
ATOM   4229  CD  GLU B 122      75.543 -28.791 -10.896  1.00126.59           C
ATOM   4230  OE1 GLU B 122      75.796 -29.970 -10.560  1.00121.41           O
ATOM   4231  OE2 GLU B 122      76.078 -28.211 -11.864  1.00131.87           O
ATOM   4232  C   GLU B 122      72.367 -29.316 -12.395  1.00111.44           C
ATOM   4233  O   GLU B 122      71.757 -30.394 -12.324  1.00 92.30           O
ATOM   4234  N   LYS B 123      73.120 -28.949 -13.435  1.00118.43           N
ATOM   4235  CA  LYS B 123      73.138 -29.694 -14.706  1.00121.36           C
ATOM   4236  CB  LYS B 123      74.069 -29.018 -15.712  1.00112.47           C
ATOM   4237  CG  LYS B 123      73.962 -29.628 -17.105  1.00116.80           C
ATOM   4238  CD  LYS B 123      74.158 -28.591 -18.200  1.00115.88           C
ATOM   4239  CE  LYS B 123      74.219 -29.244 -19.569  1.00116.75           C
ATOM   4240  NZ  LYS B 123      74.448 -28.229 -20.634  1.00116.59           N
ATOM   4241  C   LYS B 123      73.509 -31.178 -14.593  1.00124.95           C
ATOM   4242  O   LYS B 123      72.765 -32.045 -15.070  1.00124.10           O
ATOM   4243  N   SER B 124      74.660 -31.451 -13.976  1.00122.65           N
ATOM   4244  CA  SER B 124      75.115 -32.820 -13.710  1.00116.04           C
ATOM   4245  CB  SER B 124      76.548 -32.793 -13.174  1.00112.77           C
ATOM   4246  OG  SER B 124      76.630 -32.030 -11.981  1.00109.20           O
ATOM   4247  C   SER B 124      74.216 -33.593 -12.726  1.00122.26           C
ATOM   4248  O   SER B 124      73.823 -34.727 -13.010  1.00115.63           O
ATOM   4249  N   ASN B 125      73.885 -32.978 -11.588  1.00135.56           N
ATOM   4250  CA  ASN B 125      73.183 -33.677 -10.491  1.00148.91           C
ATOM   4251  CB  ASN B 125      73.207 -32.841  -9.209  1.00152.48           C
ATOM   4252  CG  ASN B 125      74.592 -32.694  -8.624  1.00153.37           C
ATOM   4253  OD1 ASN B 125      75.563 -33.290  -9.097  1.00149.18           O
ATOM   4254  ND2 ASN B 125      74.688 -31.889  -7.580  1.00161.10           N
ATOM   4255  C   ASN B 125      71.728 -34.069 -10.754  1.00159.48           C
ATOM   4256  O   ASN B 125      71.354 -35.228 -10.562  1.00173.46           O
ATOM   4257  N   GLY B 126      70.906 -33.103 -11.159  1.00157.46           N
ATOM   4258  CA  GLY B 126      69.466 -33.324 -11.272  1.00145.76           C
ATOM   4259  C   GLY B 126      68.687 -32.661 -10.149  1.00142.57           C
ATOM   4260  O   GLY B 126      67.459 -32.598 -10.221  1.00138.91           O
ATOM   4261  N   THR B 127      69.387 -32.156  -9.123  1.00132.11           N
ATOM   4262  CA  THR B 127      68.739 -31.427  -8.020  1.00126.18           C
ATOM   4263  CB  THR B 127      69.023 -32.051  -6.638  1.00133.26           C
ATOM   4264  OG1 THR B 127      70.424 -31.950  -6.343  1.00152.58           O
ATOM   4265  CG2 THR B 127      68.574 -33.494  -6.588  1.00126.62           C
ATOM   4266  C   THR B 127      69.149 -29.963  -7.915  1.00114.80           C
ATOM   4267  O   THR B 127      70.238 -29.563  -8.357  1.00 91.18           O
ATOM   4268  N   LEU B 128      68.251 -29.207  -7.273  1.00116.66           N
ATOM   4269  CA  LEU B 128      68.348 -27.758  -7.070  1.00117.62           C
ATOM   4270  CB  LEU B 128      66.942 -27.129  -7.125  1.00123.65           C
ATOM   4271  CG  LEU B 128      66.758 -25.642  -6.767  1.00127.42           C
ATOM   4272  CD1 LEU B 128      67.219 -24.750  -7.909  1.00131.54           C
ATOM   4273  CD2 LEU B 128      65.313 -25.321  -6.402  1.00121.70           C
ATOM   4274  C   LEU B 128      68.970 -27.474  -5.713  1.00109.93           C
ATOM   4275  O   LEU B 128      68.336 -27.685  -4.687  1.00102.60           O
ATOM   4276  N   SER B 129      70.202 -26.986  -5.700  1.00111.61           N
ATOM   4277  CA  SER B 129      70.888 -26.743  -4.438  1.00115.82           C
ATOM   4278  CB  SER B 129      72.397 -26.623  -4.665  1.00123.49           C
ATOM   4279  OG  SER B 129      72.706 -25.559  -5.559  1.00125.23           O
ATOM   4280  C   SER B 129      70.351 -25.484  -3.767  1.00115.64           C
ATOM   4281  O   SER B 129      69.624 -24.703  -4.382  1.00103.39           O
ATOM   4282  N   VAL B 130      70.715 -25.307  -2.498  1.00122.04           N
ATOM   4283  CA  VAL B 130      70.410 -24.091  -1.744  1.00128.99           C
ATOM   4284  CB  VAL B 130      69.843 -24.427  -0.348  1.00141.01           C
ATOM   4285  CG1 VAL B 130      69.426 -23.148   0.380  1.00143.98           C
ATOM   4286  CG2 VAL B 130      68.675 -25.408  -0.455  1.00146.50           C
ATOM   4287  C   VAL B 130      71.681 -23.259  -1.558  1.00127.28           C
ATOM   4288  O   VAL B 130      72.626 -23.709  -0.911  1.00140.05           O
ATOM   4289  N   GLU B 131      71.704 -22.047  -2.106  1.00121.38           N
ATOM   4290  CA  GLU B 131      72.879 -21.167  -1.996  1.00116.18           C
ATOM   4291  CB  GLU B 131      73.848 -21.391  -3.171  1.00120.17           C
ATOM   4292  CG  GLU B 131      74.933 -22.432  -2.923  1.00123.28           C
ATOM   4293  CD  GLU B 131      76.049 -22.422  -3.968  1.00135.19           C
ATOM   4294  OE1 GLU B 131      75.952 -21.708  -4.997  1.00129.47           O
ATOM   4295  OE2 GLU B 131      77.049 -23.146  -3.758  1.00152.41           O
ATOM   4296  C   GLU B 131      72.455 -19.709  -1.962  1.00 99.60           C
ATOM   4297  O   GLU B 131      71.501 -19.337  -2.609  1.00 96.96           O
ATOM   4298  N   CYS B 132      73.166 -18.880  -1.213  1.00 98.03           N
ATOM   4299  CA  CYS B 132      72.895 -17.445  -1.228  1.00102.59           C
ATOM   4300  CB  CYS B 132      73.356 -16.797   0.072  1.00109.88           C
ATOM   4301  SG  CYS B 132      72.414 -17.405   1.496  1.00141.08           S
ATOM   4302  C   CYS B 132      73.510 -16.737  -2.432  1.00102.02           C
ATOM   4303  O   CYS B 132      73.161 -15.595  -2.702  1.00 99.13           O
ATOM   4304  N   ASN B 133      74.414 -17.416  -3.144  1.00111.49           N
ATOM   4305  CA  ASN B 133      75.036 -16.900  -4.375  1.00119.67           C
ATOM   4306  CB  ASN B 133      76.522 -16.566  -4.141  1.00121.40           C
ATOM   4307  CG  ASN B 133      77.116 -15.637  -5.204  1.00122.22           C
ATOM   4308  OD1 ASN B 133      76.435 -15.233  -6.157  1.00110.30           O
ATOM   4309  ND2 ASN B 133      78.424 -15.288  -5.021  1.00127.83           N
ATOM   4310  C   ASN B 133      74.920 -17.972  -5.451  1.00128.21           C
ATOM   4311  O   ASN B 133      75.328 -19.119  -5.239  1.00132.37           O
ATOM   4312  N   TYR B 134      74.362 -17.595  -6.598  1.00129.17           N
ATOM   4313  CA  TYR B 134      74.192 -18.516  -7.709  1.00121.28           C
ATOM   4314  CB  TYR B 134      72.709 -18.729  -7.969  1.00111.10           C
ATOM   4315  CG  TYR B 134      72.001 -19.626  -6.986  1.00102.32           C
ATOM   4316  CD1 TYR B 134      72.216 -20.996  -6.990  1.00100.75           C
ATOM   4317  CE1 TYR B 134      71.541 -21.840  -6.120  1.00 99.31           C
ATOM   4318  CZ  TYR B 134      70.623 -21.319  -5.240  1.00100.69           C
ATOM   4319  OH  TYR B 134      69.957 -22.158  -4.363  1.00 87.06           O
ATOM   4320  CE2 TYR B 134      70.378 -19.955  -5.232  1.00107.44           C
ATOM   4321  CD2 TYR B 134      71.064 -19.119  -6.104  1.00103.97           C
ATOM   4322  C   TYR B 134      74.877 -17.997  -8.979  1.00126.61           C
ATOM   4323  O   TYR B 134      74.323 -18.108 -10.075  1.00131.02           O
ATOM   4324  N   THR B 135      76.084 -17.448  -8.833  1.00125.62           N
ATOM   4325  CA  THR B 135      76.846 -16.922  -9.978  1.00130.70           C
ATOM   4326  CB  THR B 135      77.748 -15.739  -9.555  1.00131.21           C
ATOM   4327  OG1 THR B 135      77.018 -14.858  -8.690  1.00135.92           O
ATOM   4328  CG2 THR B 135      78.230 -14.957 -10.769  1.00128.52           C
ATOM   4329  C   THR B 135      77.695 -18.006 -10.671  1.00128.75           C
ATOM   4330  O   THR B 135      77.948 -17.926 -11.877  1.00116.32           O
ATOM   4331  N   ASP B 136      78.133 -19.002  -9.896  1.00134.67           N
ATOM   4332  CA  ASP B 136      78.858 -20.170 -10.414  1.00139.75           C
ATOM   4333  CB  ASP B 136      80.170 -20.392  -9.639  1.00140.77           C
ATOM   4334  CG  ASP B 136      81.294 -19.479 -10.099  1.00143.80           C
ATOM   4335  OD1 ASP B 136      81.214 -18.921 -11.215  1.00142.86           O
ATOM   4336  OD2 ASP B 136      82.275 -19.331  -9.340  1.00152.60           O
ATOM   4337  C   ASP B 136      77.985 -21.423 -10.321  1.00138.70           C
ATOM   4338  O   ASP B 136      78.451 -22.499  -9.937  1.00146.59           O
ATOM   4339  N   TYR B 137      76.717 -21.276 -10.684  1.00134.01           N
ATOM   4340  CA  TYR B 137      75.777 -22.379 -10.652  1.00134.97           C
ATOM   4341  CB  TYR B 137      74.583 -21.985  -9.781  1.00130.62           C
ATOM   4342  CG  TYR B 137      73.591 -23.093  -9.514  1.00131.97           C
ATOM   4343  CD1 TYR B 137      73.912 -24.166  -8.675  1.00131.54           C
ATOM   4344  CE1 TYR B 137      72.996 -25.177  -8.417  1.00128.69           C
ATOM   4345  CZ  TYR B 137      71.731 -25.116  -8.987  1.00130.73           C
ATOM   4346  OH  TYR B 137      70.813 -26.113  -8.737  1.00117.10           O
ATOM   4347  CE2 TYR B 137      71.391 -24.054  -9.812  1.00132.21           C
ATOM   4348  CD2 TYR B 137      72.315 -23.052 -10.067  1.00130.40           C
ATOM   4349  C   TYR B 137      75.338 -22.690 -12.080  1.00133.41           C
ATOM   4350  O   TYR B 137      74.761 -21.839 -12.751  1.00135.68           O
ATOM   4351  N   GLU B 138      75.626 -23.890 -12.569  1.00130.44           N
ATOM   4352  CA  GLU B 138      75.123 -24.259 -13.886  1.00131.51           C
ATOM   4353  CB  GLU B 138      76.058 -25.208 -14.640  1.00137.32           C
ATOM   4354  CG  GLU B 138      75.558 -25.501 -16.055  1.00134.02           C
ATOM   4355  CD  GLU B 138      76.654 -25.796 -17.065  1.00134.67           C
ATOM   4356  OE1 GLU B 138      77.799 -26.083 -16.653  1.00140.53           O
ATOM   4357  OE2 GLU B 138      76.363 -25.750 -18.286  1.00122.64           O
ATOM   4358  C   GLU B 138      73.719 -24.857 -13.787  1.00129.56           C
ATOM   4359  O   GLU B 138      73.485 -25.845 -13.068  1.00106.77           O
ATOM   4360  N   THR B 139      72.807 -24.231 -14.537  1.00135.26           N
ATOM   4361  CA  THR B 139      71.403 -24.640 -14.656  1.00128.52           C
ATOM   4362  CB  THR B 139      70.494 -23.427 -14.960  1.00123.37           C
ATOM   4363  OG1 THR B 139      71.108 -22.621 -15.976  1.00111.73           O
ATOM   4364  CG2 THR B 139      70.259 -22.584 -13.719  1.00121.13           C
ATOM   4365  C   THR B 139      71.209 -25.630 -15.800  1.00118.14           C
ATOM   4366  O   THR B 139      71.694 -25.404 -16.923  1.00 91.04           O
ATOM   4367  N   ASP B 140      70.469 -26.702 -15.520  1.00114.76           N
ATOM   4368  CA  ASP B 140      70.176 -27.711 -16.533  1.00123.93           C
ATOM   4369  CB  ASP B 140      69.038 -28.636 -16.079  1.00125.87           C
ATOM   4370  CG  ASP B 140      69.073 -30.000 -16.767  1.00128.01           C
ATOM   4371  OD1 ASP B 140      69.821 -30.165 -17.761  1.00119.87           O
ATOM   4372  OD2 ASP B 140      68.350 -30.912 -16.302  1.00125.91           O
ATOM   4373  C   ASP B 140      69.828 -27.058 -17.873  1.00125.82           C
ATOM   4374  O   ASP B 140      70.316 -27.504 -18.916  1.00125.99           O
ATOM   4375  N   MET B 141      68.993 -26.009 -17.824  1.00129.74           N
ATOM   4376  CA  MET B 141      68.661 -25.166 -18.992  1.00128.47           C
ATOM   4377  CB  MET B 141      67.154 -24.906 -19.085  1.00132.89           C
ATOM   4378  CG  MET B 141      66.269 -26.124 -18.853  1.00150.08           C
ATOM   4379  SD  MET B 141      66.444 -27.459 -20.058  1.00157.74           S
ATOM   4380  CE  MET B 141      65.537 -28.768 -19.228  1.00148.56           C
ATOM   4381  C   MET B 141      69.363 -23.819 -18.890  1.00119.88           C
ATOM   4382  O   MET B 141      69.739 -23.396 -17.809  1.00121.53           O
ATOM   4383  N   VAL B 142      69.538 -23.150 -20.022  1.00115.08           N
ATOM   4384  CA  VAL B 142      70.091 -21.793 -20.032  1.00118.70           C
ATOM   4385  CB  VAL B 142      71.145 -21.616 -21.160  1.00117.49           C
ATOM   4386  CG1 VAL B 142      70.491 -21.462 -22.529  1.00122.70           C
ATOM   4387  CG2 VAL B 142      72.061 -20.437 -20.870  1.00113.68           C
ATOM   4388  C   VAL B 142      68.975 -20.733 -20.125  1.00117.06           C
ATOM   4389  O   VAL B 142      69.106 -19.636 -19.591  1.00113.85           O
ATOM   4390  N   ALA B 143      67.875 -21.071 -20.793  1.00121.37           N
ATOM   4391  CA  ALA B 143      66.768 -20.133 -20.999  1.00116.54           C
ATOM   4392  CB  ALA B 143      67.019 -19.291 -22.242  1.00113.96           C
ATOM   4393  C   ALA B 143      65.421 -20.857 -21.105  1.00113.25           C
ATOM   4394  O   ALA B 143      65.353 -22.092 -21.079  1.00106.73           O
ATOM   4395  N   VAL B 144      64.348 -20.076 -21.204  1.00114.88           N
ATOM   4396  CA  VAL B 144      62.995 -20.625 -21.239  1.00113.18           C
ATOM   4397  CB  VAL B 144      62.275 -20.448 -19.882  1.00112.94           C
ATOM   4398  CG1 VAL B 144      60.845 -20.964 -19.948  1.00115.36           C
ATOM   4399  CG2 VAL B 144      63.031 -21.182 -18.788  1.00110.03           C
ATOM   4400  C   VAL B 144      62.163 -20.024 -22.378  1.00108.58           C
ATOM   4401  O   VAL B 144      62.157 -18.813 -22.620  1.00105.84           O
ATOM   4402  N   ILE B 145      61.472 -20.915 -23.074  1.00104.59           N
ATOM   4403  CA  ILE B 145      60.566 -20.580 -24.146  1.00105.33           C
ATOM   4404  CB  ILE B 145      60.760 -21.561 -25.306  1.00101.93           C
ATOM   4405  CG1 ILE B 145      62.219 -21.510 -25.792  1.00 93.31           C
ATOM   4406  CD1 ILE B 145      62.727 -20.133 -26.173  1.00 89.26           C
ATOM   4407  CG2 ILE B 145      59.728 -21.298 -26.403  1.00108.70           C
ATOM   4408  C   ILE B 145      59.138 -20.706 -23.637  1.00105.67           C
ATOM   4409  O   ILE B 145      58.623 -21.817 -23.472  1.00110.66           O
ATOM   4410  N   GLY B 146      58.501 -19.567 -23.394  1.00 97.43           N
ATOM   4411  CA  GLY B 146      57.173 -19.554 -22.804  1.00 93.44           C
ATOM   4412  C   GLY B 146      57.217 -18.878 -21.461  1.00 88.61           C
ATOM   4413  O   GLY B 146      58.242 -18.303 -21.100  1.00 94.50           O
ATOM   4414  N   PRO B 147      56.100 -18.914 -20.720  1.00 84.49           N
ATOM   4415  CA  PRO B 147      54.827 -19.505 -21.099  1.00 83.21           C
ATOM   4416  CB  PRO B 147      54.183 -19.844 -19.753  1.00 84.39           C
ATOM   4417  CG  PRO B 147      54.732 -18.818 -18.821  1.00 89.33           C
ATOM   4418  CD  PRO B 147      56.046 -18.328 -19.371  1.00 89.46           C
ATOM   4419  C   PRO B 147      53.952 -18.547 -21.901  1.00 84.99           C
ATOM   4420  O   PRO B 147      54.364 -17.433 -22.220  1.00 74.53           O
ATOM   4421  N   GLN B 148      52.742 -19.006 -22.207  1.00 97.32           N
ATOM   4422  CA  GLN B 148      51.830 -18.312 -23.102  1.00101.09           C
ATOM   4423  CB  GLN B 148      50.904 -19.351 -23.741  1.00102.61           C
ATOM   4424  CG  GLN B 148      50.054 -18.821 -24.882  1.00104.27           C
ATOM   4425  CD  GLN B 148      49.112 -19.869 -25.417  1.00 96.23           C
ATOM   4426  OE1 GLN B 148      49.482 -20.679 -26.260  1.00 85.78           O
ATOM   4427  NE2 GLN B 148      47.882 -19.857 -24.924  1.00 97.82           N
ATOM   4428  C   GLN B 148      50.990 -17.235 -22.394  1.00101.84           C
ATOM   4429  O   GLN B 148      50.925 -16.086 -22.851  1.00 84.85           O
ATOM   4430  N   SER B 149      50.340 -17.615 -21.290  1.00104.78           N
ATOM   4431  CA  SER B 149      49.386 -16.720 -20.626  1.00 97.60           C
ATOM   4432  CB  SER B 149      48.232 -17.489 -19.954  1.00 96.61           C
ATOM   4433  OG  SER B 149      48.388 -17.637 -18.556  1.00 84.12           O
ATOM   4434  C   SER B 149      50.080 -15.837 -19.622  1.00 95.93           C
ATOM   4435  O   SER B 149      51.022 -16.252 -18.942  1.00 86.48           O
ATOM   4436  N   SER B 150      49.580 -14.610 -19.537  1.00105.94           N
ATOM   4437  CA  SER B 150      50.147 -13.590 -18.660  1.00109.79           C
ATOM   4438  CB  SER B 150      49.548 -12.207 -19.015  1.00109.44           C
ATOM   4439  OG  SER B 150      49.608 -11.942 -20.428  1.00104.83           O
ATOM   4440  C   SER B 150      49.947 -13.961 -17.172  1.00101.89           C
ATOM   4441  O   SER B 150      50.732 -13.569 -16.325  1.00112.50           O
ATOM   4442  N   GLU B 151      48.913 -14.740 -16.875  1.00 93.66           N
ATOM   4443  CA  GLU B 151      48.644 -15.201 -15.525  1.00 93.48           C
ATOM   4444  CB  GLU B 151      47.295 -15.925 -15.485  1.00115.65           C
ATOM   4445  CG  GLU B 151      46.805 -16.369 -14.102  1.00130.40           C
ATOM   4446  CD  GLU B 151      45.893 -15.349 -13.422  1.00143.16           C
ATOM   4447  OE1 GLU B 151      46.351 -14.216 -13.128  1.00151.94           O
ATOM   4448  OE2 GLU B 151      44.714 -15.693 -13.167  1.00141.91           O
ATOM   4449  C   GLU B 151      49.725 -16.147 -15.044  1.00 86.63           C
ATOM   4450  O   GLU B 151      50.146 -16.080 -13.905  1.00 90.41           O
ATOM   4451  N   MET B 152      50.168 -17.052 -15.896  1.00 89.32           N
ATOM   4452  CA  MET B 152      51.191 -17.991 -15.477  1.00 89.71           C
ATOM   4453  CB  MET B 152      51.414 -19.058 -16.533  1.00 93.50           C
ATOM   4454  CG  MET B 152      50.260 -20.034 -16.702  1.00 95.77           C
ATOM   4455  SD  MET B 152      49.829 -20.890 -15.179  1.00 89.96           S
ATOM   4456  CE  MET B 152      48.386 -19.959 -14.678  1.00 87.09           C
ATOM   4457  C   MET B 152      52.487 -17.255 -15.207  1.00 95.41           C
ATOM   4458  O   MET B 152      53.126 -17.514 -14.194  1.00108.61           O
ATOM   4459  N   VAL B 153      52.858 -16.326 -16.095  1.00 92.17           N
ATOM   4460  CA  VAL B 153      54.106 -15.546 -15.952  1.00 87.73           C
ATOM   4461  CB  VAL B 153      54.215 -14.483 -17.057  1.00 88.47           C
ATOM   4462  CG1 VAL B 153      55.222 -13.396 -16.715  1.00 89.00           C
ATOM   4463  CG2 VAL B 153      54.618 -15.155 -18.345  1.00 95.99           C
ATOM   4464  C   VAL B 153      54.301 -14.879 -14.581  1.00 86.80           C
ATOM   4465  O   VAL B 153      55.426 -14.774 -14.108  1.00 88.69           O
ATOM   4466  N   THR B 154      53.226 -14.426 -13.944  1.00 84.50           N
ATOM   4467  CA  THR B 154      53.345 -13.829 -12.614  1.00 86.64           C
ATOM   4468  CB  THR B 154      52.005 -13.275 -12.070  1.00 84.79           C
ATOM   4469  OG1 THR B 154      51.222 -14.340 -11.501  1.00 82.51           O
ATOM   4470  CG2 THR B 154      51.212 -12.516 -13.158  1.00 79.67           C
ATOM   4471  C   THR B 154      53.869 -14.871 -11.619  1.00 89.68           C
ATOM   4472  O   THR B 154      54.763 -14.581 -10.806  1.00 84.67           O
ATOM   4473  N   VAL B 155      53.309 -16.077 -11.712  1.00 89.74           N
ATOM   4474  CA  VAL B 155      53.620 -17.171 -10.790  1.00 98.93           C
ATOM   4475  CB  VAL B 155      52.793 -18.447 -11.098  1.00108.36           C
ATOM   4476  CG1 VAL B 155      53.243 -19.626 -10.228  1.00102.51           C
ATOM   4477  CG2 VAL B 155      51.301 -18.177 -10.922  1.00112.50           C
ATOM   4478  C   VAL B 155      55.087 -17.563 -10.821  1.00 93.84           C
ATOM   4479  O   VAL B 155      55.624 -18.004  -9.808  1.00 94.06           O
ATOM   4480  N   ILE B 156      55.727 -17.426 -11.978  1.00 85.65           N
ATOM   4481  CA  ILE B 156      57.111 -17.851 -12.112  1.00 90.54           C
ATOM   4482  CB  ILE B 156      57.202 -19.018 -13.108  1.00 93.66           C
ATOM   4483  CG1 ILE B 156      57.232 -18.519 -14.550  1.00105.71           C
ATOM   4484  CD1 ILE B 156      57.473 -19.621 -15.561  1.00115.21           C
ATOM   4485  CG2 ILE B 156      56.028 -19.964 -12.911  1.00 90.89           C
ATOM   4486  C   ILE B 156      58.099 -16.744 -12.509  1.00 91.87           C
ATOM   4487  O   ILE B 156      59.305 -16.971 -12.512  1.00 88.01           O
ATOM   4488  N   GLY B 157      57.595 -15.556 -12.833  1.00 93.39           N
ATOM   4489  CA  GLY B 157      58.435 -14.485 -13.352  1.00 87.92           C
ATOM   4490  C   GLY B 157      59.503 -14.093 -12.361  1.00 86.72           C
ATOM   4491  O   GLY B 157      60.666 -13.965 -12.703  1.00 96.17           O
ATOM   4492  N   LYS B 158      59.113 -13.929 -11.113  1.00 87.36           N
ATOM   4493  CA  LYS B 158      60.048 -13.490 -10.108  1.00 89.07           C
ATOM   4494  CB  LYS B 158      59.300 -13.018  -8.870  1.00 90.75           C
ATOM   4495  CG  LYS B 158      58.321 -11.881  -9.135  1.00 90.01           C
ATOM   4496  CD  LYS B 158      58.871 -10.526  -8.751  1.00 90.19           C
ATOM   4497  CE  LYS B 158      57.739  -9.549  -8.488  1.00100.31           C
ATOM   4498  NZ  LYS B 158      58.041  -8.662  -7.325  1.00108.17           N
ATOM   4499  C   LYS B 158      61.011 -14.616  -9.758  1.00 95.59           C
ATOM   4500  O   LYS B 158      62.133 -14.353  -9.331  1.00102.81           O
ATOM   4501  N   LEU B 159      60.584 -15.866  -9.942  1.00101.86           N
ATOM   4502  CA  LEU B 159      61.452 -17.028  -9.656  1.00104.27           C
ATOM   4503  CB  LEU B 159      60.633 -18.323  -9.683  1.00100.02           C
ATOM   4504  CG  LEU B 159      61.470 -19.577  -9.419  1.00104.19           C
ATOM   4505  CD1 LEU B 159      62.120 -19.527  -8.042  1.00102.83           C
ATOM   4506  CD2 LEU B 159      60.626 -20.827  -9.564  1.00109.34           C
ATOM   4507  C   LEU B 159      62.662 -17.175 -10.606  1.00 95.90           C
ATOM   4508  O   LEU B 159      63.755 -17.596 -10.187  1.00 76.52           O
ATOM   4509  N   LEU B 160      62.422 -16.861 -11.879  1.00 93.82           N
ATOM   4510  CA  LEU B 160      63.421 -16.928 -12.940  1.00 91.58           C
ATOM   4511  CB  LEU B 160      62.749 -17.153 -14.289  1.00 91.46           C
ATOM   4512  CG  LEU B 160      61.843 -18.380 -14.354  1.00 96.91           C
ATOM   4513  CD1 LEU B 160      60.897 -18.292 -15.542  1.00 99.93           C
ATOM   4514  CD2 LEU B 160      62.692 -19.642 -14.388  1.00 99.49           C
ATOM   4515  C   LEU B 160      64.172 -15.627 -12.995  1.00 95.49           C
ATOM   4516  O   LEU B 160      65.359 -15.605 -13.336  1.00 99.87           O
ATOM   4517  N   GLY B 161      63.461 -14.544 -12.675  1.00102.64           N
ATOM   4518  CA  GLY B 161      64.032 -13.194 -12.598  1.00108.59           C
ATOM   4519  C   GLY B 161      65.117 -13.041 -11.545  1.00107.82           C
ATOM   4520  O   GLY B 161      65.992 -12.182 -11.680  1.00107.84           O
ATOM   4521  N   PHE B 162      65.061 -13.868 -10.498  1.00101.75           N
ATOM   4522  CA  PHE B 162      66.138 -13.943  -9.510  1.00100.29           C
ATOM   4523  CB  PHE B 162      65.728 -14.839  -8.340  1.00 99.23           C
ATOM   4524  CG  PHE B 162      66.862 -15.182  -7.412  1.00 94.69           C
ATOM   4525  CD1 PHE B 162      67.634 -14.179  -6.836  1.00 92.27           C
ATOM   4526  CE1 PHE B 162      68.677 -14.493  -5.990  1.00 95.15           C
ATOM   4527  CZ  PHE B 162      68.959 -15.820  -5.705  1.00 97.40           C
ATOM   4528  CE2 PHE B 162      68.186 -16.828  -6.262  1.00 95.75           C
ATOM   4529  CD2 PHE B 162      67.147 -16.506  -7.111  1.00 91.68           C
ATOM   4530  C   PHE B 162      67.429 -14.475 -10.134  1.00105.12           C
ATOM   4531  O   PHE B 162      68.475 -13.815 -10.083  1.00106.87           O
ATOM   4532  N   PHE B 163      67.331 -15.665 -10.729  1.00103.65           N
ATOM   4533  CA  PHE B 163      68.461 -16.327 -11.375  1.00100.69           C
ATOM   4534  CB  PHE B 163      68.114 -17.770 -11.709  1.00 96.37           C
ATOM   4535  CG  PHE B 163      68.111 -18.663 -10.518  1.00102.65           C
ATOM   4536  CD1 PHE B 163      66.980 -18.792  -9.735  1.00109.33           C
ATOM   4537  CE1 PHE B 163      66.976 -19.624  -8.629  1.00117.30           C
ATOM   4538  CZ  PHE B 163      68.116 -20.333  -8.286  1.00114.41           C
ATOM   4539  CE2 PHE B 163      69.253 -20.207  -9.057  1.00112.73           C
ATOM   4540  CD2 PHE B 163      69.247 -19.370 -10.165  1.00108.66           C
ATOM   4541  C   PHE B 163      68.894 -15.635 -12.646  1.00104.04           C
ATOM   4542  O   PHE B 163      69.958 -15.945 -13.185  1.00106.34           O
ATOM   4543  N   LEU B 164      68.072 -14.706 -13.126  1.00107.61           N
ATOM   4544  CA  LEU B 164      68.321 -14.019 -14.388  1.00114.49           C
ATOM   4545  CB  LEU B 164      69.572 -13.140 -14.310  1.00104.31           C
ATOM   4546  CG  LEU B 164      69.571 -12.080 -13.216  1.00 96.68           C
ATOM   4547  CD1 LEU B 164      71.008 -11.688 -12.968  1.00102.76           C
ATOM   4548  CD2 LEU B 164      68.748 -10.859 -13.587  1.00 93.84           C
ATOM   4549  C   LEU B 164      68.434 -15.044 -15.519  1.00121.76           C
ATOM   4550  O   LEU B 164      69.337 -14.982 -16.358  1.00128.49           O
ATOM   4551  N   MET B 165      67.521 -16.008 -15.500  1.00116.57           N
ATOM   4552  CA  MET B 165      67.345 -16.921 -16.602  1.00105.60           C
ATOM   4553  CB  MET B 165      66.745 -18.212 -16.092  1.00107.62           C
ATOM   4554  CG  MET B 165      66.505 -19.254 -17.152  1.00111.47           C
ATOM   4555  SD  MET B 165      65.980 -20.760 -16.313  1.00142.39           S
ATOM   4556  CE  MET B 165      67.534 -21.632 -16.148  1.00140.06           C
ATOM   4557  C   MET B 165      66.392 -16.226 -17.552  1.00 97.69           C
ATOM   4558  O   MET B 165      65.278 -15.913 -17.171  1.00101.40           O
ATOM   4559  N   PRO B 166      66.839 -15.926 -18.774  1.00 93.88           N
ATOM   4560  CA  PRO B 166      65.955 -15.264 -19.725  1.00 90.15           C
ATOM   4561  CB  PRO B 166      66.820 -15.151 -20.967  1.00 91.67           C
ATOM   4562  CG  PRO B 166      68.184 -14.955 -20.402  1.00 93.56           C
ATOM   4563  CD  PRO B 166      68.231 -15.920 -19.251  1.00 96.82           C
ATOM   4564  C   PRO B 166      64.729 -16.073 -20.011  1.00 87.25           C
ATOM   4565  O   PRO B 166      64.809 -17.292 -20.057  1.00 92.27           O
ATOM   4566  N   GLN B 167      63.599 -15.403 -20.165  1.00 88.46           N
ATOM   4567  CA  GLN B 167      62.341 -16.101 -20.373  1.00100.49           C
ATOM   4568  CB  GLN B 167      61.526 -16.200 -19.077  1.00102.20           C
ATOM   4569  CG  GLN B 167      61.027 -14.862 -18.557  1.00114.45           C
ATOM   4570  CD  GLN B 167      60.353 -14.959 -17.211  1.00126.59           C
ATOM   4571  OE1 GLN B 167      59.534 -15.854 -16.982  1.00134.40           O
ATOM   4572  NE2 GLN B 167      60.671 -14.013 -16.312  1.00127.38           N
ATOM   4573  C   GLN B 167      61.564 -15.383 -21.459  1.00107.37           C
ATOM   4574  O   GLN B 167      60.813 -14.434 -21.204  1.00110.07           O
ATOM   4575  N   ILE B 168      61.753 -15.840 -22.686  1.00107.33           N
ATOM   4576  CA  ILE B 168      61.062 -15.229 -23.790  1.00107.55           C
ATOM   4577  CB  ILE B 168      61.860 -15.320 -25.108  1.00111.71           C
ATOM   4578  CG1 ILE B 168      63.356 -15.046 -24.833  1.00114.26           C
ATOM   4579  CD1 ILE B 168      64.182 -14.603 -26.028  1.00110.19           C
ATOM   4580  CG2 ILE B 168      61.281 -14.337 -26.127  1.00114.48           C
ATOM   4581  C   ILE B 168      59.706 -15.906 -23.882  1.00105.51           C
ATOM   4582  O   ILE B 168      59.614 -17.117 -24.092  1.00106.80           O
ATOM   4583  N   SER B 169      58.661 -15.119 -23.657  1.00102.45           N
ATOM   4584  CA  SER B 169      57.308 -15.542 -23.967  1.00101.16           C
ATOM   4585  CB  SER B 169      56.294 -14.910 -23.013  1.00102.44           C
ATOM   4586  OG  SER B 169      54.964 -15.126 -23.460  1.00101.74           O
ATOM   4587  C   SER B 169      56.948 -15.177 -25.406  1.00104.34           C
ATOM   4588  O   SER B 169      57.460 -14.207 -25.999  1.00 95.01           O
ATOM   4589  N   PHE B 170      56.035 -15.977 -25.935  1.00108.03           N
ATOM   4590  CA  PHE B 170      55.506 -15.826 -27.279  1.00109.57           C
ATOM   4591  CB  PHE B 170      55.588 -17.171 -28.000  1.00118.10           C
ATOM   4592  CG  PHE B 170      55.071 -18.325 -27.182  1.00124.68           C
ATOM   4593  CD1 PHE B 170      53.710 -18.580 -27.094  1.00131.43           C
ATOM   4594  CE1 PHE B 170      53.235 -19.635 -26.334  1.00131.75           C
ATOM   4595  CZ  PHE B 170      54.116 -20.446 -25.649  1.00121.65           C
ATOM   4596  CE2 PHE B 170      55.470 -20.197 -25.722  1.00126.83           C
ATOM   4597  CD2 PHE B 170      55.944 -19.140 -26.480  1.00127.01           C
ATOM   4598  C   PHE B 170      54.052 -15.339 -27.248  1.00 99.15           C
ATOM   4599  O   PHE B 170      53.458 -15.082 -28.289  1.00 81.84           O
ATOM   4600  N   GLY B 171      53.482 -15.215 -26.053  1.00 97.39           N
ATOM   4601  CA  GLY B 171      52.074 -14.869 -25.916  1.00 97.51           C
ATOM   4602  C   GLY B 171      51.721 -13.773 -24.922  1.00 98.27           C
ATOM   4603  O   GLY B 171      50.877 -12.931 -25.217  1.00101.19           O
ATOM   4604  N   ALA B 172      52.357 -13.771 -23.752  1.00 97.46           N
ATOM   4605  CA  ALA B 172      51.879 -12.986 -22.604  1.00 92.04           C
ATOM   4606  CB  ALA B 172      52.665 -13.390 -21.371  1.00 89.13           C
ATOM   4607  C   ALA B 172      51.957 -11.469 -22.822  1.00 88.90           C
ATOM   4608  O   ALA B 172      53.035 -10.895 -22.824  1.00 89.83           O
ATOM   4609  N   THR B 173      50.819 -10.808 -22.990  1.00 93.65           N
ATOM   4610  CA  THR B 173      50.843  -9.421 -23.495  1.00 99.18           C
ATOM   4611  CB  THR B 173      49.803  -9.219 -24.610  1.00 96.16           C
ATOM   4612  OG1 THR B 173      48.555  -9.775 -24.184  1.00 89.71           O
ATOM   4613  CG2 THR B 173      50.264  -9.874 -25.920  1.00 96.33           C
ATOM   4614  C   THR B 173      50.609  -8.322 -22.460  1.00 99.94           C
ATOM   4615  O   THR B 173      50.706  -7.135 -22.798  1.00 92.69           O
ATOM   4616  N   SER B 174      50.296  -8.694 -21.219  1.00 99.08           N
ATOM   4617  CA  SER B 174      50.064  -7.696 -20.176  1.00 96.77           C
ATOM   4618  CB  SER B 174      49.966  -8.334 -18.797  1.00 94.04           C
ATOM   4619  OG  SER B 174      50.102  -7.336 -17.796  1.00 91.13           O
ATOM   4620  C   SER B 174      51.193  -6.688 -20.148  1.00 99.68           C
ATOM   4621  O   SER B 174      52.339  -7.000 -20.500  1.00 98.28           O
ATOM   4622  N   ASP B 175      50.879  -5.478 -19.712  1.00 95.47           N
ATOM   4623  CA  ASP B 175      51.909  -4.462 -19.625  1.00 95.55           C
ATOM   4624  CB  ASP B 175      51.286  -3.095 -19.452  1.00 95.32           C
ATOM   4625  CG  ASP B 175      52.211  -1.987 -19.863  1.00 93.21           C
ATOM   4626  OD1 ASP B 175      53.012  -2.167 -20.814  1.00 91.39           O
ATOM   4627  OD2 ASP B 175      52.113  -0.924 -19.230  1.00 95.15           O
ATOM   4628  C   ASP B 175      52.822  -4.744 -18.448  1.00 96.89           C
ATOM   4629  O   ASP B 175      54.016  -4.428 -18.490  1.00 94.43           O
ATOM   4630  N   LYS B 176      52.236  -5.355 -17.413  1.00 95.32           N
ATOM   4631  CA  LYS B 176      52.892  -5.661 -16.143  1.00 86.02           C
ATOM   4632  CB  LYS B 176      52.062  -6.709 -15.382  1.00 95.54           C
ATOM   4633  CG  LYS B 176      52.740  -7.303 -14.143  1.00108.91           C
ATOM   4634  CD  LYS B 176      51.772  -7.957 -13.155  1.00112.57           C
ATOM   4635  CE  LYS B 176      50.973  -6.917 -12.377  1.00120.00           C
ATOM   4636  NZ  LYS B 176      50.163  -7.501 -11.273  1.00127.83           N
ATOM   4637  C   LYS B 176      54.337  -6.133 -16.251  1.00 80.15           C
ATOM   4638  O   LYS B 176      55.083  -5.970 -15.296  1.00 83.66           O
ATOM   4639  N   PHE B 177      54.736  -6.705 -17.389  1.00 78.06           N
ATOM   4640  CA  PHE B 177      56.076  -7.283 -17.532  1.00 82.56           C
ATOM   4641  CB  PHE B 177      55.966  -8.660 -18.166  1.00 85.85           C
ATOM   4642  CG  PHE B 177      54.813  -9.460 -17.640  1.00 88.52           C
ATOM   4643  CD1 PHE B 177      54.735  -9.775 -16.296  1.00 92.94           C
ATOM   4644  CE1 PHE B 177      53.670 -10.498 -15.803  1.00 94.16           C
ATOM   4645  CZ  PHE B 177      52.665 -10.911 -16.659  1.00 90.99           C
ATOM   4646  CE2 PHE B 177      52.728 -10.595 -17.994  1.00 85.69           C
ATOM   4647  CD2 PHE B 177      53.794  -9.869 -18.478  1.00 87.03           C
ATOM   4648  C   PHE B 177      57.071  -6.423 -18.307  1.00 87.21           C
ATOM   4649  O   PHE B 177      58.189  -6.860 -18.574  1.00 86.34           O
ATOM   4650  N   SER B 178      56.684  -5.194 -18.639  1.00 98.94           N
ATOM   4651  CA  SER B 178      57.622  -4.228 -19.216  1.00108.00           C
ATOM   4652  CB  SER B 178      56.878  -3.054 -19.884  1.00107.05           C
ATOM   4653  OG  SER B 178      56.049  -3.459 -20.957  1.00106.96           O
ATOM   4654  C   SER B 178      58.577  -3.667 -18.147  1.00119.30           C
ATOM   4655  O   SER B 178      59.460  -2.872 -18.462  1.00129.01           O
ATOM   4656  N   ASP B 179      58.398  -4.057 -16.886  1.00123.59           N
ATOM   4657  CA  ASP B 179      59.171  -3.482 -15.793  1.00129.55           C
ATOM   4658  CB  ASP B 179      58.259  -3.255 -14.585  1.00136.78           C
ATOM   4659  CG  ASP B 179      58.846  -2.273 -13.584  1.00151.25           C
ATOM   4660  OD1 ASP B 179      60.065  -2.365 -13.299  1.00152.65           O
ATOM   4661  OD2 ASP B 179      58.083  -1.415 -13.076  1.00150.70           O
ATOM   4662  C   ASP B 179      60.359  -4.376 -15.426  1.00125.13           C
ATOM   4663  O   ASP B 179      60.195  -5.405 -14.770  1.00130.33           O
ATOM   4664  N   SER B 180      61.557  -3.965 -15.836  1.00111.31           N
ATOM   4665  CA  SER B 180      62.749  -4.792 -15.665  1.00106.17           C
ATOM   4666  CB  SER B 180      63.809  -4.412 -16.696  1.00108.22           C
ATOM   4667  OG  SER B 180      63.934  -3.007 -16.806  1.00115.36           O
ATOM   4668  C   SER B 180      63.335  -4.761 -14.252  1.00102.89           C
ATOM   4669  O   SER B 180      64.193  -5.581 -13.914  1.00 95.15           O
ATOM   4670  N   LEU B 181      62.885  -3.816 -13.432  1.00108.09           N
ATOM   4671  CA  LEU B 181      63.224  -3.830 -12.004  1.00114.12           C
ATOM   4672  CB  LEU B 181      62.804  -2.530 -11.301  1.00113.20           C
ATOM   4673  CG  LEU B 181      63.676  -1.288 -11.471  1.00108.46           C
ATOM   4674  CD1 LEU B 181      62.916  -0.067 -11.005  1.00108.46           C
ATOM   4675  CD2 LEU B 181      64.971  -1.421 -10.696  1.00109.39           C
ATOM   4676  C   LEU B 181      62.487  -4.986 -11.363  1.00111.46           C
ATOM   4677  O   LEU B 181      63.031  -5.677 -10.484  1.00103.40           O
ATOM   4678  N   VAL B 182      61.243  -5.161 -11.819  1.00 99.21           N
ATOM   4679  CA  VAL B 182      60.310  -6.118 -11.253  1.00 94.05           C
ATOM   4680  CB  VAL B 182      58.853  -5.658 -11.468  1.00 91.98           C
ATOM   4681  CG1 VAL B 182      57.860  -6.655 -10.875  1.00 92.03           C
ATOM   4682  CG2 VAL B 182      58.635  -4.289 -10.857  1.00 88.54           C
ATOM   4683  C   VAL B 182      60.498  -7.470 -11.911  1.00 91.22           C
ATOM   4684  O   VAL B 182      60.568  -8.489 -11.234  1.00 88.15           O
ATOM   4685  N   TYR B 183      60.556  -7.460 -13.237  1.00 89.28           N
ATOM   4686  CA  TYR B 183      60.715  -8.662 -14.022  1.00 96.37           C
ATOM   4687  CB  TYR B 183      59.525  -8.853 -14.951  1.00 99.34           C
ATOM   4688  CG  TYR B 183      58.262  -9.251 -14.240  1.00102.25           C
ATOM   4689  CD1 TYR B 183      57.319  -8.300 -13.876  1.00103.05           C
ATOM   4690  CE1 TYR B 183      56.157  -8.657 -13.224  1.00105.34           C
ATOM   4691  CZ  TYR B 183      55.924  -9.983 -12.934  1.00113.27           C
ATOM   4692  OH  TYR B 183      54.769 -10.351 -12.294  1.00123.02           O
ATOM   4693  CE2 TYR B 183      56.843 -10.950 -13.285  1.00113.67           C
ATOM   4694  CD2 TYR B 183      58.006 -10.580 -13.933  1.00107.76           C
ATOM   4695  C   TYR B 183      61.991  -8.512 -14.824  1.00105.76           C
ATOM   4696  O   TYR B 183      61.941  -8.144 -16.006  1.00104.45           O
ATOM   4697  N   PRO B 184      63.144  -8.781 -14.175  1.00114.06           N
ATOM   4698  CA  PRO B 184      64.489  -8.664 -14.758  1.00106.21           C
ATOM   4699  CB  PRO B 184      65.403  -9.221 -13.662  1.00115.03           C
ATOM   4700  CG  PRO B 184      64.654  -9.037 -12.398  1.00117.57           C
ATOM   4701  CD  PRO B 184      63.200  -9.118 -12.737  1.00114.69           C
ATOM   4702  C   PRO B 184      64.743  -9.417 -16.067  1.00 91.84           C
ATOM   4703  O   PRO B 184      65.270  -8.819 -16.988  1.00 91.06           O
ATOM   4704  N   SER B 185      64.398 -10.699 -16.161  1.00 86.74           N
ATOM   4705  CA  SER B 185      64.820 -11.501 -17.325  1.00 87.15           C
ATOM   4706  CB  SER B 185      65.553 -12.784 -16.869  1.00 87.41           C
ATOM   4707  OG  SER B 185      64.723 -13.653 -16.122  1.00 91.81           O
ATOM   4708  C   SER B 185      63.682 -11.793 -18.326  1.00 83.86           C
ATOM   4709  O   SER B 185      63.714 -12.774 -19.079  1.00 75.95           O
ATOM   4710  N   PHE B 186      62.702 -10.903 -18.367  1.00 88.74           N
ATOM   4711  CA  PHE B 186      61.530 -11.095 -19.210  1.00 93.69           C
ATOM   4712  CB  PHE B 186      60.341 -10.353 -18.627  1.00 92.39           C
ATOM   4713  CG  PHE B 186      59.061 -10.655 -19.312  1.00 85.52           C
ATOM   4714  CD1 PHE B 186      58.364 -11.817 -19.011  1.00 87.92           C
ATOM   4715  CE1 PHE B 186      57.164 -12.113 -19.629  1.00 87.98           C
ATOM   4716  CZ  PHE B 186      56.660 -11.240 -20.574  1.00 95.61           C
ATOM   4717  CE2 PHE B 186      57.362 -10.075 -20.890  1.00101.54           C
ATOM   4718  CD2 PHE B 186      58.557  -9.793 -20.257  1.00 92.54           C
ATOM   4719  C   PHE B 186      61.751 -10.586 -20.615  1.00 99.45           C
ATOM   4720  O   PHE B 186      62.362  -9.541 -20.817  1.00110.04           O
ATOM   4721  N   PHE B 187      61.229 -11.330 -21.579  1.00103.71           N
ATOM   4722  CA  PHE B 187      61.240 -10.923 -22.974  1.00101.63           C
ATOM   4723  CB  PHE B 187      62.430 -11.531 -23.719  1.00 93.75           C
ATOM   4724  CG  PHE B 187      63.767 -10.953 -23.347  1.00 90.14           C
ATOM   4725  CD1 PHE B 187      64.597 -11.610 -22.452  1.00 93.69           C
ATOM   4726  CE1 PHE B 187      65.854 -11.097 -22.135  1.00 96.87           C
ATOM   4727  CZ  PHE B 187      66.297  -9.924 -22.724  1.00 94.78           C
ATOM   4728  CE2 PHE B 187      65.485  -9.267 -23.633  1.00 95.63           C
ATOM   4729  CD2 PHE B 187      64.228  -9.783 -23.940  1.00 95.02           C
ATOM   4730  C   PHE B 187      59.937 -11.402 -23.614  1.00104.45           C
ATOM   4731  O   PHE B 187      59.255 -12.267 -23.081  1.00 94.75           O
ATOM   4732  N   ARG B 188      59.630 -10.850 -24.780  1.00119.37           N
ATOM   4733  CA  ARG B 188      58.333 -11.011 -25.434  1.00124.17           C
ATOM   4734  CB  ARG B 188      57.437  -9.829 -25.052  1.00122.72           C
ATOM   4735  CG  ARG B 188      56.207 -10.151 -24.232  1.00116.00           C
ATOM   4736  CD  ARG B 188      55.205  -9.005 -24.316  1.00107.35           C
ATOM   4737  NE  ARG B 188      55.478  -7.929 -23.371  1.00101.80           N
ATOM   4738  CZ  ARG B 188      54.742  -7.657 -22.298  1.00 99.95           C
ATOM   4739  NH1 ARG B 188      53.668  -8.380 -21.998  1.00 89.39           N
ATOM   4740  NH2 ARG B 188      55.080  -6.642 -21.516  1.00104.13           N
ATOM   4741  C   ARG B 188      58.480 -10.995 -26.956  1.00129.94           C
ATOM   4742  O   ARG B 188      59.006 -10.027 -27.522  1.00124.11           O
ATOM   4743  N   THR B 189      57.982 -12.026 -27.631  1.00122.44           N
ATOM   4744  CA  THR B 189      57.915 -11.974 -29.089  1.00113.85           C
ATOM   4745  CB  THR B 189      58.276 -13.328 -29.708  1.00108.37           C
ATOM   4746  OG1 THR B 189      57.481 -14.353 -29.107  1.00106.42           O
ATOM   4747  CG2 THR B 189      59.747 -13.629 -29.469  1.00105.75           C
ATOM   4748  C   THR B 189      56.544 -11.479 -29.576  1.00113.39           C
ATOM   4749  O   THR B 189      56.165 -11.725 -30.720  1.00119.48           O
ATOM   4750  N   VAL B 190      55.811 -10.779 -28.707  1.00101.49           N
ATOM   4751  CA  VAL B 190      54.620 -10.040 -29.114  1.00 96.65           C
ATOM   4752  CB  VAL B 190      53.360 -10.855 -28.834  1.00 93.33           C
ATOM   4753  CG1 VAL B 190      53.266 -11.994 -29.832  1.00 97.58           C
ATOM   4754  CG2 VAL B 190      53.370 -11.384 -27.417  1.00 94.58           C
ATOM   4755  C   VAL B 190      54.565  -8.686 -28.401  1.00102.33           C
ATOM   4756  O   VAL B 190      55.330  -8.456 -27.465  1.00 94.52           O
ATOM   4757  N   PRO B 191      53.682  -7.772 -28.860  1.00107.53           N
ATOM   4758  CA  PRO B 191      53.614  -6.432 -28.261  1.00107.56           C
ATOM   4759  CB  PRO B 191      52.918  -5.600 -29.350  1.00105.46           C
ATOM   4760  CG  PRO B 191      52.088  -6.574 -30.085  1.00102.89           C
ATOM   4761  CD  PRO B 191      52.889  -7.844 -30.101  1.00108.10           C
ATOM   4762  C   PRO B 191      52.820  -6.364 -26.957  1.00 98.66           C
ATOM   4763  O   PRO B 191      51.925  -7.186 -26.748  1.00 99.08           O
ATOM   4764  N   SER B 192      53.152  -5.386 -26.106  1.00 87.92           N
ATOM   4765  CA  SER B 192      52.419  -5.150 -24.863  1.00 97.49           C
ATOM   4766  CB  SER B 192      53.101  -4.065 -24.034  1.00107.46           C
ATOM   4767  OG  SER B 192      52.236  -3.600 -23.003  1.00111.81           O
ATOM   4768  C   SER B 192      50.978  -4.730 -25.140  1.00 98.90           C
ATOM   4769  O   SER B 192      50.682  -4.233 -26.222  1.00100.89           O
ATOM   4770  N   ASP B 193      50.089  -4.911 -24.161  1.00 98.79           N
ATOM   4771  CA  ASP B 193      48.662  -4.564 -24.340  1.00101.66           C
ATOM   4772  CB  ASP B 193      47.794  -5.311 -23.333  1.00 99.27           C
ATOM   4773  CG  ASP B 193      47.616  -6.747 -23.698  1.00 98.65           C
ATOM   4774  OD1 ASP B 193      47.416  -7.006 -24.898  1.00 93.23           O
ATOM   4775  OD2 ASP B 193      47.681  -7.612 -22.798  1.00102.64           O
ATOM   4776  C   ASP B 193      48.383  -3.066 -24.236  1.00106.30           C
ATOM   4777  O   ASP B 193      47.275  -2.601 -24.559  1.00 89.79           O
ATOM   4778  N   ILE B 194      49.387  -2.326 -23.768  1.00111.71           N
ATOM   4779  CA  ILE B 194      49.324  -0.866 -23.680  1.00116.01           C
ATOM   4780  CB  ILE B 194      50.466  -0.328 -22.785  1.00116.36           C
ATOM   4781  CG1 ILE B 194      50.213   1.147 -22.410  1.00114.98           C
ATOM   4782  CD1 ILE B 194      51.179   1.713 -21.381  1.00112.20           C
ATOM   4783  CG2 ILE B 194      51.825  -0.541 -23.460  1.00115.65           C
ATOM   4784  C   ILE B 194      49.357  -0.174 -25.056  1.00115.81           C
ATOM   4785  O   ILE B 194      48.962   0.996 -25.175  1.00120.10           O
ATOM   4786  N   ARG B 195      49.839  -0.890 -26.078  1.00110.56           N
ATOM   4787  CA  ARG B 195      49.779  -0.423 -27.469  1.00106.96           C
ATOM   4788  CB  ARG B 195      50.931  -1.002 -28.274  1.00102.52           C
ATOM   4789  CG  ARG B 195      52.304  -0.632 -27.757  1.00105.14           C
ATOM   4790  CD  ARG B 195      53.378  -1.254 -28.634  1.00111.17           C
ATOM   4791  NE  ARG B 195      53.289  -0.781 -30.017  1.00120.39           N
ATOM   4792  CZ  ARG B 195      53.991  -1.272 -31.041  1.00127.10           C
ATOM   4793  NH1 ARG B 195      54.861  -2.272 -30.871  1.00122.06           N
ATOM   4794  NH2 ARG B 195      53.820  -0.749 -32.252  1.00129.67           N
ATOM   4795  C   ARG B 195      48.467  -0.817 -28.145  1.00105.84           C
ATOM   4796  O   ARG B 195      47.916  -0.056 -28.937  1.00105.59           O
ATOM   4797  N   GLN B 196      47.977  -2.012 -27.841  1.00105.85           N
ATOM   4798  CA  GLN B 196      46.749  -2.505 -28.435  1.00103.55           C
ATOM   4799  CB  GLN B 196      46.505  -3.957 -28.036  1.00109.81           C
ATOM   4800  CG  GLN B 196      45.403  -4.632 -28.829  1.00112.20           C
ATOM   4801  CD  GLN B 196      45.141  -6.036 -28.349  1.00118.13           C
ATOM   4802  OE1 GLN B 196      44.061  -6.582 -28.555  1.00115.98           O
ATOM   4803  NE2 GLN B 196      46.130  -6.628 -27.693  1.00129.52           N
ATOM   4804  C   GLN B 196      45.565  -1.649 -28.015  1.00 96.18           C
ATOM   4805  O   GLN B 196      44.787  -1.225 -28.857  1.00 96.60           O
ATOM   4806  N   VAL B 197      45.416  -1.399 -26.720  1.00 97.62           N
ATOM   4807  CA  VAL B 197      44.332  -0.524 -26.259  1.00103.38           C
ATOM   4808  CB  VAL B 197      44.332  -0.305 -24.719  1.00107.13           C
ATOM   4809  CG1 VAL B 197      44.040  -1.606 -23.986  1.00109.23           C
ATOM   4810  CG2 VAL B 197      45.632   0.320 -24.220  1.00105.75           C
ATOM   4811  C   VAL B 197      44.442   0.818 -26.998  1.00101.27           C
ATOM   4812  O   VAL B 197      43.441   1.412 -27.414  1.00 82.21           O
ATOM   4813  N   ASP B 198      45.682   1.260 -27.184  1.00101.41           N
ATOM   4814  CA  ASP B 198      45.985   2.523 -27.841  1.00104.02           C
ATOM   4815  CB  ASP B 198      47.463   2.838 -27.666  1.00108.83           C
ATOM   4816  CG  ASP B 198      47.928   3.925 -28.582  1.00115.90           C
ATOM   4817  OD1 ASP B 198      47.374   5.047 -28.509  1.00114.02           O
ATOM   4818  OD2 ASP B 198      48.843   3.645 -29.384  1.00118.70           O
ATOM   4819  C   ASP B 198      45.638   2.523 -29.326  1.00108.71           C
ATOM   4820  O   ASP B 198      45.100   3.504 -29.837  1.00108.12           O
ATOM   4821  N   ALA B 199      45.982   1.440 -30.019  1.00113.03           N
ATOM   4822  CA  ALA B 199      45.503   1.206 -31.381  1.00100.26           C
ATOM   4823  CB  ALA B 199      46.082  -0.078 -31.939  1.00 95.31           C
ATOM   4824  C   ALA B 199      43.986   1.116 -31.360  1.00108.49           C
ATOM   4825  O   ALA B 199      43.333   1.753 -32.185  1.00120.39           O
ATOM   4826  N   MET B 200      43.441   0.333 -30.417  1.00106.73           N
ATOM   4827  CA  MET B 200      41.987   0.171 -30.244  1.00112.59           C
ATOM   4828  CB  MET B 200      41.659  -0.654 -28.990  1.00114.51           C
ATOM   4829  CG  MET B 200      41.725  -2.161 -29.118  1.00108.07           C
ATOM   4830  SD  MET B 200      41.283  -2.921 -27.545  1.00105.06           S
ATOM   4831  CE  MET B 200      41.385  -4.636 -28.028  1.00111.55           C
ATOM   4832  C   MET B 200      41.280   1.519 -30.108  1.00118.92           C
ATOM   4833  O   MET B 200      40.271   1.785 -30.778  1.00109.89           O
ATOM   4834  N   VAL B 201      41.809   2.364 -29.227  1.00121.66           N
ATOM   4835  CA  VAL B 201      41.168   3.636 -28.932  1.00122.76           C
ATOM   4836  CB  VAL B 201      41.731   4.285 -27.651  1.00120.36           C
ATOM   4837  CG1 VAL B 201      41.104   5.651 -27.422  1.00122.86           C
ATOM   4838  CG2 VAL B 201      41.447   3.397 -26.451  1.00125.40           C
ATOM   4839  C   VAL B 201      41.254   4.576 -30.138  1.00119.44           C
ATOM   4840  O   VAL B 201      40.286   5.265 -30.444  1.00130.41           O
ATOM   4841  N   GLN B 202      42.379   4.587 -30.850  1.00111.35           N
ATOM   4842  CA  GLN B 202      42.474   5.428 -32.041  1.00107.49           C
ATOM   4843  CB  GLN B 202      43.842   5.328 -32.715  1.00103.67           C
ATOM   4844  CG  GLN B 202      44.918   6.103 -31.974  1.00110.85           C
ATOM   4845  CD  GLN B 202      46.201   6.331 -32.767  1.00115.87           C
ATOM   4846  OE1 GLN B 202      46.218   7.055 -33.761  1.00123.09           O
ATOM   4847  NE2 GLN B 202      47.294   5.754 -32.292  1.00120.25           N
ATOM   4848  C   GLN B 202      41.366   5.071 -33.012  1.00113.66           C
ATOM   4849  O   GLN B 202      40.827   5.956 -33.677  1.00126.69           O
ATOM   4850  N   LEU B 203      41.015   3.784 -33.069  1.00112.87           N
ATOM   4851  CA  LEU B 203      39.984   3.290 -33.988  1.00113.13           C
ATOM   4852  CB  LEU B 203      40.027   1.756 -34.093  1.00115.95           C
ATOM   4853  CG  LEU B 203      39.066   1.058 -35.071  1.00106.83           C
ATOM   4854  CD1 LEU B 203      39.823   0.180 -36.056  1.00105.05           C
ATOM   4855  CD2 LEU B 203      38.012   0.250 -34.327  1.00 95.85           C
ATOM   4856  C   LEU B 203      38.597   3.753 -33.571  1.00105.35           C
ATOM   4857  O   LEU B 203      37.831   4.225 -34.404  1.00114.18           O
ATOM   4858  N   ILE B 204      38.270   3.635 -32.291  1.00 98.20           N
ATOM   4859  CA  ILE B 204      36.964   4.088 -31.822  1.00 97.59           C
ATOM   4860  CB  ILE B 204      36.791   3.902 -30.307  1.00 98.97           C
ATOM   4861  CG1 ILE B 204      36.730   2.416 -29.953  1.00110.43           C
ATOM   4862  CD1 ILE B 204      37.239   2.108 -28.562  1.00117.37           C
ATOM   4863  CG2 ILE B 204      35.516   4.562 -29.824  1.00 94.89           C
ATOM   4864  C   ILE B 204      36.798   5.555 -32.170  1.00104.38           C
ATOM   4865  O   ILE B 204      35.717   5.966 -32.558  1.00111.04           O
ATOM   4866  N   LYS B 205      37.881   6.326 -32.046  1.00116.23           N
ATOM   4867  CA  LYS B 205      37.880   7.757 -32.368  1.00127.70           C
ATOM   4868  CB  LYS B 205      39.176   8.440 -31.901  1.00144.91           C
ATOM   4869  CG  LYS B 205      39.409   8.472 -30.395  1.00157.10           C
ATOM   4870  CD  LYS B 205      38.389   9.320 -29.646  1.00176.91           C
ATOM   4871  CE  LYS B 205      38.527  10.809 -29.936  1.00178.39           C
ATOM   4872  NZ  LYS B 205      37.600  11.594 -29.069  1.00180.86           N
ATOM   4873  C   LYS B 205      37.699   8.019 -33.859  1.00128.31           C
ATOM   4874  O   LYS B 205      36.954   8.921 -34.231  1.00142.79           O
ATOM   4875  N   LYS B 206      38.373   7.245 -34.710  1.00126.34           N
ATOM   4876  CA  LYS B 206      38.214   7.385 -36.171  1.00125.14           C
ATOM   4877  CB  LYS B 206      39.155   6.450 -36.936  1.00127.62           C
ATOM   4878  CG  LYS B 206      40.609   6.892 -36.973  1.00133.99           C
ATOM   4879  CD  LYS B 206      41.432   5.989 -37.890  1.00135.06           C
ATOM   4880  CE  LYS B 206      42.903   5.908 -37.489  1.00130.27           C
ATOM   4881  NZ  LYS B 206      43.677   7.144 -37.780  1.00128.93           N
ATOM   4882  C   LYS B 206      36.785   7.120 -36.640  1.00117.51           C
ATOM   4883  O   LYS B 206      36.390   7.572 -37.704  1.00113.07           O
ATOM   4884  N   PHE B 207      36.023   6.368 -35.860  1.00119.32           N
ATOM   4885  CA  PHE B 207      34.629   6.113 -36.186  1.00139.56           C
ATOM   4886  CB  PHE B 207      34.343   4.608 -36.069  1.00151.55           C
ATOM   4887  CG  PHE B 207      35.015   3.772 -37.141  1.00163.68           C
ATOM   4888  CD1 PHE B 207      34.848   4.069 -38.491  1.00170.52           C
ATOM   4889  CE1 PHE B 207      35.459   3.304 -39.477  1.00166.28           C
ATOM   4890  CZ  PHE B 207      36.244   2.226 -39.127  1.00166.42           C
ATOM   4891  CE2 PHE B 207      36.418   1.914 -37.791  1.00181.31           C
ATOM   4892  CD2 PHE B 207      35.804   2.681 -36.806  1.00179.95           C
ATOM   4893  C   PHE B 207      33.678   6.966 -35.323  1.00137.59           C
ATOM   4894  O   PHE B 207      32.473   6.695 -35.227  1.00126.57           O
ATOM   4895  N   ASN B 208      34.225   8.017 -34.716  1.00135.75           N
ATOM   4896  CA  ASN B 208      33.429   8.981 -33.982  1.00132.21           C
ATOM   4897  CB  ASN B 208      32.734   9.922 -34.965  1.00141.52           C
ATOM   4898  CG  ASN B 208      33.701  10.538 -35.963  1.00149.17           C
ATOM   4899  OD1 ASN B 208      33.500  10.465 -37.184  1.00144.11           O
ATOM   4900  ND2 ASN B 208      34.768  11.140 -35.445  1.00146.28           N
ATOM   4901  C   ASN B 208      32.408   8.299 -33.098  1.00130.19           C
ATOM   4902  O   ASN B 208      31.230   8.610 -33.156  1.00143.66           O
ATOM   4903  N   TRP B 209      32.859   7.325 -32.320  1.00143.86           N
ATOM   4904  CA  TRP B 209      32.092   6.847 -31.177  1.00156.76           C
ATOM   4905  CB  TRP B 209      32.096   5.315 -31.096  1.00157.99           C
ATOM   4906  CG  TRP B 209      31.483   4.619 -32.273  1.00163.17           C
ATOM   4907  CD1 TRP B 209      30.203   4.745 -32.721  1.00166.74           C
ATOM   4908  NE1 TRP B 209      30.003   3.935 -33.818  1.00173.52           N
ATOM   4909  CE2 TRP B 209      31.162   3.255 -34.093  1.00164.86           C
ATOM   4910  CD2 TRP B 209      32.119   3.656 -33.137  1.00170.23           C
ATOM   4911  CE3 TRP B 209      33.405   3.100 -33.197  1.00167.60           C
ATOM   4912  CZ3 TRP B 209      33.687   2.169 -34.199  1.00154.08           C
ATOM   4913  CH2 TRP B 209      32.716   1.799 -35.138  1.00146.93           C
ATOM   4914  CZ2 TRP B 209      31.451   2.326 -35.102  1.00150.06           C
ATOM   4915  C   TRP B 209      32.693   7.463 -29.899  1.00154.77           C
ATOM   4916  O   TRP B 209      33.798   8.047 -29.910  1.00140.31           O
ATOM   4917  N   ASN B 210      31.942   7.355 -28.807  1.00141.82           N
ATOM   4918  CA  ASN B 210      32.435   7.763 -27.494  1.00135.63           C
ATOM   4919  CB  ASN B 210      32.413   9.287 -27.388  1.00138.02           C
ATOM   4920  CG  ASN B 210      31.038   9.870 -27.654  1.00137.50           C
ATOM   4921  OD1 ASN B 210      30.045   9.477 -27.027  1.00132.17           O
ATOM   4922  ND2 ASN B 210      30.971  10.819 -28.585  1.00137.54           N
ATOM   4923  C   ASN B 210      31.686   7.164 -26.303  1.00131.35           C
ATOM   4924  O   ASN B 210      32.111   7.338 -25.158  1.00129.82           O
ATOM   4925  N   TRP B 211      30.578   6.474 -26.560  1.00126.70           N
ATOM   4926  CA  TRP B 211      29.760   5.930 -25.499  1.00126.72           C
ATOM   4927  CB  TRP B 211      28.325   6.436 -25.629  1.00123.49           C
ATOM   4928  CG  TRP B 211      27.419   5.905 -24.569  1.00135.57           C
ATOM   4929  CD1 TRP B 211      26.335   5.085 -24.753  1.00146.90           C
ATOM   4930  NE1 TRP B 211      25.746   4.792 -23.539  1.00143.55           N
ATOM   4931  CE2 TRP B 211      26.448   5.417 -22.540  1.00133.54           C
ATOM   4932  CD2 TRP B 211      27.516   6.127 -23.149  1.00131.76           C
ATOM   4933  CE3 TRP B 211      28.393   6.856 -22.334  1.00121.61           C
ATOM   4934  CZ3 TRP B 211      28.182   6.851 -20.955  1.00117.63           C
ATOM   4935  CH2 TRP B 211      27.115   6.135 -20.385  1.00120.80           C
ATOM   4936  CZ2 TRP B 211      26.240   5.415 -21.158  1.00121.62           C
ATOM   4937  C   TRP B 211      29.849   4.414 -25.587  1.00128.02           C
ATOM   4938  O   TRP B 211      28.989   3.767 -26.184  1.00123.73           O
ATOM   4939  N   VAL B 212      30.911   3.872 -24.986  1.00137.97           N
ATOM   4940  CA  VAL B 212      31.270   2.450 -25.094  1.00140.38           C
ATOM   4941  CB  VAL B 212      32.716   2.260 -25.641  1.00139.11           C
ATOM   4942  CG1 VAL B 212      32.949   3.090 -26.905  1.00132.21           C
ATOM   4943  CG2 VAL B 212      33.762   2.585 -24.574  1.00136.57           C
ATOM   4944  C   VAL B 212      31.174   1.725 -23.749  1.00141.05           C
ATOM   4945  O   VAL B 212      30.916   2.345 -22.713  1.00139.29           O
ATOM   4946  N   ALA B 213      31.379   0.407 -23.798  1.00144.99           N
ATOM   4947  CA  ALA B 213      31.536  -0.450 -22.612  1.00141.66           C
ATOM   4948  CB  ALA B 213      30.318  -1.351 -22.429  1.00139.10           C
ATOM   4949  C   ALA B 213      32.797  -1.296 -22.781  1.00128.15           C
ATOM   4950  O   ALA B 213      33.347  -1.382 -23.879  1.00133.58           O
[truncated: 441,690 more chars]
