# Supplementary material for: Chloride ions evoke taste sensations by binding to the extracellular ligand-binding domain of sweet/umami taste receptors
Source: eLife. 2023 Feb 28;12:e84291. doi: 10.7554/eLife.84291 (PMC9977269; doi:10.7554/eLife.84291)
Supplement: Figure 2—source data 1. — The structure factor files and the coordinate files used for anomalous difference Fourier calculation, and the resultant maps were included. [file elife-84291-fig2-data1.zip › SourceDataForFigure2B-C/PanelC.pdb]

HEADER    ----                                    07-DEC-16   xxxx              
COMPND    ---                                                                   
REMARK   3
REMARK   3 REFINEMENT.
REMARK   3   PROGRAM     : REFMAC 5.8.0069  
REMARK   3   AUTHORS     : MURSHUDOV,SKUBAK,LEBEDEV,PANNU,
REMARK   3                 STEINER,NICHOLLS,WINN,LONG,VAGIN
REMARK   3
REMARK   3    REFINEMENT TARGET : MAXIMUM LIKELIHOOD
REMARK   3
REMARK   3  DATA USED IN REFINEMENT.
REMARK   3   RESOLUTION RANGE HIGH (ANGSTROMS) :   3.32
REMARK   3   RESOLUTION RANGE LOW  (ANGSTROMS) : 129.09
REMARK   3   DATA CUTOFF            (SIGMA(F)) : NONE
REMARK   3   COMPLETENESS FOR RANGE        (%) :  99.61
REMARK   3   NUMBER OF REFLECTIONS             :   23053
REMARK   3
REMARK   3  FIT TO DATA USED IN REFINEMENT.
REMARK   3   CROSS-VALIDATION METHOD          : THROUGHOUT
REMARK   3   FREE R VALUE TEST SET SELECTION  : RANDOM
REMARK   3   R VALUE     (WORKING + TEST SET) : 0.23876
REMARK   3   R VALUE            (WORKING SET) :  0.23349
REMARK   3   FREE R VALUE                     :  0.33919
REMARK   3   FREE R VALUE TEST SET SIZE   (%) :  5.0
REMARK   3   FREE R VALUE TEST SET COUNT      :  1217
REMARK   3
REMARK   3  FIT IN THE HIGHEST RESOLUTION BIN.
REMARK   3   TOTAL NUMBER OF BINS USED           :      20
REMARK   3   BIN RESOLUTION RANGE HIGH           :    3.321
REMARK   3   BIN RESOLUTION RANGE LOW            :    3.407
REMARK   3   REFLECTION IN BIN     (WORKING SET) :     1598
REMARK   3   BIN COMPLETENESS (WORKING+TEST) (%) :    95.32
REMARK   3   BIN R VALUE           (WORKING SET) :    0.379
REMARK   3   BIN FREE R VALUE SET COUNT          :       94
REMARK   3   BIN FREE R VALUE                    :    0.455
REMARK   3
REMARK   3  NUMBER OF NON-HYDROGEN ATOMS USED IN REFINEMENT.
REMARK   3   ALL ATOMS                :    10499
REMARK   3
REMARK   3  B VALUES.
REMARK   3   FROM WILSON PLOT           (A**2) : NULL
REMARK   3   MEAN B VALUE      (OVERALL, A**2) : 112.929
REMARK   3   OVERALL ANISOTROPIC B VALUE.
REMARK   3    B11 (A**2) :    -3.62
REMARK   3    B22 (A**2) :     7.62
REMARK   3    B33 (A**2) :    -3.99
REMARK   3    B12 (A**2) :    -0.00
REMARK   3    B13 (A**2) :     0.00
REMARK   3    B23 (A**2) :    -0.00
REMARK   3
REMARK   3  ESTIMATED OVERALL COORDINATE ERROR.
REMARK   3   ESU BASED ON R VALUE                            (A): NULL
REMARK   3   ESU BASED ON FREE R VALUE                       (A):   0.774
REMARK   3   ESU BASED ON MAXIMUM LIKELIHOOD                 (A):   0.639
REMARK   3   ESU FOR B VALUES BASED ON MAXIMUM LIKELIHOOD (A**2):  38.043
REMARK   3
REMARK   3 CORRELATION COEFFICIENTS.
REMARK   3   CORRELATION COEFFICIENT FO-FC      :   0.921
REMARK   3   CORRELATION COEFFICIENT FO-FC FREE :   0.858
REMARK   3
REMARK   3  RMS DEVIATIONS FROM IDEAL VALUES        COUNT    RMS    WEIGHT
REMARK   3   BOND LENGTHS REFINED ATOMS        (A): 10774 ; 0.011 ; 0.020
REMARK   3   BOND LENGTHS OTHERS               (A):  9979 ; 0.001 ; 0.020
REMARK   3   BOND ANGLES REFINED ATOMS   (DEGREES): 14671 ; 1.519 ; 1.962
REMARK   3   BOND ANGLES OTHERS          (DEGREES): 22982 ; 0.824 ; 3.000
REMARK   3   TORSION ANGLES, PERIOD 1    (DEGREES):  1316 ; 7.253 ; 5.000
REMARK   3   TORSION ANGLES, PERIOD 2    (DEGREES):   452 ;37.470 ;24.823
REMARK   3   TORSION ANGLES, PERIOD 3    (DEGREES):  1734 ;16.455 ;15.000
REMARK   3   TORSION ANGLES, PERIOD 4    (DEGREES):    34 ;13.919 ;15.000
REMARK   3   CHIRAL-CENTER RESTRAINTS       (A**3):  1673 ; 0.076 ; 0.200
REMARK   3   GENERAL PLANES REFINED ATOMS      (A): 12084 ; 0.006 ; 0.021
REMARK   3   GENERAL PLANES OTHERS             (A):  2434 ; 0.001 ; 0.020
REMARK   3
REMARK   3  ISOTROPIC THERMAL FACTOR RESTRAINTS.     COUNT   RMS    WEIGHT
REMARK   3   MAIN-CHAIN BOND REFINED ATOMS  (A**2):  5285 ; 9.530 ;11.262
REMARK   3   MAIN-CHAIN BOND OTHER ATOMS    (A**2):  5284 ; 9.525 ;11.261
REMARK   3   MAIN-CHAIN ANGLE REFINED ATOMS (A**2):  6591 ;15.141 ;16.846
REMARK   3   MAIN-CHAIN ANGLE OTHER ATOMS (A**2)  :  6592 ;15.141 ;16.847
REMARK   3   SIDE-CHAIN BOND REFINED ATOMS  (A**2):  5489 ; 8.460 ;11.697
REMARK   3   SIDE-CHAIN BOND OTHER ATOMS  (A**2)  :  5487 ; 8.460 ;11.694
REMARK   3   SIDE-CHAIN ANGLE OTHER ATOMS (A**2)  :  8079 ;13.865 ;17.408
REMARK   3   LONG RANGE B REFINED ATOMS (A**2)    : 12351 ;21.731 ;90.401
REMARK   3   LONG RANGE B OTHER ATOMS (A**2)      : 12352 ;21.731 ;90.409
REMARK   3
REMARK   3  NCS RESTRAINTS STATISTICS
REMARK   3   NUMBER OF NCS GROUPS : NULL
REMARK   3
REMARK   3  TWIN DETAILS
REMARK   3   NUMBER OF TWIN DOMAINS  : NULL
REMARK   3
REMARK   3
REMARK   3  TLS DETAILS
REMARK   3   NUMBER OF TLS GROUPS  : NULL
REMARK   3
REMARK   3
REMARK   3  BULK SOLVENT MODELLING.
REMARK   3   METHOD USED :  MASK
REMARK   3   PARAMETERS FOR MASK CALCULATION
REMARK   3   VDW PROBE RADIUS   :   1.20
REMARK   3   ION PROBE RADIUS   :   0.80
REMARK   3   SHRINKAGE RADIUS   :   0.80
REMARK   3
REMARK   3  OTHER REFINEMENT REMARKS:
REMARK   3  HYDROGENS HAVE BEEN ADDED IN THE RIDING POSITIONS
REMARK   3  U VALUES      : REFINED INDIVIDUALLY
REMARK   3
MODRES      NAG A  901  NAG-b-D                                         RENAME
MODRES      NAG A  902  NAG-b-D                                         RENAME
MODRES      NAG A  903  NAG-b-D                                         RENAME
MODRES      NAG A  904  NAG-b-D                                         RENAME
MODRES      NAG A  905  NAG-b-D                                         RENAME
MODRES      NAG A  906  NAG-b-D                                         RENAME
MODRES      NAG A  907  NAG-b-D                                         RENAME
MODRES      NAG B  901  NAG-b-D                                         RENAME
MODRES      NAG B  902  NAG-b-D                                         RENAME
MODRES      NAG B  903  NAG-b-D                                         RENAME
MODRES      NAG B  904  NAG-b-D                                         RENAME
MODRES      NAG B  905  NAG-b-D                                         RENAME
MODRES      NAG B  906  NAG-b-D                                         RENAME
MODRES      NAG B  907  NAG-b-D                                         RENAME
MODRES      NAG B  908  NAG-b-D                                         RENAME
SSBOND   1 CYS A  101    CYS A   58
SSBOND   2 CYS B  132    CYS A  344
SSBOND   3 CYS A  350    CYS A  348
SSBOND   4 CYS A  391    CYS A  386
SSBOND   5 CYS B  106    CYS B   65
SSBOND   6 CYS B  363    CYS B  360
SSBOND   7 CYS B  408    CYS B  403
SSBOND   8 CYS H   96    CYS H   22
SSBOND   9 CYS H  206    CYS H  151
SSBOND  10 CYS L   92    CYS L   23
SSBOND  11 CYS L  198    CYS L  138
LINKR        C1  NAG A 901                 ND2 ASN A  83                NAG-ASN
LINKR        C1  NAG A 902                 ND2 ASN A  90                NAG-ASN
LINKR        C1  NAG A 903                 ND2 ASN A 279                NAG-ASN
LINKR        C1  NAG A 904                 ND2 ASN A 349                NAG-ASN
LINKR        C1  NAG A 906                 ND2 ASN A 437                NAG-ASN
LINKR        C1  NAG A 907                 ND2 ASN A 459                NAG-ASN
LINKR        C1  NAG B 901                 ND2 ASN B  26                NAG-ASN
LINKR        C1  NAG B 908                 ND2 ASN B 125                NAG-ASN
LINKR        C1  NAG B 902                 ND2 ASN B 133                NAG-ASN
LINKR        C1  NAG B 905                 ND2 ASN B 291                NAG-ASN
LINKR        C1  NAG B 903                 ND2 ASN B 370                NAG-ASN
LINKR        C1  NAG B 906                 ND2 ASN B 431                NAG-ASN
LINKR            GLN A 332                     MET A 342                gap
LINKR            SER B  50                     VAL B  63                gap
LINKR            THR B 350                     TYR B 357                gap
LINKR            PRO H 137                     THR H 143                gap
CISPEP   1 THR A  128    GLY A  129                    0.00
CISPEP   2 GLY A  138    PRO A  139                    0.00
CISPEP   3 GLY B  146    PRO B  147                    0.00
CISPEP   4 PHE H  157    PRO H  158                    0.00
CISPEP   5 GLU H  159    PRO H  160                    0.00
CISPEP   6 TRP H  199    PRO H  200                    0.00
CISPEP   7 SER L    7    PRO L    8                    0.00
CISPEP   8 ASN L   80    PRO L   81                    0.00
CISPEP   9 ASP L   98    PRO L   99                    0.00
CISPEP  10 TYR L  144    PRO L  145                    0.00
CRYST1  102.829  120.780  129.094  90.00  90.00  90.00 P 21 21 21               
SCALE1      0.009725  0.000000  0.000000        0.00000                         
SCALE2     -0.000000  0.008280  0.000000        0.00000                         
SCALE3      0.000000 -0.000000  0.007746        0.00000                         
ATOM      1  N   THR A  25      75.742 -17.709  18.055  1.00172.32           N
ATOM      2  CA  THR A  25      74.376 -17.214  18.406  1.00167.70           C
ATOM      3  CB  THR A  25      74.337 -16.550  19.818  1.00166.02           C
ATOM      4  OG1 THR A  25      73.067 -15.915  20.034  1.00168.87           O
ATOM      5  CG2 THR A  25      75.452 -15.509  20.007  1.00156.63           C
ATOM      6  C   THR A  25      73.866 -16.226  17.355  1.00154.50           C
ATOM      7  O   THR A  25      74.599 -15.313  16.964  1.00152.51           O
ATOM      8  N   SER A  26      72.626 -16.434  16.890  1.00133.85           N
ATOM      9  CA  SER A  26      71.878 -15.417  16.128  1.00112.86           C
ATOM     10  CB  SER A  26      71.884 -15.709  14.613  1.00110.67           C
ATOM     11  OG  SER A  26      71.590 -14.553  13.828  1.00 91.62           O
ATOM     12  C   SER A  26      70.449 -15.386  16.622  1.00 95.33           C
ATOM     13  O   SER A  26      69.881 -16.425  16.965  1.00 80.15           O
ATOM     14  N   GLU A  27      69.877 -14.190  16.660  1.00 85.13           N
ATOM     15  CA  GLU A  27      68.441 -14.062  16.794  1.00 90.92           C
ATOM     16  CB  GLU A  27      68.046 -12.604  16.696  1.00 93.17           C
ATOM     17  CG  GLU A  27      68.377 -11.797  17.924  1.00 93.88           C
ATOM     18  CD  GLU A  27      67.898 -10.374  17.789  1.00 95.83           C
ATOM     19  OE1 GLU A  27      68.322  -9.682  16.823  1.00100.17           O
ATOM     20  OE2 GLU A  27      67.096  -9.960  18.649  1.00 95.46           O
ATOM     21  C   GLU A  27      67.730 -14.820  15.672  1.00 91.54           C
ATOM     22  O   GLU A  27      66.707 -15.474  15.876  1.00 84.61           O
ATOM     23  N   PHE A  28      68.307 -14.728  14.483  1.00 88.10           N
ATOM     24  CA  PHE A  28      67.690 -15.255  13.285  1.00 81.08           C
ATOM     25  CB  PHE A  28      68.508 -14.863  12.054  1.00 81.31           C
ATOM     26  CG  PHE A  28      68.412 -13.413  11.712  1.00 80.09           C
ATOM     27  CD1 PHE A  28      69.290 -12.508  12.252  1.00 80.01           C
ATOM     28  CE1 PHE A  28      69.205 -11.166  11.945  1.00 80.04           C
ATOM     29  CZ  PHE A  28      68.217 -10.712  11.098  1.00 82.15           C
ATOM     30  CE2 PHE A  28      67.324 -11.609  10.550  1.00 82.16           C
ATOM     31  CD2 PHE A  28      67.419 -12.953  10.867  1.00 84.19           C
ATOM     32  C   PHE A  28      67.480 -16.755  13.269  1.00 77.32           C
ATOM     33  O   PHE A  28      66.776 -17.219  12.384  1.00 84.17           O
ATOM     34  N   HIS A  29      68.079 -17.520  14.182  1.00 77.21           N
ATOM     35  CA  HIS A  29      67.911 -18.986  14.140  1.00 98.40           C
ATOM     36  CB  HIS A  29      68.835 -19.674  13.106  1.00116.72           C
ATOM     37  CG  HIS A  29      70.297 -19.451  13.338  1.00138.29           C
ATOM     38  ND1 HIS A  29      71.030 -20.198  14.236  1.00152.47           N
ATOM     39  CE1 HIS A  29      72.283 -19.776  14.236  1.00157.80           C
ATOM     40  NE2 HIS A  29      72.392 -18.793  13.359  1.00158.15           N
ATOM     41  CD2 HIS A  29      71.165 -18.574  12.779  1.00147.24           C
ATOM     42  C   HIS A  29      68.102 -19.651  15.472  1.00 96.29           C
ATOM     43  O   HIS A  29      68.959 -19.249  16.241  1.00120.71           O
ATOM     44  N   LEU A  30      67.316 -20.695  15.709  1.00 91.12           N
ATOM     45  CA  LEU A  30      67.229 -21.355  17.005  1.00 90.09           C
ATOM     46  CB  LEU A  30      66.062 -20.775  17.832  1.00 97.44           C
ATOM     47  CG  LEU A  30      65.620 -21.582  19.077  1.00107.67           C
ATOM     48  CD1 LEU A  30      66.624 -21.416  20.204  1.00110.62           C
ATOM     49  CD2 LEU A  30      64.225 -21.241  19.585  1.00103.26           C
ATOM     50  C   LEU A  30      67.000 -22.831  16.774  1.00 85.59           C
ATOM     51  O   LEU A  30      66.126 -23.213  16.016  1.00 95.50           O
ATOM     52  N   ARG A  31      67.744 -23.670  17.459  1.00 87.58           N
ATOM     53  CA  ARG A  31      67.660 -25.090  17.188  1.00100.11           C
ATOM     54  CB  ARG A  31      68.981 -25.759  17.569  1.00110.85           C
ATOM     55  CG  ARG A  31      70.159 -25.011  16.934  1.00120.84           C
ATOM     56  CD  ARG A  31      71.512 -25.613  17.208  1.00121.99           C
ATOM     57  NE  ARG A  31      71.610 -26.935  16.606  1.00141.38           N
ATOM     58  CZ  ARG A  31      72.735 -27.636  16.525  1.00169.47           C
ATOM     59  NH1 ARG A  31      73.871 -27.134  17.001  1.00199.84           N
ATOM     60  NH2 ARG A  31      72.729 -28.842  15.965  1.00166.96           N
ATOM     61  C   ARG A  31      66.446 -25.646  17.925  1.00103.28           C
ATOM     62  O   ARG A  31      66.062 -25.130  18.975  1.00105.62           O
ATOM     63  N   GLY A  32      65.813 -26.660  17.340  1.00104.92           N
ATOM     64  CA  GLY A  32      64.624 -27.291  17.931  1.00 99.96           C
ATOM     65  C   GLY A  32      64.200 -28.573  17.221  1.00102.56           C
ATOM     66  O   GLY A  32      64.756 -28.939  16.171  1.00 98.85           O
ATOM     67  N   ASP A  33      63.206 -29.256  17.789  1.00 99.66           N
ATOM     68  CA  ASP A  33      62.676 -30.493  17.194  1.00102.34           C
ATOM     69  CB  ASP A  33      61.603 -31.101  18.093  1.00110.75           C
ATOM     70  CG  ASP A  33      62.136 -31.475  19.451  1.00118.55           C
ATOM     71  OD1 ASP A  33      63.304 -31.933  19.530  1.00118.83           O
ATOM     72  OD2 ASP A  33      61.383 -31.299  20.433  1.00114.99           O
ATOM     73  C   ASP A  33      62.077 -30.230  15.827  1.00 93.52           C
ATOM     74  O   ASP A  33      62.409 -30.901  14.851  1.00 86.70           O
ATOM     75  N   TYR A  34      61.186 -29.243  15.790  1.00 89.89           N
ATOM     76  CA  TYR A  34      60.553 -28.775  14.567  1.00 85.78           C
ATOM     77  CB  TYR A  34      59.047 -29.033  14.651  1.00 79.07           C
ATOM     78  CG  TYR A  34      58.724 -30.480  14.833  1.00 74.53           C
ATOM     79  CD1 TYR A  34      58.692 -31.327  13.742  1.00 77.95           C
ATOM     80  CE1 TYR A  34      58.424 -32.678  13.885  1.00 84.92           C
ATOM     81  CZ  TYR A  34      58.178 -33.197  15.135  1.00 85.41           C
ATOM     82  OH  TYR A  34      57.907 -34.549  15.245  1.00 83.78           O
ATOM     83  CE2 TYR A  34      58.219 -32.365  16.247  1.00 85.65           C
ATOM     84  CD2 TYR A  34      58.494 -31.015  16.092  1.00 75.63           C
ATOM     85  C   TYR A  34      60.843 -27.282  14.389  1.00 86.49           C
ATOM     86  O   TYR A  34      60.664 -26.485  15.311  1.00 81.66           O
ATOM     87  N   LEU A  35      61.305 -26.901  13.207  1.00 92.68           N
ATOM     88  CA  LEU A  35      61.555 -25.491  12.924  1.00100.73           C
ATOM     89  CB  LEU A  35      62.786 -25.314  12.019  1.00101.75           C
ATOM     90  CG  LEU A  35      64.090 -25.907  12.557  1.00102.45           C
ATOM     91  CD1 LEU A  35      65.203 -25.838  11.513  1.00 99.09           C
ATOM     92  CD2 LEU A  35      64.491 -25.210  13.848  1.00101.01           C
ATOM     93  C   LEU A  35      60.332 -24.846  12.272  1.00 99.08           C
ATOM     94  O   LEU A  35      59.585 -25.483  11.517  1.00100.56           O
ATOM     95  N   ILE A  36      60.149 -23.573  12.588  1.00 89.82           N
ATOM     96  CA  ILE A  36      59.155 -22.738  11.972  1.00 81.20           C
ATOM     97  CB  ILE A  36      58.346 -22.018  13.043  1.00 82.91           C
ATOM     98  CG1 ILE A  36      57.372 -22.989  13.687  1.00 83.41           C
ATOM     99  CD1 ILE A  36      56.754 -22.437  14.951  1.00 84.00           C
ATOM    100  CG2 ILE A  36      57.586 -20.850  12.458  1.00 88.94           C
ATOM    101  C   ILE A  36      59.887 -21.703  11.156  1.00 82.04           C
ATOM    102  O   ILE A  36      60.847 -21.088  11.637  1.00 73.15           O
ATOM    103  N   GLY A  37      59.437 -21.506   9.921  1.00 82.64           N
ATOM    104  CA  GLY A  37      60.014 -20.468   9.079  1.00 84.55           C
ATOM    105  C   GLY A  37      59.643 -19.085   9.576  1.00 77.95           C
ATOM    106  O   GLY A  37      58.536 -18.893  10.083  1.00 68.76           O
ATOM    107  N   GLY A  38      60.558 -18.125   9.414  1.00 76.04           N
ATOM    108  CA  GLY A  38      60.268 -16.706   9.701  1.00 83.07           C
ATOM    109  C   GLY A  38      60.647 -15.738   8.580  1.00 83.44           C
ATOM    110  O   GLY A  38      61.834 -15.547   8.287  1.00 86.64           O
ATOM    111  N   LEU A  39      59.639 -15.115   7.968  1.00 78.30           N
ATOM    112  CA  LEU A  39      59.843 -14.220   6.842  1.00 71.74           C
ATOM    113  CB  LEU A  39      58.963 -14.656   5.693  1.00 69.47           C
ATOM    114  CG  LEU A  39      59.295 -16.050   5.205  1.00 68.82           C
ATOM    115  CD1 LEU A  39      58.607 -16.361   3.883  1.00 72.54           C
ATOM    116  CD2 LEU A  39      60.788 -16.156   5.023  1.00 72.41           C
ATOM    117  C   LEU A  39      59.532 -12.792   7.220  1.00 72.71           C
ATOM    118  O   LEU A  39      58.384 -12.444   7.513  1.00 72.33           O
ATOM    119  N   PHE A  40      60.573 -11.974   7.236  1.00 72.52           N
ATOM    120  CA  PHE A  40      60.459 -10.619   7.716  1.00 79.98           C
ATOM    121  CB  PHE A  40      60.992 -10.535   9.149  1.00 77.24           C
ATOM    122  CG  PHE A  40      60.070 -11.175  10.157  1.00 78.47           C
ATOM    123  CD1 PHE A  40      59.985 -12.567  10.254  1.00 72.19           C
ATOM    124  CE1 PHE A  40      59.116 -13.148  11.153  1.00 69.42           C
ATOM    125  CZ  PHE A  40      58.321 -12.350  11.977  1.00 67.64           C
ATOM    126  CE2 PHE A  40      58.385 -10.973  11.888  1.00 63.86           C
ATOM    127  CD2 PHE A  40      59.249 -10.389  10.982  1.00 70.17           C
ATOM    128  C   PHE A  40      61.190  -9.666   6.798  1.00 90.02           C
ATOM    129  O   PHE A  40      61.957 -10.087   5.923  1.00102.71           O
ATOM    130  N   ASN A  41      60.887  -8.383   6.965  1.00 90.33           N
ATOM    131  CA  ASN A  41      61.656  -7.319   6.338  1.00 86.08           C
ATOM    132  CB  ASN A  41      60.955  -6.671   5.106  1.00 86.11           C
ATOM    133  CG  ASN A  41      59.438  -6.468   5.267  1.00 82.00           C
ATOM    134  OD1 ASN A  41      58.708  -7.319   5.817  1.00 84.60           O
ATOM    135  ND2 ASN A  41      58.949  -5.346   4.723  1.00 67.95           N
ATOM    136  C   ASN A  41      62.062  -6.313   7.413  1.00 92.15           C
ATOM    137  O   ASN A  41      61.280  -5.449   7.821  1.00 92.79           O
ATOM    138  N   ILE A  42      63.290  -6.486   7.899  1.00 95.79           N
ATOM    139  CA  ILE A  42      63.873  -5.633   8.929  1.00 92.56           C
ATOM    140  CB  ILE A  42      65.016  -6.341   9.677  1.00 94.87           C
ATOM    141  CG1 ILE A  42      64.538  -7.642  10.312  1.00105.31           C
ATOM    142  CD1 ILE A  42      63.289  -7.493  11.165  1.00114.47           C
ATOM    143  CG2 ILE A  42      65.566  -5.451  10.771  1.00104.00           C
ATOM    144  C   ILE A  42      64.433  -4.375   8.307  1.00 90.32           C
ATOM    145  O   ILE A  42      64.377  -3.307   8.913  1.00 90.58           O
ATOM    146  N   HIS A  43      64.979  -4.509   7.104  1.00 88.45           N
ATOM    147  CA  HIS A  43      65.466  -3.361   6.362  1.00 93.46           C
ATOM    148  CB  HIS A  43      66.904  -3.586   5.971  1.00 92.43           C
ATOM    149  CG  HIS A  43      67.798  -3.783   7.139  1.00 89.09           C
ATOM    150  ND1 HIS A  43      68.288  -5.017   7.499  1.00 91.08           N
ATOM    151  CE1 HIS A  43      69.048  -4.890   8.574  1.00 94.39           C
ATOM    152  NE2 HIS A  43      69.053  -3.619   8.932  1.00101.48           N
ATOM    153  CD2 HIS A  43      68.272  -2.907   8.052  1.00 96.53           C
ATOM    154  C   HIS A  43      64.652  -3.041   5.122  1.00 94.38           C
ATOM    155  O   HIS A  43      63.914  -3.885   4.610  1.00101.45           O
ATOM    156  N   TYR A  44      64.794  -1.805   4.656  1.00 90.77           N
ATOM    157  CA  TYR A  44      64.099  -1.345   3.468  1.00 99.19           C
ATOM    158  CB  TYR A  44      63.220  -0.114   3.748  1.00107.15           C
ATOM    159  CG  TYR A  44      62.716   0.544   2.478  1.00120.25           C
ATOM    160  CD1 TYR A  44      61.464   0.218   1.937  1.00130.75           C
ATOM    161  CE1 TYR A  44      61.015   0.808   0.759  1.00131.77           C
ATOM    162  CZ  TYR A  44      61.828   1.724   0.100  1.00130.27           C
ATOM    163  OH  TYR A  44      61.423   2.334  -1.065  1.00121.78           O
ATOM    164  CE2 TYR A  44      63.070   2.047   0.613  1.00132.71           C
ATOM    165  CD2 TYR A  44      63.508   1.460   1.791  1.00122.98           C
ATOM    166  C   TYR A  44      65.142  -0.964   2.476  1.00 88.78           C
ATOM    167  O   TYR A  44      66.158  -0.458   2.863  1.00 76.51           O
ATOM    168  N   VAL A  45      64.872  -1.217   1.198  1.00102.14           N
ATOM    169  CA  VAL A  45      65.605  -0.607   0.085  1.00 97.11           C
ATOM    170  CB  VAL A  45      66.884  -1.389  -0.284  1.00 96.27           C
ATOM    171  CG1 VAL A  45      66.584  -2.854  -0.588  1.00 94.01           C
ATOM    172  CG2 VAL A  45      67.579  -0.722  -1.461  1.00 99.89           C
ATOM    173  C   VAL A  45      64.706  -0.570  -1.131  1.00 88.95           C
ATOM    174  O   VAL A  45      64.126  -1.587  -1.474  1.00 85.19           O
ATOM    175  N   ALA A  46      64.583   0.591  -1.769  1.00 96.60           N
ATOM    176  CA  ALA A  46      63.826   0.693  -3.032  1.00109.78           C
ATOM    177  CB  ALA A  46      63.628   2.149  -3.452  1.00111.17           C
ATOM    178  C   ALA A  46      64.549  -0.086  -4.132  1.00 98.46           C
ATOM    179  O   ALA A  46      65.773  -0.025  -4.237  1.00 86.06           O
ATOM    180  N   ALA A  47      63.785  -0.813  -4.944  1.00 96.49           N
ATOM    181  CA  ALA A  47      64.366  -1.739  -5.916  1.00104.96           C
ATOM    182  CB  ALA A  47      63.281  -2.485  -6.682  1.00116.24           C
ATOM    183  C   ALA A  47      65.293  -1.020  -6.884  1.00100.59           C
ATOM    184  O   ALA A  47      65.094   0.142  -7.222  1.00 97.46           O
ATOM    185  N   ALA A  48      66.319  -1.732  -7.318  1.00 98.47           N
ATOM    186  CA  ALA A  48      67.335  -1.164  -8.184  1.00 98.05           C
ATOM    187  CB  ALA A  48      68.457  -0.571  -7.353  1.00 99.77           C
ATOM    188  C   ALA A  48      67.842  -2.288  -9.055  1.00 95.49           C
ATOM    189  O   ALA A  48      67.984  -3.414  -8.579  1.00 96.50           O
ATOM    190  N   ASN A  49      68.095  -1.997 -10.326  1.00 96.97           N
ATOM    191  CA  ASN A  49      68.392  -3.062 -11.292  1.00112.12           C
ATOM    192  CB  ASN A  49      68.652  -2.501 -12.709  1.00121.85           C
ATOM    193  CG  ASN A  49      67.360  -2.265 -13.515  1.00128.53           C
ATOM    194  OD1 ASN A  49      67.236  -1.266 -14.232  1.00121.75           O
ATOM    195  ND2 ASN A  49      66.404  -3.188 -13.413  1.00124.67           N
ATOM    196  C   ASN A  49      69.571  -3.882 -10.802  1.00107.97           C
ATOM    197  O   ASN A  49      70.255  -3.474  -9.868  1.00119.36           O
ATOM    198  N   PHE A  50      69.799  -5.050 -11.390  1.00106.19           N
ATOM    199  CA  PHE A  50      70.909  -5.888 -10.938  1.00111.55           C
ATOM    200  CB  PHE A  50      70.552  -6.599  -9.638  1.00121.23           C
ATOM    201  CG  PHE A  50      69.455  -7.616  -9.781  1.00121.57           C
ATOM    202  CD1 PHE A  50      68.121  -7.229  -9.714  1.00118.33           C
ATOM    203  CE1 PHE A  50      67.115  -8.158  -9.838  1.00111.00           C
ATOM    204  CZ  PHE A  50      67.436  -9.488 -10.028  1.00117.25           C
ATOM    205  CE2 PHE A  50      68.759  -9.892 -10.092  1.00112.00           C
ATOM    206  CD2 PHE A  50      69.759  -8.958  -9.971  1.00116.22           C
ATOM    207  C   PHE A  50      71.331  -6.914 -11.967  1.00116.51           C
ATOM    208  O   PHE A  50      70.502  -7.445 -12.717  1.00120.19           O
ATOM    209  N   GLN A  51      72.631  -7.199 -11.966  1.00120.71           N
ATOM    210  CA  GLN A  51      73.263  -7.999 -13.013  1.00127.75           C
ATOM    211  CB  GLN A  51      74.274  -7.150 -13.815  1.00129.94           C
ATOM    212  CG  GLN A  51      73.678  -5.972 -14.576  1.00126.37           C
ATOM    213  CD  GLN A  51      73.375  -4.793 -13.671  1.00130.72           C
ATOM    214  OE1 GLN A  51      74.239  -4.342 -12.915  1.00121.18           O
ATOM    215  NE2 GLN A  51      72.142  -4.293 -13.734  1.00140.92           N
ATOM    216  C   GLN A  51      73.967  -9.259 -12.489  1.00126.17           C
ATOM    217  O   GLN A  51      74.734  -9.874 -13.242  1.00126.05           O
ATOM    218  N   ARG A  52      73.729  -9.640 -11.227  1.00116.92           N
ATOM    219  CA  ARG A  52      74.215 -10.935 -10.702  1.00111.67           C
ATOM    220  CB  ARG A  52      75.501 -10.768  -9.889  1.00125.99           C
ATOM    221  CG  ARG A  52      76.719 -10.298 -10.679  1.00144.66           C
ATOM    222  CD  ARG A  52      77.144 -11.270 -11.779  1.00145.66           C
ATOM    223  NE  ARG A  52      78.342 -10.821 -12.499  1.00144.39           N
ATOM    224  CZ  ARG A  52      78.389  -9.810 -13.369  1.00144.37           C
ATOM    225  NH1 ARG A  52      77.308  -9.088 -13.664  1.00142.02           N
ATOM    226  NH2 ARG A  52      79.541  -9.514 -13.955  1.00150.19           N
ATOM    227  C   ARG A  52      73.155 -11.592  -9.821  1.00 97.87           C
ATOM    228  O   ARG A  52      72.507 -10.903  -9.036  1.00111.54           O
ATOM    229  N   PRO A  53      72.968 -12.924  -9.949  1.00 81.51           N
ATOM    230  CA  PRO A  53      71.954 -13.699  -9.192  1.00 82.45           C
ATOM    231  CB  PRO A  53      71.665 -14.900 -10.110  1.00 79.72           C
ATOM    232  CG  PRO A  53      72.905 -15.077 -10.890  1.00 79.94           C
ATOM    233  CD  PRO A  53      73.597 -13.739 -10.999  1.00 80.62           C
ATOM    234  C   PRO A  53      72.412 -14.152  -7.790  1.00 82.15           C
ATOM    235  O   PRO A  53      72.896 -15.278  -7.594  1.00 75.98           O
ATOM    236  N   GLN A  54      72.215 -13.259  -6.829  1.00 81.36           N
ATOM    237  CA  GLN A  54      72.774 -13.389  -5.500  1.00 81.10           C
ATOM    238  CB  GLN A  54      74.219 -12.870  -5.507  1.00 78.54           C
ATOM    239  CG  GLN A  54      74.400 -11.416  -5.932  1.00 79.40           C
ATOM    240  CD  GLN A  54      75.866 -11.020  -5.962  1.00 91.24           C
ATOM    241  OE1 GLN A  54      76.725 -11.836  -6.293  1.00103.37           O
ATOM    242  NE2 GLN A  54      76.166  -9.770  -5.601  1.00 95.08           N
ATOM    243  C   GLN A  54      71.933 -12.582  -4.523  1.00 82.42           C
ATOM    244  O   GLN A  54      71.619 -11.427  -4.813  1.00 96.49           O
ATOM    245  N   ALA A  55      71.564 -13.167  -3.380  1.00 77.06           N
ATOM    246  CA  ALA A  55      70.826 -12.423  -2.346  1.00 78.26           C
ATOM    247  CB  ALA A  55      70.596 -13.281  -1.126  1.00 74.11           C
ATOM    248  C   ALA A  55      71.545 -11.136  -1.944  1.00 87.93           C
ATOM    249  O   ALA A  55      72.773 -11.058  -1.991  1.00104.50           O
ATOM    250  N   ILE A  56      70.777 -10.139  -1.524  1.00 90.82           N
ATOM    251  CA  ILE A  56      71.313  -8.799  -1.294  1.00 97.79           C
ATOM    252  CB  ILE A  56      70.206  -7.739  -1.537  1.00102.29           C
ATOM    253  CG1 ILE A  56      69.476  -8.009  -2.857  1.00107.20           C
ATOM    254  CD1 ILE A  56      70.401  -8.121  -4.061  1.00125.26           C
ATOM    255  CG2 ILE A  56      70.776  -6.320  -1.541  1.00106.35           C
ATOM    256  C   ILE A  56      71.903  -8.684   0.127  1.00101.11           C
ATOM    257  O   ILE A  56      71.717  -9.576   0.953  1.00 99.38           O
ATOM    258  N   ASP A  57      72.653  -7.613   0.386  1.00104.40           N
ATOM    259  CA  ASP A  57      73.031  -7.221   1.742  1.00110.13           C
ATOM    260  CB  ASP A  57      74.398  -6.516   1.742  1.00121.27           C
ATOM    261  CG  ASP A  57      74.848  -6.064   3.135  1.00141.18           C
ATOM    262  OD1 ASP A  57      73.990  -5.671   3.966  1.00159.34           O
ATOM    263  OD2 ASP A  57      76.078  -6.082   3.390  1.00144.12           O
ATOM    264  C   ASP A  57      71.964  -6.276   2.244  1.00106.37           C
ATOM    265  O   ASP A  57      71.993  -5.091   1.926  1.00112.70           O
ATOM    266  N   CYS A  58      71.012  -6.792   3.015  1.00105.28           N
ATOM    267  CA  CYS A  58      69.983  -5.934   3.591  1.00104.92           C
ATOM    268  CB  CYS A  58      68.802  -6.764   4.062  1.00103.49           C
ATOM    269  SG  CYS A  58      67.938  -7.612   2.725  1.00111.68           S
ATOM    270  C   CYS A  58      70.539  -5.116   4.747  1.00101.85           C
ATOM    271  O   CYS A  58      70.163  -3.945   4.931  1.00 83.29           O
ATOM    272  N   SER A  59      71.475  -5.729   5.479  1.00103.13           N
ATOM    273  CA  SER A  59      71.929  -5.230   6.783  1.00 99.40           C
ATOM    274  CB  SER A  59      73.116  -6.046   7.311  1.00 96.49           C
ATOM    275  OG  SER A  59      74.319  -5.691   6.667  1.00 95.81           O
ATOM    276  C   SER A  59      72.299  -3.769   6.760  1.00 96.58           C
ATOM    277  O   SER A  59      72.148  -3.075   7.770  1.00 91.64           O
ATOM    278  N   SER A  60      72.772  -3.312   5.605  1.00 94.79           N
ATOM    279  CA  SER A  60      73.270  -1.957   5.453  1.00 99.22           C
ATOM    280  CB  SER A  60      74.362  -1.990   4.419  1.00 95.68           C
ATOM    281  OG  SER A  60      74.036  -2.999   3.498  1.00100.01           O
ATOM    282  C   SER A  60      72.194  -0.943   5.052  1.00103.32           C
ATOM    283  O   SER A  60      72.386   0.260   5.231  1.00113.92           O
ATOM    284  N   LYS A  61      71.058  -1.418   4.547  1.00 98.33           N
ATOM    285  CA  LYS A  61      69.969  -0.527   4.117  1.00 91.79           C
ATOM    286  CB  LYS A  61      69.049  -1.259   3.163  1.00 98.36           C
ATOM    287  CG  LYS A  61      69.753  -2.096   2.119  1.00 94.41           C
ATOM    288  CD  LYS A  61      70.748  -1.242   1.378  1.00 95.12           C
ATOM    289  CE  LYS A  61      71.059  -1.862   0.037  1.00 93.86           C
ATOM    290  NZ  LYS A  61      71.431  -3.297   0.156  1.00 88.72           N
ATOM    291  C   LYS A  61      69.139  -0.028   5.298  1.00 87.04           C
ATOM    292  O   LYS A  61      69.316  -0.514   6.429  1.00 82.50           O
ATOM    293  N   LEU A  62      68.227   0.919   5.038  1.00 79.68           N
ATOM    294  CA  LEU A  62      67.454   1.554   6.123  1.00 83.40           C
ATOM    295  CB  LEU A  62      66.454   2.595   5.608  1.00 78.51           C
ATOM    296  CG  LEU A  62      65.625   3.196   6.764  1.00 89.13           C
ATOM    297  CD1 LEU A  62      66.443   4.266   7.480  1.00 92.61           C
ATOM    298  CD2 LEU A  62      64.243   3.727   6.366  1.00 90.81           C
ATOM    299  C   LEU A  62      66.724   0.523   7.005  1.00 94.66           C
ATOM    300  O   LEU A  62      66.049  -0.377   6.490  1.00 92.91           O
ATOM    301  N   PHE A  63      66.873   0.690   8.327  1.00 98.82           N
ATOM    302  CA  PHE A  63      66.284  -0.184   9.353  1.00 92.12           C
ATOM    303  CB  PHE A  63      67.175  -0.096  10.592  1.00 91.09           C
ATOM    304  CG  PHE A  63      66.727  -0.929  11.768  1.00 87.59           C
ATOM    305  CD1 PHE A  63      67.063  -2.281  11.850  1.00 85.98           C
ATOM    306  CE1 PHE A  63      66.689  -3.043  12.950  1.00 81.29           C
ATOM    307  CZ  PHE A  63      65.997  -2.447  13.987  1.00 83.17           C
ATOM    308  CE2 PHE A  63      65.688  -1.093  13.933  1.00 79.57           C
ATOM    309  CD2 PHE A  63      66.057  -0.339  12.840  1.00 77.66           C
ATOM    310  C   PHE A  63      64.862   0.268   9.672  1.00 89.13           C
ATOM    311  O   PHE A  63      64.609   1.464   9.763  1.00 97.73           O
ATOM    312  N   ILE A  64      63.947  -0.688   9.831  1.00 83.20           N
ATOM    313  CA  ILE A  64      62.538  -0.405  10.120  1.00 85.09           C
ATOM    314  CB  ILE A  64      61.620  -1.170   9.150  1.00 92.39           C
ATOM    315  CG1 ILE A  64      62.071  -0.949   7.704  1.00 92.27           C
ATOM    316  CD1 ILE A  64      61.683  -2.080   6.772  1.00 89.77           C
ATOM    317  CG2 ILE A  64      60.160  -0.761   9.324  1.00 92.14           C
ATOM    318  C   ILE A  64      62.229  -0.844  11.549  1.00 83.41           C
ATOM    319  O   ILE A  64      62.253  -2.042  11.866  1.00 76.46           O
ATOM    320  N   LEU A  65      61.937   0.123  12.413  1.00 85.38           N
ATOM    321  CA  LEU A  65      61.850  -0.157  13.853  1.00 88.94           C
ATOM    322  CB  LEU A  65      61.792   1.154  14.662  1.00 96.03           C
ATOM    323  CG  LEU A  65      61.974   1.164  16.192  1.00 97.62           C
ATOM    324  CD1 LEU A  65      63.191   0.384  16.666  1.00101.01           C
ATOM    325  CD2 LEU A  65      62.062   2.603  16.691  1.00 96.70           C
ATOM    326  C   LEU A  65      60.687  -1.084  14.201  1.00 82.91           C
ATOM    327  O   LEU A  65      60.928  -2.092  14.861  1.00 87.45           O
ATOM    328  N   PRO A  66      59.446  -0.770  13.736  1.00 70.07           N
ATOM    329  CA  PRO A  66      58.310  -1.595  14.112  1.00 69.03           C
ATOM    330  CB  PRO A  66      57.124  -0.704  13.800  1.00 66.61           C
ATOM    331  CG  PRO A  66      57.582   0.088  12.640  1.00 65.75           C
ATOM    332  CD  PRO A  66      59.027   0.353  12.880  1.00 65.11           C
ATOM    333  C   PRO A  66      58.231  -2.914  13.342  1.00 77.55           C
ATOM    334  O   PRO A  66      57.451  -3.786  13.734  1.00 95.39           O
ATOM    335  N   ASN A  67      59.029  -3.070  12.282  1.00 76.82           N
ATOM    336  CA  ASN A  67      59.163  -4.361  11.587  1.00 78.26           C
ATOM    337  CB  ASN A  67      59.727  -4.175  10.182  1.00 84.46           C
ATOM    338  CG  ASN A  67      58.680  -3.743   9.177  1.00 86.86           C
ATOM    339  OD1 ASN A  67      57.840  -2.890   9.450  1.00 96.29           O
ATOM    340  ND2 ASN A  67      58.738  -4.327   8.001  1.00 89.42           N
ATOM    341  C   ASN A  67      60.094  -5.272  12.339  1.00 72.83           C
ATOM    342  O   ASN A  67      59.990  -6.478  12.290  1.00 65.65           O
ATOM    343  N   TYR A  68      61.057  -4.673  13.008  1.00 83.68           N
ATOM    344  CA  TYR A  68      61.905  -5.415  13.914  1.00 90.24           C
ATOM    345  CB  TYR A  68      63.106  -4.557  14.311  1.00 92.05           C
ATOM    346  CG  TYR A  68      64.093  -5.271  15.190  1.00 91.28           C
ATOM    347  CD1 TYR A  68      64.695  -6.444  14.777  1.00 84.19           C
ATOM    348  CE1 TYR A  68      65.597  -7.106  15.585  1.00 83.44           C
ATOM    349  CZ  TYR A  68      65.910  -6.588  16.814  1.00 86.64           C
ATOM    350  OH  TYR A  68      66.809  -7.227  17.629  1.00 94.63           O
ATOM    351  CE2 TYR A  68      65.322  -5.428  17.253  1.00 90.51           C
ATOM    352  CD2 TYR A  68      64.420  -4.774  16.444  1.00 94.23           C
ATOM    353  C   TYR A  68      61.092  -5.863  15.137  1.00 91.32           C
ATOM    354  O   TYR A  68      61.117  -7.034  15.486  1.00 96.78           O
ATOM    355  N   ARG A  69      60.356  -4.943  15.763  1.00 89.86           N
ATOM    356  CA  ARG A  69      59.447  -5.285  16.871  1.00 95.71           C
ATOM    357  CB  ARG A  69      58.544  -4.099  17.222  1.00 99.62           C
ATOM    358  CG  ARG A  69      57.797  -4.268  18.535  1.00102.49           C
ATOM    359  CD  ARG A  69      57.059  -2.999  18.945  1.00104.90           C
ATOM    360  NE  ARG A  69      56.630  -3.039  20.346  1.00 94.26           N
ATOM    361  CZ  ARG A  69      55.547  -3.673  20.790  1.00 92.94           C
ATOM    362  NH1 ARG A  69      54.749  -4.340  19.963  1.00 97.24           N
ATOM    363  NH2 ARG A  69      55.259  -3.649  22.080  1.00 97.48           N
ATOM    364  C   ARG A  69      58.564  -6.508  16.571  1.00100.89           C
ATOM    365  O   ARG A  69      58.314  -7.321  17.466  1.00102.03           O
ATOM    366  N   ARG A  70      58.093  -6.616  15.321  1.00 99.31           N
ATOM    367  CA  ARG A  70      57.280  -7.761  14.857  1.00 93.58           C
ATOM    368  CB  ARG A  70      56.702  -7.498  13.451  1.00 90.91           C
ATOM    369  CG  ARG A  70      55.421  -6.675  13.474  1.00 94.86           C
ATOM    370  CD  ARG A  70      55.349  -5.621  12.383  1.00 92.14           C
ATOM    371  NE  ARG A  70      54.430  -4.549  12.784  1.00 90.57           N
ATOM    372  CZ  ARG A  70      54.413  -3.318  12.263  1.00 86.23           C
ATOM    373  NH1 ARG A  70      55.269  -2.949  11.304  1.00 79.95           N
ATOM    374  NH2 ARG A  70      53.527  -2.436  12.710  1.00 82.65           N
ATOM    375  C   ARG A  70      58.085  -9.050  14.857  1.00 86.15           C
ATOM    376  O   ARG A  70      57.598 -10.101  15.262  1.00 77.24           O
ATOM    377  N   PHE A  71      59.317  -8.940  14.378  1.00 90.45           N
ATOM    378  CA  PHE A  71      60.298 -10.033  14.353  1.00 96.70           C
ATOM    379  CB  PHE A  71      61.603  -9.470  13.766  1.00 98.81           C
ATOM    380  CG  PHE A  71      62.794 -10.371  13.882  1.00 92.44           C
ATOM    381  CD1 PHE A  71      63.199 -11.126  12.808  1.00 92.83           C
ATOM    382  CE1 PHE A  71      64.314 -11.930  12.893  1.00102.26           C
ATOM    383  CZ  PHE A  71      65.057 -11.961  14.058  1.00102.15           C
ATOM    384  CE2 PHE A  71      64.681 -11.177  15.124  1.00 96.87           C
ATOM    385  CD2 PHE A  71      63.559 -10.383  15.031  1.00 93.22           C
ATOM    386  C   PHE A  71      60.507 -10.595  15.752  1.00 94.37           C
ATOM    387  O   PHE A  71      60.441 -11.810  15.978  1.00 89.96           O
ATOM    388  N   GLN A  72      60.730  -9.691  16.693  1.00 87.59           N
ATOM    389  CA  GLN A  72      60.967 -10.081  18.057  1.00 90.29           C
ATOM    390  CB  GLN A  72      61.268  -8.854  18.913  1.00 94.51           C
ATOM    391  CG  GLN A  72      62.583  -8.165  18.580  1.00 95.41           C
ATOM    392  CD  GLN A  72      63.799  -8.936  19.046  1.00 91.06           C
ATOM    393  OE1 GLN A  72      63.739 -10.156  19.264  1.00 95.93           O
ATOM    394  NE2 GLN A  72      64.918  -8.226  19.202  1.00 80.94           N
ATOM    395  C   GLN A  72      59.743 -10.791  18.587  1.00 90.18           C
ATOM    396  O   GLN A  72      59.846 -11.808  19.285  1.00 88.00           O
ATOM    397  N   MET A  73      58.580 -10.250  18.240  1.00 87.38           N
ATOM    398  CA  MET A  73      57.325 -10.804  18.709  1.00 85.88           C
ATOM    399  CB  MET A  73      56.138 -10.006  18.177  1.00 81.67           C
ATOM    400  CG  MET A  73      54.807 -10.498  18.697  1.00 80.36           C
ATOM    401  SD  MET A  73      54.751 -10.443  20.497  1.00 73.52           S
ATOM    402  CE  MET A  73      54.485  -8.687  20.725  1.00 70.29           C
ATOM    403  C   MET A  73      57.175 -12.273  18.336  1.00 87.01           C
ATOM    404  O   MET A  73      56.430 -13.002  19.010  1.00 85.31           O
ATOM    405  N   MET A  74      57.864 -12.715  17.279  1.00 81.05           N
ATOM    406  CA  MET A  74      57.833 -14.130  16.932  1.00 82.67           C
ATOM    407  CB  MET A  74      58.280 -14.386  15.498  1.00 84.33           C
ATOM    408  CG  MET A  74      58.679 -15.830  15.248  1.00 85.56           C
ATOM    409  SD  MET A  74      58.291 -16.412  13.599  1.00 84.29           S
ATOM    410  CE  MET A  74      58.990 -18.056  13.684  1.00 91.29           C
ATOM    411  C   MET A  74      58.725 -14.865  17.890  1.00 81.52           C
ATOM    412  O   MET A  74      58.306 -15.847  18.518  1.00 77.35           O
ATOM    413  N   ARG A  75      59.947 -14.368  18.012  1.00 82.11           N
ATOM    414  CA  ARG A  75      60.924 -14.983  18.906  1.00 98.03           C
ATOM    415  CB  ARG A  75      62.239 -14.187  18.909  1.00106.95           C
ATOM    416  CG  ARG A  75      62.996 -14.365  17.601  1.00114.53           C
ATOM    417  CD  ARG A  75      64.207 -13.470  17.479  1.00113.75           C
ATOM    418  NE  ARG A  75      65.353 -14.023  18.179  1.00107.80           N
ATOM    419  CZ  ARG A  75      65.777 -13.635  19.372  1.00101.09           C
ATOM    420  NH1 ARG A  75      65.159 -12.670  20.047  1.00100.84           N
ATOM    421  NH2 ARG A  75      66.844 -14.225  19.888  1.00106.15           N
ATOM    422  C   ARG A  75      60.364 -15.162  20.320  1.00 95.06           C
ATOM    423  O   ARG A  75      60.529 -16.223  20.924  1.00 85.67           O
ATOM    424  N   PHE A  76      59.694 -14.126  20.825  1.00 94.23           N
ATOM    425  CA  PHE A  76      58.929 -14.219  22.068  1.00 89.92           C
ATOM    426  CB  PHE A  76      58.220 -12.878  22.338  1.00 92.60           C
ATOM    427  CG  PHE A  76      57.211 -12.939  23.453  1.00 93.40           C
ATOM    428  CD1 PHE A  76      57.594 -12.726  24.754  1.00 92.20           C
ATOM    429  CE1 PHE A  76      56.690 -12.800  25.776  1.00 93.32           C
ATOM    430  CZ  PHE A  76      55.383 -13.085  25.504  1.00 96.53           C
ATOM    431  CE2 PHE A  76      54.981 -13.296  24.211  1.00100.12           C
ATOM    432  CD2 PHE A  76      55.892 -13.221  23.191  1.00 95.78           C
ATOM    433  C   PHE A  76      57.918 -15.399  22.051  1.00 78.97           C
ATOM    434  O   PHE A  76      57.836 -16.184  23.000  1.00 78.49           O
ATOM    435  N   SER A  77      57.161 -15.529  20.975  1.00 66.41           N
ATOM    436  CA  SER A  77      56.164 -16.565  20.907  1.00 70.30           C
ATOM    437  CB  SER A  77      55.420 -16.491  19.582  1.00 76.05           C
ATOM    438  OG  SER A  77      55.361 -15.159  19.123  1.00 81.42           O
ATOM    439  C   SER A  77      56.780 -17.948  21.074  1.00 72.73           C
ATOM    440  O   SER A  77      56.168 -18.833  21.678  1.00 80.36           O
ATOM    441  N   VAL A  78      57.975 -18.155  20.535  1.00 74.27           N
ATOM    442  CA  VAL A  78      58.548 -19.503  20.528  1.00 78.94           C
ATOM    443  CB  VAL A  78      59.596 -19.674  19.420  1.00 82.37           C
ATOM    444  CG1 VAL A  78      60.375 -20.966  19.608  1.00 86.65           C
ATOM    445  CG2 VAL A  78      58.911 -19.696  18.063  1.00 85.12           C
ATOM    446  C   VAL A  78      59.133 -19.891  21.881  1.00 79.68           C
ATOM    447  O   VAL A  78      59.054 -21.050  22.278  1.00 80.05           O
ATOM    448  N   GLU A  79      59.715 -18.917  22.575  1.00 83.89           N
ATOM    449  CA  GLU A  79      60.234 -19.107  23.925  1.00 83.81           C
ATOM    450  CB  GLU A  79      61.063 -17.896  24.346  1.00 91.78           C
ATOM    451  CG  GLU A  79      61.973 -18.104  25.546  1.00 99.93           C
ATOM    452  CD  GLU A  79      62.914 -16.915  25.790  1.00109.10           C
ATOM    453  OE1 GLU A  79      63.925 -16.774  25.071  1.00116.63           O
ATOM    454  OE2 GLU A  79      62.660 -16.110  26.709  1.00109.39           O
ATOM    455  C   GLU A  79      59.071 -19.300  24.884  1.00 81.69           C
ATOM    456  O   GLU A  79      59.121 -20.147  25.765  1.00 93.69           O
ATOM    457  N   GLU A  80      58.009 -18.535  24.701  1.00 73.94           N
ATOM    458  CA  GLU A  80      56.829 -18.695  25.538  1.00 78.07           C
ATOM    459  CB  GLU A  80      55.777 -17.663  25.157  1.00 89.40           C
ATOM    460  CG  GLU A  80      54.797 -17.333  26.264  1.00100.55           C
ATOM    461  CD  GLU A  80      53.641 -16.494  25.757  1.00104.74           C
ATOM    462  OE1 GLU A  80      52.814 -17.050  25.010  1.00115.72           O
ATOM    463  OE2 GLU A  80      53.549 -15.294  26.098  1.00 94.50           O
ATOM    464  C   GLU A  80      56.237 -20.093  25.429  1.00 70.75           C
ATOM    465  O   GLU A  80      55.793 -20.667  26.410  1.00 70.18           O
ATOM    466  N   ILE A  81      56.238 -20.641  24.231  1.00 72.41           N
ATOM    467  CA  ILE A  81      55.671 -21.964  24.003  1.00 84.04           C
ATOM    468  CB  ILE A  81      55.278 -22.126  22.512  1.00 86.83           C
ATOM    469  CG1 ILE A  81      54.099 -21.219  22.197  1.00 83.06           C
ATOM    470  CD1 ILE A  81      53.637 -21.313  20.767  1.00 87.94           C
ATOM    471  CG2 ILE A  81      54.906 -23.574  22.175  1.00 91.84           C
ATOM    472  C   ILE A  81      56.617 -23.092  24.461  1.00 87.41           C
ATOM    473  O   ILE A  81      56.171 -24.165  24.905  1.00 86.74           O
ATOM    474  N   ASN A  82      57.918 -22.857  24.328  1.00 89.26           N
ATOM    475  CA  ASN A  82      58.920 -23.824  24.789  1.00 91.67           C
ATOM    476  CB  ASN A  82      60.319 -23.455  24.272  1.00 87.83           C
ATOM    477  CG  ASN A  82      60.591 -24.020  22.898  1.00 84.15           C
ATOM    478  OD1 ASN A  82      60.388 -25.192  22.660  1.00 74.83           O
ATOM    479  ND2 ASN A  82      61.053 -23.185  21.992  1.00 97.09           N
ATOM    480  C   ASN A  82      58.934 -23.937  26.310  1.00 85.31           C
ATOM    481  O   ASN A  82      59.097 -25.023  26.871  1.00 83.55           O
ATOM    482  N   ASN A  83      58.749 -22.804  26.966  1.00 76.96           N
ATOM    483  CA  ASN A  83      58.611 -22.783  28.408  1.00 79.62           C
ATOM    484  CB  ASN A  83      58.560 -21.352  28.925  1.00 77.24           C
ATOM    485  CG  ASN A  83      59.886 -20.653  28.873  1.00 72.67           C
ATOM    486  OD1 ASN A  83      60.862 -21.144  28.330  1.00 82.48           O
ATOM    487  ND2 ASN A  83      59.919 -19.488  29.453  1.00 70.15           N
ATOM    488  C   ASN A  83      57.360 -23.457  28.938  1.00 84.39           C
ATOM    489  O   ASN A  83      57.307 -23.710  30.133  1.00 95.00           O
ATOM    490  N   SER A  84      56.344 -23.700  28.106  1.00 85.33           N
ATOM    491  CA  SER A  84      55.066 -24.249  28.607  1.00 93.08           C
ATOM    492  CB  SER A  84      53.891 -23.730  27.786  1.00 94.20           C
ATOM    493  OG  SER A  84      52.864 -24.709  27.759  1.00 89.88           O
ATOM    494  C   SER A  84      55.040 -25.775  28.589  1.00 94.14           C
ATOM    495  O   SER A  84      55.599 -26.391  27.673  1.00111.39           O
ATOM    496  N   SER A  85      54.400 -26.383  29.589  1.00 83.84           N
ATOM    497  CA  SER A  85      54.291 -27.848  29.632  1.00 89.06           C
ATOM    498  CB  SER A  85      54.521 -28.397  31.039  1.00 87.74           C
ATOM    499  OG  SER A  85      53.485 -27.971  31.897  1.00 93.02           O
ATOM    500  C   SER A  85      52.937 -28.281  29.147  1.00 90.09           C
ATOM    501  O   SER A  85      52.682 -29.460  28.949  1.00 94.79           O
ATOM    502  N   SER A  86      52.058 -27.316  28.963  1.00101.50           N
ATOM    503  CA  SER A  86      50.730 -27.588  28.442  1.00116.45           C
ATOM    504  CB  SER A  86      49.783 -26.465  28.885  1.00111.83           C
ATOM    505  OG  SER A  86      48.680 -26.343  28.024  1.00118.66           O
ATOM    506  C   SER A  86      50.781 -27.764  26.900  1.00123.35           C
ATOM    507  O   SER A  86      50.244 -28.746  26.360  1.00126.33           O
ATOM    508  N   LEU A  87      51.458 -26.834  26.216  1.00119.44           N
ATOM    509  CA  LEU A  87      51.627 -26.869  24.755  1.00108.12           C
ATOM    510  CB  LEU A  87      51.326 -25.493  24.173  1.00114.78           C
ATOM    511  CG  LEU A  87      51.371 -25.367  22.650  1.00117.11           C
ATOM    512  CD1 LEU A  87      50.395 -26.326  21.987  1.00114.92           C
ATOM    513  CD2 LEU A  87      51.071 -23.933  22.251  1.00119.67           C
ATOM    514  C   LEU A  87      53.032 -27.326  24.302  1.00 99.77           C
ATOM    515  O   LEU A  87      54.073 -26.773  24.713  1.00 80.98           O
ATOM    516  N   LEU A  88      53.032 -28.312  23.407  1.00 98.04           N
ATOM    517  CA  LEU A  88      54.228 -29.069  23.042  1.00 97.63           C
ATOM    518  CB  LEU A  88      54.992 -28.340  21.938  1.00 91.53           C
ATOM    519  CG  LEU A  88      54.207 -28.164  20.640  1.00 80.28           C
ATOM    520  CD1 LEU A  88      54.891 -27.154  19.751  1.00 84.75           C
ATOM    521  CD2 LEU A  88      54.066 -29.469  19.898  1.00 81.06           C
ATOM    522  C   LEU A  88      55.098 -29.308  24.285  1.00100.29           C
ATOM    523  O   LEU A  88      56.179 -28.710  24.420  1.00 96.84           O
ATOM    524  N   PRO A  89      54.582 -30.137  25.225  1.00 97.12           N
ATOM    525  CA  PRO A  89      55.299 -30.557  26.424  1.00 90.28           C
ATOM    526  CB  PRO A  89      54.207 -31.130  27.314  1.00 90.07           C
ATOM    527  CG  PRO A  89      53.112 -31.522  26.396  1.00 92.37           C
ATOM    528  CD  PRO A  89      53.169 -30.566  25.257  1.00 94.10           C
ATOM    529  C   PRO A  89      56.316 -31.623  26.098  1.00 96.01           C
ATOM    530  O   PRO A  89      55.971 -32.772  25.787  1.00 85.38           O
ATOM    531  N   ASN A  90      57.575 -31.223  26.175  1.00110.72           N
ATOM    532  CA  ASN A  90      58.686 -32.071  25.782  1.00115.74           C
ATOM    533  CB  ASN A  90      58.663 -33.383  26.566  1.00118.58           C
ATOM    534  CG  ASN A  90      60.052 -33.839  26.915  1.00138.84           C
ATOM    535  OD1 ASN A  90      60.648 -33.381  27.900  1.00135.24           O
ATOM    536  ND2 ASN A  90      60.592 -34.748  26.087  1.00164.32           N
ATOM    537  C   ASN A  90      58.754 -32.262  24.246  1.00108.26           C
ATOM    538  O   ASN A  90      58.972 -33.359  23.711  1.00 91.56           O
ATOM    539  N   VAL A  91      58.534 -31.145  23.558  1.00103.33           N
ATOM    540  CA  VAL A  91      58.795 -30.987  22.137  1.00100.03           C
ATOM    541  CB  VAL A  91      57.520 -31.167  21.262  1.00113.52           C
ATOM    542  CG1 VAL A  91      57.842 -31.015  19.771  1.00113.39           C
ATOM    543  CG2 VAL A  91      56.832 -32.497  21.538  1.00114.20           C
ATOM    544  C   VAL A  91      59.215 -29.531  22.072  1.00 84.72           C
ATOM    545  O   VAL A  91      58.507 -28.686  22.621  1.00 77.13           O
ATOM    546  N   SER A  92      60.343 -29.225  21.437  1.00 77.87           N
ATOM    547  CA  SER A  92      60.803 -27.831  21.359  1.00 86.33           C
ATOM    548  CB  SER A  92      62.235 -27.691  21.898  1.00 89.34           C
ATOM    549  OG  SER A  92      63.168 -28.198  20.968  1.00100.42           O
ATOM    550  C   SER A  92      60.726 -27.243  19.948  1.00 83.00           C
ATOM    551  O   SER A  92      61.198 -27.861  18.994  1.00 86.72           O
ATOM    552  N   LEU A  93      60.145 -26.050  19.827  1.00 76.20           N
ATOM    553  CA  LEU A  93      60.177 -25.311  18.576  1.00 78.21           C
ATOM    554  CB  LEU A  93      59.076 -24.266  18.507  1.00 86.61           C
ATOM    555  CG  LEU A  93      57.653 -24.771  18.277  1.00 94.24           C
ATOM    556  CD1 LEU A  93      56.729 -23.563  18.292  1.00 97.95           C
ATOM    557  CD2 LEU A  93      57.493 -25.571  16.989  1.00 89.77           C
ATOM    558  C   LEU A  93      61.489 -24.594  18.406  1.00 80.37           C
ATOM    559  O   LEU A  93      62.096 -24.135  19.376  1.00 75.81           O
ATOM    560  N   GLY A  94      61.914 -24.509  17.148  1.00 88.21           N
ATOM    561  CA  GLY A  94      63.098 -23.758  16.745  1.00 88.97           C
ATOM    562  C   GLY A  94      62.651 -22.839  15.642  1.00 82.87           C
ATOM    563  O   GLY A  94      61.480 -22.554  15.538  1.00 88.66           O
ATOM    564  N   TYR A  95      63.568 -22.346  14.833  1.00 84.73           N
ATOM    565  CA  TYR A  95      63.172 -21.540  13.693  1.00 88.88           C
ATOM    566  CB  TYR A  95      62.370 -20.318  14.148  1.00 92.71           C
ATOM    567  CG  TYR A  95      62.957 -19.543  15.309  1.00 90.50           C
ATOM    568  CD1 TYR A  95      63.998 -18.619  15.122  1.00 86.22           C
ATOM    569  CE1 TYR A  95      64.517 -17.882  16.194  1.00 84.79           C
ATOM    570  CZ  TYR A  95      63.991 -18.057  17.468  1.00 82.03           C
ATOM    571  OH  TYR A  95      64.475 -17.356  18.556  1.00 63.55           O
ATOM    572  CE2 TYR A  95      62.953 -18.959  17.661  1.00 92.68           C
ATOM    573  CD2 TYR A  95      62.440 -19.691  16.589  1.00 90.39           C
ATOM    574  C   TYR A  95      64.326 -21.049  12.845  1.00 86.81           C
ATOM    575  O   TYR A  95      65.352 -20.636  13.364  1.00 72.17           O
ATOM    576  N   GLN A  96      64.131 -21.075  11.532  1.00 86.67           N
ATOM    577  CA  GLN A  96      65.017 -20.366  10.643  1.00 89.61           C
ATOM    578  CB  GLN A  96      65.391 -21.247   9.446  1.00 91.34           C
ATOM    579  CG  GLN A  96      66.466 -22.300   9.747  1.00 95.07           C
ATOM    580  CD  GLN A  96      67.873 -21.709   9.883  1.00107.76           C
ATOM    581  OE1 GLN A  96      68.332 -20.970   9.007  1.00118.51           O
ATOM    582  NE2 GLN A  96      68.569 -22.037  10.983  1.00114.25           N
ATOM    583  C   GLN A  96      64.261 -19.102  10.244  1.00 95.03           C
ATOM    584  O   GLN A  96      63.107 -19.202   9.815  1.00110.02           O
ATOM    585  N   MET A  97      64.881 -17.926  10.434  1.00 89.47           N
ATOM    586  CA  MET A  97      64.237 -16.621  10.146  1.00 86.06           C
ATOM    587  CB  MET A  97      64.092 -15.763  11.416  1.00 82.74           C
ATOM    588  CG  MET A  97      63.054 -16.354  12.357  1.00 83.96           C
ATOM    589  SD  MET A  97      62.635 -15.337  13.770  1.00 98.24           S
ATOM    590  CE  MET A  97      61.419 -14.226  13.098  1.00 98.14           C
ATOM    591  C   MET A  97      65.007 -15.863   9.098  1.00 77.03           C
ATOM    592  O   MET A  97      66.145 -16.202   8.838  1.00 77.44           O
ATOM    593  N   PHE A  98      64.384 -14.841   8.511  1.00 74.05           N
ATOM    594  CA  PHE A  98      65.011 -14.049   7.447  1.00 73.66           C
ATOM    595  CB  PHE A  98      64.707 -14.696   6.111  1.00 73.19           C
ATOM    596  CG  PHE A  98      65.338 -16.033   5.951  1.00 78.94           C
ATOM    597  CD1 PHE A  98      66.662 -16.143   5.528  1.00 89.13           C
ATOM    598  CE1 PHE A  98      67.268 -17.391   5.398  1.00 88.74           C
ATOM    599  CZ  PHE A  98      66.548 -18.546   5.690  1.00 82.42           C
ATOM    600  CE2 PHE A  98      65.236 -18.442   6.126  1.00 80.19           C
ATOM    601  CD2 PHE A  98      64.640 -17.189   6.262  1.00 79.57           C
ATOM    602  C   PHE A  98      64.604 -12.574   7.378  1.00 75.97           C
ATOM    603  O   PHE A  98      63.489 -12.195   7.746  1.00 85.44           O
ATOM    604  N   ASP A  99      65.533 -11.755   6.899  1.00 76.24           N
ATOM    605  CA  ASP A  99      65.288 -10.354   6.616  1.00 82.10           C
ATOM    606  CB  ASP A  99      66.320  -9.464   7.304  1.00 89.74           C
ATOM    607  CG  ASP A  99      66.302  -8.026   6.779  1.00102.63           C
ATOM    608  OD1 ASP A  99      65.209  -7.511   6.444  1.00107.99           O
ATOM    609  OD2 ASP A  99      67.386  -7.406   6.706  1.00116.89           O
ATOM    610  C   ASP A  99      65.388 -10.171   5.118  1.00 86.38           C
ATOM    611  O   ASP A  99      66.485 -10.037   4.569  1.00 84.54           O
ATOM    612  N   HIS A 100      64.239 -10.149   4.459  1.00 87.72           N
ATOM    613  CA  HIS A 100      64.195 -10.027   3.022  1.00 82.99           C
ATOM    614  CB  HIS A 100      63.206 -11.035   2.474  1.00 88.44           C
ATOM    615  CG  HIS A 100      63.693 -12.442   2.552  1.00 87.26           C
ATOM    616  ND1 HIS A 100      62.867 -13.502   2.866  1.00 85.23           N
ATOM    617  CE1 HIS A 100      63.575 -14.618   2.854  1.00 88.15           C
ATOM    618  NE2 HIS A 100      64.827 -14.317   2.549  1.00 93.77           N
ATOM    619  CD2 HIS A 100      64.926 -12.962   2.355  1.00 87.06           C
ATOM    620  C   HIS A 100      63.804  -8.627   2.632  1.00 76.03           C
ATOM    621  O   HIS A 100      62.634  -8.325   2.460  1.00 79.25           O
ATOM    622  N   CYS A 101      64.789  -7.761   2.494  1.00 73.63           N
ATOM    623  CA  CYS A 101      64.502  -6.375   2.165  1.00 88.49           C
ATOM    624  CB  CYS A 101      65.742  -5.524   2.397  1.00 90.21           C
ATOM    625  SG  CYS A 101      67.183  -6.143   1.501  1.00 89.56           S
ATOM    626  C   CYS A 101      64.001  -6.208   0.719  1.00 98.36           C
ATOM    627  O   CYS A 101      63.447  -5.151   0.366  1.00 92.69           O
ATOM    628  N   SER A 102      64.216  -7.239  -0.104  1.00 97.56           N
ATOM    629  CA  SER A 102      63.717  -7.275  -1.471  1.00 98.79           C
ATOM    630  CB  SER A 102      64.894  -7.204  -2.460  1.00101.26           C
ATOM    631  OG  SER A 102      64.458  -7.142  -3.820  1.00 98.32           O
ATOM    632  C   SER A 102      62.938  -8.567  -1.676  1.00 91.00           C
ATOM    633  O   SER A 102      63.433  -9.639  -1.351  1.00 89.10           O
ATOM    634  N   ASP A 103      61.726  -8.462  -2.215  1.00 88.64           N
ATOM    635  CA  ASP A 103      60.922  -9.647  -2.568  1.00 91.81           C
ATOM    636  CB  ASP A 103      59.563  -9.233  -3.140  1.00 86.10           C
ATOM    637  CG  ASP A 103      59.658  -8.738  -4.587  1.00 84.58           C
ATOM    638  OD1 ASP A 103      60.626  -8.039  -4.933  1.00 89.31           O
ATOM    639  OD2 ASP A 103      58.769  -9.051  -5.400  1.00 81.95           O
ATOM    640  C   ASP A 103      61.591 -10.573  -3.590  1.00 93.84           C
ATOM    641  O   ASP A 103      61.433 -11.793  -3.528  1.00106.06           O
ATOM    642  N   ILE A 104      62.312  -9.988  -4.542  1.00 90.53           N
ATOM    643  CA  ILE A 104      62.822 -10.743  -5.695  1.00 93.73           C
ATOM    644  CB  ILE A 104      63.012  -9.839  -6.939  1.00 97.12           C
ATOM    645  CG1 ILE A 104      63.484 -10.658  -8.134  1.00 99.24           C
ATOM    646  CD1 ILE A 104      63.090 -10.040  -9.457  1.00106.91           C
ATOM    647  CG2 ILE A 104      63.991  -8.700  -6.676  1.00102.78           C
ATOM    648  C   ILE A 104      64.111 -11.500  -5.385  1.00 92.81           C
ATOM    649  O   ILE A 104      64.408 -12.499  -6.023  1.00 88.01           O
ATOM    650  N   HIS A 105      64.876 -11.012  -4.413  1.00 91.97           N
ATOM    651  CA  HIS A 105      66.051 -11.716  -3.949  1.00 81.87           C
ATOM    652  CB  HIS A 105      67.199 -10.753  -3.719  1.00 84.29           C
ATOM    653  CG  HIS A 105      67.593  -9.945  -4.911  1.00 89.13           C
ATOM    654  ND1 HIS A 105      67.135  -8.660  -5.122  1.00 94.99           N
ATOM    655  CE1 HIS A 105      67.687  -8.176  -6.221  1.00 98.39           C
ATOM    656  NE2 HIS A 105      68.510  -9.087  -6.712  1.00 94.05           N
ATOM    657  CD2 HIS A 105      68.479 -10.198  -5.904  1.00 89.63           C
ATOM    658  C   HIS A 105      65.750 -12.364  -2.614  1.00 78.42           C
ATOM    659  O   HIS A 105      66.638 -12.500  -1.784  1.00 83.51           O
ATOM    660  N   SER A 106      64.508 -12.744  -2.367  1.00 74.00           N
ATOM    661  CA  SER A 106      64.204 -13.352  -1.099  1.00 73.31           C
ATOM    662  CB  SER A 106      62.790 -12.996  -0.663  1.00 72.54           C
ATOM    663  OG  SER A 106      61.821 -13.601  -1.491  1.00 74.26           O
ATOM    664  C   SER A 106      64.372 -14.859  -1.191  1.00 81.79           C
ATOM    665  O   SER A 106      64.271 -15.544  -0.184  1.00 87.83           O
ATOM    666  N   PHE A 107      64.658 -15.379  -2.385  1.00 91.61           N
ATOM    667  CA  PHE A 107      64.485 -16.822  -2.651  1.00 97.17           C
ATOM    668  CB  PHE A 107      64.515 -17.105  -4.157  1.00 98.07           C
ATOM    669  CG  PHE A 107      63.286 -16.646  -4.882  1.00 99.20           C
ATOM    670  CD1 PHE A 107      62.172 -17.465  -4.970  1.00 95.05           C
ATOM    671  CE1 PHE A 107      61.033 -17.039  -5.641  1.00 99.45           C
ATOM    672  CZ  PHE A 107      61.003 -15.782  -6.238  1.00102.02           C
ATOM    673  CE2 PHE A 107      62.109 -14.952  -6.152  1.00101.63           C
ATOM    674  CD2 PHE A 107      63.241 -15.385  -5.474  1.00104.82           C
ATOM    675  C   PHE A 107      65.454 -17.776  -1.949  1.00 94.87           C
ATOM    676  O   PHE A 107      65.050 -18.874  -1.548  1.00 82.36           O
ATOM    677  N   PRO A 108      66.735 -17.382  -1.821  1.00 99.19           N
ATOM    678  CA  PRO A 108      67.697 -18.296  -1.200  1.00 92.93           C
ATOM    679  CB  PRO A 108      68.953 -17.445  -1.071  1.00 95.56           C
ATOM    680  CG  PRO A 108      68.839 -16.474  -2.198  1.00100.95           C
ATOM    681  CD  PRO A 108      67.379 -16.136  -2.276  1.00 99.04           C
ATOM    682  C   PRO A 108      67.186 -18.717   0.152  1.00 93.43           C
ATOM    683  O   PRO A 108      67.188 -19.904   0.469  1.00 88.73           O
ATOM    684  N   GLY A 109      66.718 -17.731   0.918  1.00 98.09           N
ATOM    685  CA  GLY A 109      66.063 -17.967   2.195  1.00 94.47           C
ATOM    686  C   GLY A 109      64.862 -18.883   2.098  1.00 90.05           C
ATOM    687  O   GLY A 109      64.661 -19.702   2.987  1.00 88.14           O
ATOM    688  N   ILE A 110      64.072 -18.747   1.024  1.00 93.43           N
ATOM    689  CA  ILE A 110      62.909 -19.636   0.757  1.00 92.95           C
ATOM    690  CB  ILE A 110      62.052 -19.200  -0.466  1.00 87.43           C
ATOM    691  CG1 ILE A 110      61.522 -17.775  -0.317  1.00 86.44           C
ATOM    692  CD1 ILE A 110      60.400 -17.640   0.687  1.00 92.97           C
ATOM    693  CG2 ILE A 110      60.874 -20.151  -0.671  1.00 83.00           C
ATOM    694  C   ILE A 110      63.352 -21.077   0.497  1.00 94.62           C
ATOM    695  O   ILE A 110      62.762 -22.023   1.030  1.00 92.80           O
ATOM    696  N   PHE A 111      64.382 -21.248  -0.326  1.00 92.25           N
ATOM    697  CA  PHE A 111      64.904 -22.582  -0.583  1.00 90.60           C
ATOM    698  CB  PHE A 111      66.040 -22.552  -1.608  1.00 94.45           C
ATOM    699  CG  PHE A 111      65.635 -22.056  -2.983  1.00 97.57           C
ATOM    700  CD1 PHE A 111      64.310 -22.045  -3.402  1.00 99.72           C
ATOM    701  CE1 PHE A 111      63.973 -21.588  -4.669  1.00104.31           C
ATOM    702  CZ  PHE A 111      64.956 -21.145  -5.537  1.00 96.79           C
ATOM    703  CE2 PHE A 111      66.273 -21.155  -5.134  1.00 93.33           C
ATOM    704  CD2 PHE A 111      66.608 -21.608  -3.871  1.00 94.77           C
ATOM    705  C   PHE A 111      65.360 -23.276   0.706  1.00 88.45           C
ATOM    706  O   PHE A 111      65.211 -24.481   0.833  1.00 84.94           O
ATOM    707  N   LYS A 112      65.880 -22.527   1.672  1.00 92.87           N
ATOM    708  CA  LYS A 112      66.271 -23.130   2.947  1.00 98.72           C
ATOM    709  CB  LYS A 112      66.876 -22.084   3.899  1.00108.58           C
ATOM    710  CG  LYS A 112      67.825 -22.665   4.954  1.00123.04           C
ATOM    711  CD  LYS A 112      69.008 -21.733   5.221  1.00147.79           C
ATOM    712  CE  LYS A 112      69.920 -22.177   6.368  1.00159.51           C
ATOM    713  NZ  LYS A 112      71.025 -23.101   5.972  1.00166.92           N
ATOM    714  C   LYS A 112      65.092 -23.866   3.602  1.00 97.57           C
ATOM    715  O   LYS A 112      65.212 -25.025   3.980  1.00101.00           O
ATOM    716  N   LEU A 113      63.939 -23.219   3.701  1.00101.07           N
ATOM    717  CA  LEU A 113      62.792 -23.845   4.363  1.00102.68           C
ATOM    718  CB  LEU A 113      61.623 -22.860   4.537  1.00 99.85           C
ATOM    719  CG  LEU A 113      61.856 -21.590   5.368  1.00 97.89           C
ATOM    720  CD1 LEU A 113      60.697 -20.625   5.166  1.00 97.17           C
ATOM    721  CD2 LEU A 113      62.068 -21.886   6.847  1.00 92.46           C
ATOM    722  C   LEU A 113      62.306 -25.091   3.622  1.00108.76           C
ATOM    723  O   LEU A 113      61.804 -26.015   4.254  1.00122.80           O
ATOM    724  N   LEU A 114      62.453 -25.127   2.298  1.00111.66           N
ATOM    725  CA  LEU A 114      61.913 -26.244   1.495  1.00122.96           C
ATOM    726  CB  LEU A 114      61.319 -25.712   0.177  1.00124.68           C
ATOM    727  CG  LEU A 114      60.119 -24.750   0.278  1.00121.75           C
ATOM    728  CD1 LEU A 114      59.911 -24.022  -1.041  1.00112.11           C
ATOM    729  CD2 LEU A 114      58.833 -25.454   0.712  1.00121.99           C
ATOM    730  C   LEU A 114      62.929 -27.361   1.187  1.00121.98           C
ATOM    731  O   LEU A 114      62.573 -28.373   0.578  1.00115.39           O
ATOM    732  N   SER A 115      64.179 -27.185   1.615  1.00118.79           N
ATOM    733  CA  SER A 115      65.252 -28.108   1.250  1.00111.94           C
ATOM    734  CB  SER A 115      66.620 -27.410   1.331  1.00105.71           C
ATOM    735  OG  SER A 115      67.023 -27.182   2.676  1.00 89.56           O
ATOM    736  C   SER A 115      65.263 -29.346   2.134  1.00119.00           C
ATOM    737  O   SER A 115      64.970 -29.266   3.330  1.00126.88           O
ATOM    738  N   VAL A 116      65.611 -30.485   1.534  1.00120.13           N
ATOM    739  CA  VAL A 116      65.907 -31.715   2.278  1.00118.28           C
ATOM    740  CB  VAL A 116      65.272 -32.940   1.588  1.00117.16           C
ATOM    741  CG1 VAL A 116      65.538 -34.208   2.397  1.00113.85           C
ATOM    742  CG2 VAL A 116      63.776 -32.703   1.355  1.00118.12           C
ATOM    743  C   VAL A 116      67.429 -31.893   2.377  1.00114.54           C
ATOM    744  O   VAL A 116      68.026 -32.579   1.559  1.00112.72           O
ATOM    745  N   ASN A 117      68.044 -31.263   3.381  1.00116.04           N
ATOM    746  CA  ASN A 117      69.515 -31.138   3.484  1.00116.12           C
ATOM    747  CB  ASN A 117      70.182 -32.510   3.636  1.00115.12           C
ATOM    748  CG  ASN A 117      71.463 -32.443   4.454  1.00131.01           C
ATOM    749  OD1 ASN A 117      72.557 -32.715   3.957  1.00129.86           O
ATOM    750  ND2 ASN A 117      71.330 -32.066   5.721  1.00142.72           N
ATOM    751  C   ASN A 117      70.168 -30.320   2.334  1.00119.41           C
ATOM    752  O   ASN A 117      70.793 -30.873   1.419  1.00107.10           O
ATOM    753  N   ASP A 118      69.989 -28.996   2.400  1.00121.98           N
ATOM    754  CA  ASP A 118      70.522 -28.011   1.424  1.00110.94           C
ATOM    755  CB  ASP A 118      72.023 -27.746   1.684  1.00116.14           C
ATOM    756  CG  ASP A 118      72.280 -26.462   2.492  1.00119.52           C
ATOM    757  OD1 ASP A 118      71.310 -25.764   2.849  1.00128.64           O
ATOM    758  OD2 ASP A 118      73.462 -26.144   2.772  1.00118.74           O
ATOM    759  C   ASP A 118      70.273 -28.273  -0.076  1.00106.46           C
ATOM    760  O   ASP A 118      70.892 -27.612  -0.918  1.00107.21           O
ATOM    761  N   LEU A 119      69.365 -29.201  -0.403  1.00107.47           N
ATOM    762  CA  LEU A 119      68.924 -29.451  -1.793  1.00111.67           C
ATOM    763  CB  LEU A 119      69.498 -30.772  -2.360  1.00107.80           C
ATOM    764  CG  LEU A 119      71.024 -30.900  -2.532  1.00113.85           C
ATOM    765  CD1 LEU A 119      71.419 -32.355  -2.747  1.00111.37           C
ATOM    766  CD2 LEU A 119      71.579 -30.012  -3.647  1.00113.98           C
ATOM    767  C   LEU A 119      67.395 -29.502  -1.868  1.00108.47           C
ATOM    768  O   LEU A 119      66.735 -29.902  -0.905  1.00 98.44           O
ATOM    769  N   ILE A 120      66.852 -29.079  -3.015  1.00115.59           N
ATOM    770  CA  ILE A 120      65.434 -29.293  -3.368  1.00112.39           C
ATOM    771  CB  ILE A 120      64.648 -27.979  -3.645  1.00102.72           C
ATOM    772  CG1 ILE A 120      64.807 -26.990  -2.489  1.00109.82           C
ATOM    773  CD1 ILE A 120      64.536 -25.553  -2.874  1.00109.68           C
ATOM    774  CG2 ILE A 120      63.162 -28.259  -3.821  1.00 92.36           C
ATOM    775  C   ILE A 120      65.357 -30.184  -4.609  1.00113.11           C
ATOM    776  O   ILE A 120      66.132 -30.027  -5.564  1.00 99.64           O
ATOM    777  N   ARG A 121      64.427 -31.134  -4.554  1.00120.18           N
ATOM    778  CA  ARG A 121      64.107 -31.999  -5.674  1.00125.71           C
ATOM    779  CB  ARG A 121      64.023 -33.451  -5.209  1.00127.01           C
ATOM    780  CG  ARG A 121      65.351 -33.992  -4.729  1.00127.46           C
ATOM    781  CD  ARG A 121      65.285 -35.483  -4.439  1.00126.51           C
ATOM    782  NE  ARG A 121      66.608 -36.007  -4.098  1.00124.24           N
ATOM    783  CZ  ARG A 121      67.590 -36.208  -4.974  1.00126.54           C
ATOM    784  NH1 ARG A 121      67.419 -35.937  -6.274  1.00139.07           N
ATOM    785  NH2 ARG A 121      68.753 -36.690  -4.549  1.00117.74           N
ATOM    786  C   ARG A 121      62.767 -31.549  -6.256  1.00127.95           C
ATOM    787  O   ARG A 121      61.720 -31.820  -5.658  1.00125.19           O
ATOM    788  N   PRO A 122      62.798 -30.834  -7.405  1.00128.08           N
ATOM    789  CA  PRO A 122      61.614 -30.291  -8.066  1.00128.38           C
ATOM    790  CB  PRO A 122      62.160 -29.855  -9.422  1.00131.87           C
ATOM    791  CG  PRO A 122      63.520 -29.373  -9.099  1.00131.79           C
ATOM    792  CD  PRO A 122      64.028 -30.323  -8.045  1.00134.40           C
ATOM    793  C   PRO A 122      60.469 -31.260  -8.277  1.00133.06           C
ATOM    794  O   PRO A 122      59.309 -30.844  -8.310  1.00134.73           O
ATOM    795  N   TRP A 123      60.786 -32.535  -8.431  1.00141.39           N
ATOM    796  CA  TRP A 123      59.769 -33.516  -8.757  1.00150.68           C
ATOM    797  CB  TRP A 123      60.331 -34.474  -9.799  1.00166.81           C
ATOM    798  CG  TRP A 123      60.594 -33.739 -11.059  1.00166.68           C
ATOM    799  CD1 TRP A 123      61.805 -33.475 -11.633  1.00165.18           C
ATOM    800  NE1 TRP A 123      61.630 -32.733 -12.778  1.00158.22           N
ATOM    801  CE2 TRP A 123      60.291 -32.490 -12.946  1.00150.45           C
ATOM    802  CD2 TRP A 123      59.611 -33.099 -11.874  1.00153.91           C
ATOM    803  CE3 TRP A 123      58.214 -32.997 -11.807  1.00144.27           C
ATOM    804  CZ3 TRP A 123      57.554 -32.302 -12.793  1.00143.71           C
ATOM    805  CH2 TRP A 123      58.258 -31.705 -13.851  1.00147.56           C
ATOM    806  CZ2 TRP A 123      59.624 -31.790 -13.945  1.00148.83           C
ATOM    807  C   TRP A 123      59.232 -34.262  -7.557  1.00145.45           C
ATOM    808  O   TRP A 123      58.244 -34.979  -7.682  1.00127.06           O
ATOM    809  N   GLU A 124      59.848 -34.056  -6.394  1.00166.85           N
ATOM    810  CA  GLU A 124      59.528 -34.848  -5.212  1.00177.10           C
ATOM    811  CB  GLU A 124      60.525 -34.588  -4.074  1.00170.62           C
ATOM    812  CG  GLU A 124      60.371 -35.581  -2.929  1.00168.21           C
ATOM    813  CD  GLU A 124      61.658 -35.892  -2.210  1.00176.23           C
ATOM    814  OE1 GLU A 124      62.643 -35.152  -2.406  1.00200.64           O
ATOM    815  OE2 GLU A 124      61.670 -36.884  -1.445  1.00167.83           O
ATOM    816  C   GLU A 124      58.081 -34.678  -4.724  1.00180.72           C
ATOM    817  O   GLU A 124      57.485 -33.597  -4.801  1.00169.30           O
ATOM    818  N   ASP A 125      57.548 -35.792  -4.230  1.00187.52           N
ATOM    819  CA  ASP A 125      56.173 -35.938  -3.750  1.00190.91           C
ATOM    820  CB  ASP A 125      56.074 -37.298  -3.020  1.00186.28           C
ATOM    821  CG  ASP A 125      55.027 -38.222  -3.625  1.00185.77           C
ATOM    822  OD1 ASP A 125      55.099 -38.496  -4.849  1.00177.97           O
ATOM    823  OD2 ASP A 125      54.161 -38.714  -2.865  1.00203.37           O
ATOM    824  C   ASP A 125      55.713 -34.796  -2.808  1.00200.18           C
ATOM    825  O   ASP A 125      56.536 -34.108  -2.195  1.00206.72           O
ATOM    826  N   ALA A 126      54.394 -34.622  -2.685  1.00194.86           N
ATOM    827  CA  ALA A 126      53.801 -33.611  -1.789  1.00185.70           C
ATOM    828  CB  ALA A 126      52.438 -33.173  -2.321  1.00174.95           C
ATOM    829  C   ALA A 126      53.678 -34.056  -0.315  1.00188.66           C
ATOM    830  O   ALA A 126      53.061 -33.353   0.495  1.00208.61           O
ATOM    831  N   SER A 127      54.239 -35.217   0.030  1.00185.03           N
ATOM    832  CA  SER A 127      54.314 -35.664   1.421  1.00183.99           C
ATOM    833  CB  SER A 127      53.353 -36.829   1.665  1.00181.70           C
ATOM    834  OG  SER A 127      53.491 -37.811   0.653  1.00188.76           O
ATOM    835  C   SER A 127      55.743 -36.069   1.745  1.00182.83           C
ATOM    836  O   SER A 127      56.454 -35.352   2.460  1.00175.00           O
ATOM    837  N   THR A 128      56.163 -37.212   1.203  1.00180.02           N
ATOM    838  CA  THR A 128      57.528 -37.693   1.371  1.00176.49           C
ATOM    839  CB  THR A 128      57.708 -39.109   0.784  1.00165.44           C
ATOM    840  OG1 THR A 128      56.982 -39.202  -0.450  1.00161.93           O
ATOM    841  CG2 THR A 128      57.206 -40.182   1.755  1.00149.20           C
ATOM    842  C   THR A 128      58.449 -36.726   0.633  1.00174.09           C
ATOM    843  O   THR A 128      58.007 -36.101  -0.328  1.00141.09           O
ATOM    844  N   GLY A 129      59.699 -36.559   1.077  1.00194.52           N
ATOM    845  CA  GLY A 129      60.245 -37.180   2.293  1.00203.69           C
ATOM    846  C   GLY A 129      60.281 -36.230   3.487  1.00205.48           C
ATOM    847  O   GLY A 129      59.264 -36.027   4.165  1.00184.77           O
ATOM    848  N   LEU A 130      61.455 -35.639   3.729  1.00202.45           N
ATOM    849  CA  LEU A 130      61.716 -34.842   4.937  1.00186.95           C
ATOM    850  CB  LEU A 130      62.772 -35.547   5.811  1.00187.70           C
ATOM    851  CG  LEU A 130      62.660 -37.066   6.023  1.00183.77           C
ATOM    852  CD1 LEU A 130      63.838 -37.550   6.849  1.00175.47           C
ATOM    853  CD2 LEU A 130      61.349 -37.469   6.686  1.00181.94           C
ATOM    854  C   LEU A 130      62.181 -33.406   4.607  1.00161.55           C
ATOM    855  O   LEU A 130      63.347 -33.194   4.278  1.00159.36           O
ATOM    856  N   PRO A 131      61.267 -32.419   4.686  1.00136.33           N
ATOM    857  CA  PRO A 131      61.661 -31.017   4.524  1.00124.09           C
ATOM    858  CB  PRO A 131      60.328 -30.281   4.311  1.00125.55           C
ATOM    859  CG  PRO A 131      59.348 -31.332   3.951  1.00137.65           C
ATOM    860  CD  PRO A 131      59.805 -32.571   4.664  1.00142.47           C
ATOM    861  C   PRO A 131      62.348 -30.448   5.745  1.00111.46           C
ATOM    862  O   PRO A 131      62.274 -31.018   6.830  1.00108.98           O
ATOM    863  N   ASN A 132      62.980 -29.300   5.560  1.00106.12           N
ATOM    864  CA  ASN A 132      63.678 -28.619   6.640  1.00105.61           C
ATOM    865  CB  ASN A 132      64.646 -27.583   6.063  1.00105.59           C
ATOM    866  CG  ASN A 132      65.572 -27.012   7.117  1.00109.02           C
ATOM    867  OD1 ASN A 132      66.463 -27.708   7.624  1.00114.61           O
ATOM    868  ND2 ASN A 132      65.364 -25.743   7.464  1.00104.11           N
ATOM    869  C   ASN A 132      62.779 -27.941   7.691  1.00102.84           C
ATOM    870  O   ASN A 132      63.232 -27.713   8.812  1.00107.93           O
ATOM    871  N   ALA A 133      61.539 -27.590   7.334  1.00 99.55           N
ATOM    872  CA  ALA A 133      60.611 -26.942   8.285  1.00 99.83           C
ATOM    873  CB  ALA A 133      60.775 -25.422   8.253  1.00 95.70           C
ATOM    874  C   ALA A 133      59.137 -27.338   8.069  1.00101.41           C
ATOM    875  O   ALA A 133      58.717 -27.715   6.974  1.00 98.25           O
ATOM    876  N   ILE A 134      58.353 -27.243   9.132  1.00 95.28           N
ATOM    877  CA  ILE A 134      56.994 -27.753   9.108  1.00 97.51           C
ATOM    878  CB  ILE A 134      56.615 -28.324  10.490  1.00103.73           C
ATOM    879  CG1 ILE A 134      56.331 -27.216  11.507  1.00102.86           C
ATOM    880  CD1 ILE A 134      55.694 -27.746  12.775  1.00103.55           C
ATOM    881  CG2 ILE A 134      57.730 -29.216  11.019  1.00105.92           C
ATOM    882  C   ILE A 134      55.956 -26.714   8.664  1.00 98.09           C
ATOM    883  O   ILE A 134      54.823 -27.067   8.322  1.00104.14           O
ATOM    884  N   GLY A 135      56.339 -25.441   8.692  1.00 94.52           N
ATOM    885  CA  GLY A 135      55.445 -24.329   8.364  1.00 91.80           C
ATOM    886  C   GLY A 135      56.200 -23.018   8.488  1.00 99.49           C
ATOM    887  O   GLY A 135      57.269 -22.958   9.115  1.00115.91           O
ATOM    888  N   VAL A 136      55.664 -21.961   7.890  1.00 94.17           N
ATOM    889  CA  VAL A 136      56.313 -20.648   7.937  1.00 82.65           C
ATOM    890  CB  VAL A 136      56.948 -20.287   6.595  1.00 79.73           C
ATOM    891  CG1 VAL A 136      55.902 -20.239   5.488  1.00 86.63           C
ATOM    892  CG2 VAL A 136      57.662 -18.961   6.681  1.00 78.23           C
ATOM    893  C   VAL A 136      55.326 -19.563   8.338  1.00 81.93           C
ATOM    894  O   VAL A 136      54.094 -19.698   8.182  1.00 81.46           O
ATOM    895  N   VAL A 137      55.888 -18.502   8.895  1.00 78.86           N
ATOM    896  CA  VAL A 137      55.129 -17.339   9.303  1.00 76.97           C
ATOM    897  CB  VAL A 137      55.440 -16.993  10.771  1.00 72.50           C
ATOM    898  CG1 VAL A 137      54.882 -15.628  11.120  1.00 77.50           C
ATOM    899  CG2 VAL A 137      54.872 -18.065  11.699  1.00 67.56           C
ATOM    900  C   VAL A 137      55.467 -16.182   8.365  1.00 76.02           C
ATOM    901  O   VAL A 137      56.596 -16.059   7.886  1.00 80.33           O
ATOM    902  N   GLY A 138      54.482 -15.341   8.084  1.00 74.85           N
ATOM    903  CA  GLY A 138      54.676 -14.259   7.120  1.00 78.53           C
ATOM    904  C   GLY A 138      54.507 -14.661   5.650  1.00 77.52           C
ATOM    905  O   GLY A 138      53.997 -15.740   5.327  1.00 78.17           O
ATOM    906  N   PRO A 139      54.936 -13.787   4.732  1.00 74.16           N
ATOM    907  CA  PRO A 139      55.579 -12.493   4.934  1.00 71.67           C
ATOM    908  CB  PRO A 139      56.089 -12.151   3.532  1.00 72.77           C
ATOM    909  CG  PRO A 139      55.146 -12.839   2.617  1.00 72.21           C
ATOM    910  CD  PRO A 139      54.840 -14.129   3.305  1.00 74.77           C
ATOM    911  C   PRO A 139      54.654 -11.394   5.478  1.00 71.86           C
ATOM    912  O   PRO A 139      53.557 -11.676   5.959  1.00 67.30           O
ATOM    913  N   PHE A 140      55.133 -10.153   5.447  1.00 79.01           N
ATOM    914  CA  PHE A 140      54.393  -9.022   5.993  1.00 79.65           C
ATOM    915  CB  PHE A 140      55.360  -8.001   6.608  1.00 82.49           C
ATOM    916  CG  PHE A 140      54.683  -6.799   7.224  1.00 89.71           C
ATOM    917  CD1 PHE A 140      53.594  -6.942   8.076  1.00 99.14           C
ATOM    918  CE1 PHE A 140      52.976  -5.823   8.640  1.00 96.97           C
ATOM    919  CZ  PHE A 140      53.446  -4.552   8.362  1.00 89.87           C
ATOM    920  CE2 PHE A 140      54.534  -4.394   7.526  1.00 89.04           C
ATOM    921  CD2 PHE A 140      55.151  -5.510   6.969  1.00 95.38           C
ATOM    922  C   PHE A 140      53.566  -8.381   4.899  1.00 80.00           C
ATOM    923  O   PHE A 140      52.419  -8.022   5.136  1.00 77.31           O
ATOM    924  N   THR A 141      54.141  -8.257   3.702  1.00 81.17           N
ATOM    925  CA  THR A 141      53.491  -7.549   2.597  1.00 83.41           C
ATOM    926  CB  THR A 141      54.444  -6.599   1.848  1.00 87.49           C
ATOM    927  OG1 THR A 141      55.025  -7.287   0.712  1.00 87.59           O
ATOM    928  CG2 THR A 141      55.516  -6.009   2.812  1.00 80.01           C
ATOM    929  C   THR A 141      52.988  -8.496   1.554  1.00 84.65           C
ATOM    930  O   THR A 141      53.411  -9.640   1.505  1.00 82.24           O
ATOM    931  N   SER A 142      52.131  -7.980   0.678  1.00 95.95           N
ATOM    932  CA  SER A 142      51.532  -8.783  -0.381  1.00102.23           C
ATOM    933  CB  SER A 142      50.234  -8.154  -0.922  1.00100.89           C
ATOM    934  OG  SER A 142      49.209  -8.139   0.066  1.00 96.20           O
ATOM    935  C   SER A 142      52.536  -9.001  -1.497  1.00100.67           C
ATOM    936  O   SER A 142      52.479 -10.034  -2.163  1.00100.92           O
ATOM    937  N   THR A 143      53.466  -8.059  -1.688  1.00 97.63           N
ATOM    938  CA  THR A 143      54.433  -8.204  -2.770  1.00 95.04           C
ATOM    939  CB  THR A 143      55.284  -6.949  -3.037  1.00 95.69           C
ATOM    940  OG1 THR A 143      54.442  -5.797  -3.094  1.00107.03           O
ATOM    941  CG2 THR A 143      55.996  -7.073  -4.379  1.00 95.34           C
ATOM    942  C   THR A 143      55.315  -9.390  -2.457  1.00 91.75           C
ATOM    943  O   THR A 143      55.347 -10.341  -3.245  1.00 94.70           O
ATOM    944  N   HIS A 144      55.994  -9.373  -1.307  1.00 84.96           N
ATOM    945  CA  HIS A 144      56.798 -10.540  -0.921  1.00 87.14           C
ATOM    946  CB  HIS A 144      57.201 -10.519   0.556  1.00 88.24           C
ATOM    947  CG  HIS A 144      58.219  -9.481   0.910  1.00 96.36           C
ATOM    948  ND1 HIS A 144      57.876  -8.213   1.331  1.00103.59           N
ATOM    949  CE1 HIS A 144      58.972  -7.519   1.591  1.00 96.97           C
ATOM    950  NE2 HIS A 144      60.015  -8.292   1.357  1.00102.38           N
ATOM    951  CD2 HIS A 144      59.571  -9.530   0.944  1.00107.88           C
ATOM    952  C   HIS A 144      55.973 -11.808  -1.188  1.00 86.84           C
ATOM    953  O   HIS A 144      56.435 -12.719  -1.867  1.00 95.68           O
ATOM    954  N   ALA A 145      54.739 -11.829  -0.684  1.00 79.37           N
ATOM    955  CA  ALA A 145      53.883 -13.013  -0.710  1.00 79.04           C
ATOM    956  CB  ALA A 145      52.545 -12.716  -0.057  1.00 80.84           C
ATOM    957  C   ALA A 145      53.625 -13.529  -2.094  1.00 80.75           C
ATOM    958  O   ALA A 145      53.603 -14.736  -2.315  1.00 90.46           O
ATOM    959  N   LEU A 146      53.385 -12.617  -3.021  1.00 78.52           N
ATOM    960  CA  LEU A 146      53.026 -13.021  -4.366  1.00 78.30           C
ATOM    961  CB  LEU A 146      52.560 -11.828  -5.185  1.00 77.46           C
ATOM    962  CG  LEU A 146      51.189 -11.257  -4.803  1.00 81.17           C
ATOM    963  CD1 LEU A 146      50.952  -9.924  -5.517  1.00 81.62           C
ATOM    964  CD2 LEU A 146      50.052 -12.238  -5.097  1.00 82.21           C
ATOM    965  C   LEU A 146      54.199 -13.709  -5.039  1.00 82.16           C
ATOM    966  O   LEU A 146      54.028 -14.774  -5.634  1.00 86.06           O
ATOM    967  N   SER A 147      55.388 -13.117  -4.920  1.00 79.92           N
ATOM    968  CA  SER A 147      56.594 -13.692  -5.517  1.00 78.96           C
ATOM    969  CB  SER A 147      57.811 -12.846  -5.195  1.00 74.77           C
ATOM    970  OG  SER A 147      57.683 -11.604  -5.847  1.00 80.80           O
ATOM    971  C   SER A 147      56.858 -15.121  -5.083  1.00 82.72           C
ATOM    972  O   SER A 147      57.251 -15.946  -5.897  1.00 88.07           O
ATOM    973  N   ILE A 148      56.631 -15.420  -3.811  1.00 81.90           N
ATOM    974  CA  ILE A 148      57.048 -16.702  -3.258  1.00 85.09           C
ATOM    975  CB  ILE A 148      57.835 -16.515  -1.940  1.00 87.03           C
ATOM    976  CG1 ILE A 148      56.895 -16.193  -0.766  1.00 91.14           C
ATOM    977  CD1 ILE A 148      57.579 -15.780   0.529  1.00 91.52           C
ATOM    978  CG2 ILE A 148      58.874 -15.416  -2.121  1.00 93.63           C
ATOM    979  C   ILE A 148      55.908 -17.680  -3.038  1.00 90.39           C
ATOM    980  O   ILE A 148      56.128 -18.888  -3.095  1.00102.68           O
ATOM    981  N   ALA A 149      54.699 -17.184  -2.788  1.00 91.33           N
ATOM    982  CA  ALA A 149      53.627 -18.064  -2.322  1.00 94.13           C
ATOM    983  CB  ALA A 149      52.282 -17.338  -2.255  1.00 94.82           C
ATOM    984  C   ALA A 149      53.530 -19.344  -3.158  1.00 93.57           C
ATOM    985  O   ALA A 149      53.627 -20.433  -2.598  1.00 91.68           O
ATOM    986  N   PRO A 150      53.392 -19.223  -4.498  1.00 92.97           N
ATOM    987  CA  PRO A 150      53.226 -20.413  -5.330  1.00 89.06           C
ATOM    988  CB  PRO A 150      53.384 -19.871  -6.747  1.00 90.51           C
ATOM    989  CG  PRO A 150      52.847 -18.496  -6.648  1.00 96.36           C
ATOM    990  CD  PRO A 150      53.361 -18.001  -5.321  1.00 98.75           C
ATOM    991  C   PRO A 150      54.225 -21.537  -5.059  1.00 87.37           C
ATOM    992  O   PRO A 150      53.821 -22.713  -5.068  1.00 91.41           O
ATOM    993  N   ILE A 151      55.491 -21.209  -4.790  1.00 80.53           N
ATOM    994  CA  ILE A 151      56.463 -22.270  -4.485  1.00 78.96           C
ATOM    995  CB  ILE A 151      57.886 -21.735  -4.274  1.00 76.08           C
ATOM    996  CG1 ILE A 151      58.407 -21.168  -5.584  1.00 84.91           C
ATOM    997  CD1 ILE A 151      59.794 -20.577  -5.459  1.00 94.29           C
ATOM    998  CG2 ILE A 151      58.847 -22.835  -3.865  1.00 72.72           C
ATOM    999  C   ILE A 151      55.958 -23.091  -3.298  1.00 75.96           C
ATOM   1000  O   ILE A 151      55.873 -24.314  -3.364  1.00 78.15           O
ATOM   1001  N   PHE A 152      55.561 -22.414  -2.240  1.00 77.00           N
ATOM   1002  CA  PHE A 152      54.937 -23.101  -1.115  1.00 81.88           C
ATOM   1003  CB  PHE A 152      54.596 -22.095  -0.035  1.00 80.42           C
ATOM   1004  CG  PHE A 152      55.793 -21.428   0.533  1.00 82.54           C
ATOM   1005  CD1 PHE A 152      56.578 -22.091   1.433  1.00 80.40           C
ATOM   1006  CE1 PHE A 152      57.689 -21.494   1.974  1.00 88.70           C
ATOM   1007  CZ  PHE A 152      58.040 -20.216   1.599  1.00 92.26           C
ATOM   1008  CE2 PHE A 152      57.268 -19.546   0.678  1.00 95.44           C
ATOM   1009  CD2 PHE A 152      56.148 -20.156   0.144  1.00 89.96           C
ATOM   1010  C   PHE A 152      53.676 -23.879  -1.498  1.00 82.23           C
ATOM   1011  O   PHE A 152      53.485 -25.016  -1.060  1.00 82.68           O
ATOM   1012  N   MET A 153      52.833 -23.266  -2.326  1.00 80.44           N
ATOM   1013  CA  MET A 153      51.517 -23.807  -2.627  1.00 78.41           C
ATOM   1014  CB  MET A 153      50.737 -22.868  -3.525  1.00 77.35           C
ATOM   1015  CG  MET A 153      50.397 -21.520  -2.922  1.00 79.95           C
ATOM   1016  SD  MET A 153      49.480 -21.641  -1.388  1.00 93.66           S
ATOM   1017  CE  MET A 153      50.774 -21.289  -0.191  1.00100.74           C
ATOM   1018  C   MET A 153      51.575 -25.167  -3.289  1.00 86.87           C
ATOM   1019  O   MET A 153      50.745 -26.022  -2.993  1.00100.19           O
ATOM   1020  N   THR A 154      52.551 -25.380  -4.166  1.00 88.17           N
ATOM   1021  CA  THR A 154      52.658 -26.646  -4.897  1.00 90.86           C
ATOM   1022  CB  THR A 154      53.805 -26.595  -5.908  1.00 96.98           C
ATOM   1023  OG1 THR A 154      53.963 -25.252  -6.390  1.00 97.13           O
ATOM   1024  CG2 THR A 154      53.521 -27.542  -7.071  1.00 99.52           C
ATOM   1025  C   THR A 154      52.863 -27.883  -4.006  1.00 92.37           C
ATOM   1026  O   THR A 154      52.541 -29.000  -4.407  1.00 96.66           O
ATOM   1027  N   ASN A 155      53.404 -27.688  -2.808  1.00 96.79           N
ATOM   1028  CA  ASN A 155      53.531 -28.773  -1.833  1.00103.23           C
ATOM   1029  CB  ASN A 155      54.973 -28.825  -1.284  1.00114.20           C
ATOM   1030  CG  ASN A 155      55.982 -29.347  -2.316  1.00126.57           C
ATOM   1031  OD1 ASN A 155      55.879 -30.488  -2.786  1.00131.56           O
ATOM   1032  ND2 ASN A 155      56.969 -28.514  -2.667  1.00130.25           N
ATOM   1033  C   ASN A 155      52.514 -28.658  -0.685  1.00 91.68           C
ATOM   1034  O   ASN A 155      52.503 -29.475   0.222  1.00 85.84           O
ATOM   1035  N   LEU A 156      51.638 -27.663  -0.737  1.00 91.12           N
ATOM   1036  CA  LEU A 156      50.737 -27.362   0.392  1.00102.32           C
ATOM   1037  CB  LEU A 156      49.619 -28.415   0.515  1.00115.32           C
ATOM   1038  CG  LEU A 156      48.752 -28.658  -0.742  1.00118.02           C
ATOM   1039  CD1 LEU A 156      47.787 -29.820  -0.536  1.00113.70           C
ATOM   1040  CD2 LEU A 156      47.988 -27.412  -1.164  1.00118.61           C
ATOM   1041  C   LEU A 156      51.531 -27.165   1.711  1.00 92.37           C
ATOM   1042  O   LEU A 156      51.198 -27.675   2.800  1.00 69.99           O
ATOM   1043  N   PHE A 157      52.610 -26.408   1.555  1.00 94.24           N
ATOM   1044  CA  PHE A 157      53.470 -26.006   2.649  1.00 87.83           C
ATOM   1045  CB  PHE A 157      54.870 -25.630   2.119  1.00 87.55           C
ATOM   1046  CG  PHE A 157      55.882 -25.406   3.197  1.00 79.47           C
ATOM   1047  CD1 PHE A 157      56.027 -24.159   3.808  1.00 80.13           C
ATOM   1048  CE1 PHE A 157      56.957 -23.959   4.823  1.00 75.31           C
ATOM   1049  CZ  PHE A 157      57.736 -25.014   5.244  1.00 72.08           C
ATOM   1050  CE2 PHE A 157      57.581 -26.254   4.648  1.00 76.86           C
ATOM   1051  CD2 PHE A 157      56.660 -26.444   3.632  1.00 74.34           C
ATOM   1052  C   PHE A 157      52.788 -24.797   3.250  1.00 78.44           C
ATOM   1053  O   PHE A 157      52.661 -23.778   2.588  1.00 85.16           O
ATOM   1054  N   PRO A 158      52.336 -24.903   4.496  1.00 75.94           N
ATOM   1055  CA  PRO A 158      51.512 -23.847   5.074  1.00 81.13           C
ATOM   1056  CB  PRO A 158      51.098 -24.434   6.425  1.00 83.63           C
ATOM   1057  CG  PRO A 158      52.194 -25.381   6.782  1.00 79.24           C
ATOM   1058  CD  PRO A 158      52.673 -25.946   5.478  1.00 78.93           C
ATOM   1059  C   PRO A 158      52.265 -22.543   5.294  1.00 82.02           C
ATOM   1060  O   PRO A 158      53.294 -22.538   5.978  1.00 83.98           O
ATOM   1061  N   MET A 159      51.764 -21.458   4.706  1.00 79.81           N
ATOM   1062  CA  MET A 159      52.200 -20.110   5.074  1.00 79.33           C
ATOM   1063  CB  MET A 159      52.398 -19.203   3.858  1.00 77.59           C
ATOM   1064  CG  MET A 159      53.333 -19.712   2.785  1.00 81.60           C
ATOM   1065  SD  MET A 159      53.462 -18.540   1.415  1.00 82.34           S
ATOM   1066  CE  MET A 159      54.039 -17.108   2.324  1.00 78.20           C
ATOM   1067  C   MET A 159      51.107 -19.495   5.921  1.00 76.68           C
ATOM   1068  O   MET A 159      49.927 -19.563   5.561  1.00 84.06           O
ATOM   1069  N   VAL A 160      51.482 -18.890   7.035  1.00 67.63           N
ATOM   1070  CA  VAL A 160      50.544 -18.063   7.756  1.00 65.89           C
ATOM   1071  CB  VAL A 160      50.330 -18.594   9.179  1.00 71.16           C
ATOM   1072  CG1 VAL A 160      49.364 -17.711   9.954  1.00 71.60           C
ATOM   1073  CG2 VAL A 160      49.814 -20.022   9.133  1.00 74.42           C
ATOM   1074  C   VAL A 160      51.118 -16.663   7.777  1.00 63.72           C
ATOM   1075  O   VAL A 160      52.033 -16.373   8.547  1.00 66.91           O
ATOM   1076  N   SER A 161      50.637 -15.787   6.909  1.00 61.04           N
ATOM   1077  CA  SER A 161      51.112 -14.415   6.987  1.00 63.31           C
ATOM   1078  CB  SER A 161      50.875 -13.588   5.715  1.00 66.32           C
ATOM   1079  OG  SER A 161      50.741 -12.183   6.008  1.00 62.10           O
ATOM   1080  C   SER A 161      50.464 -13.731   8.172  1.00 66.87           C
ATOM   1081  O   SER A 161      49.367 -14.092   8.629  1.00 58.05           O
ATOM   1082  N   TYR A 162      51.190 -12.722   8.626  1.00 74.20           N
ATOM   1083  CA  TYR A 162      50.836 -11.885   9.742  1.00 80.64           C
ATOM   1084  CB  TYR A 162      51.960 -11.912  10.791  1.00 83.74           C
ATOM   1085  CG  TYR A 162      53.315 -11.407  10.292  1.00 83.37           C
ATOM   1086  CD1 TYR A 162      53.618 -10.052  10.271  1.00 77.36           C
ATOM   1087  CE1 TYR A 162      54.845  -9.607   9.814  1.00 84.10           C
ATOM   1088  CZ  TYR A 162      55.805 -10.515   9.374  1.00 84.88           C
ATOM   1089  OH  TYR A 162      57.037 -10.055   8.936  1.00 78.44           O
ATOM   1090  CE2 TYR A 162      55.527 -11.868   9.377  1.00 84.78           C
ATOM   1091  CD2 TYR A 162      54.291 -12.303   9.837  1.00 88.66           C
ATOM   1092  C   TYR A 162      50.678 -10.468   9.211  1.00 84.73           C
ATOM   1093  O   TYR A 162      50.845  -9.497   9.957  1.00 87.00           O
ATOM   1094  N   GLY A 163      50.372 -10.336   7.922  1.00 84.04           N
ATOM   1095  CA  GLY A 163      50.308  -9.009   7.341  1.00 83.70           C
ATOM   1096  C   GLY A 163      49.651  -8.895   5.999  1.00 79.56           C
ATOM   1097  O   GLY A 163      48.875  -7.971   5.774  1.00 72.62           O
ATOM   1098  N   CYS A 164      49.971  -9.815   5.101  1.00 83.64           N
ATOM   1099  CA ACYS A 164      49.472  -9.734   3.737  0.59 89.80           C
ATOM   1100  CA BCYS A 164      49.468  -9.759   3.727  0.41 85.71           C
ATOM   1101  CB ACYS A 164      49.943 -10.929   2.926  0.59 88.18           C
ATOM   1102  CB BCYS A 164      49.914 -11.006   2.964  0.41 81.66           C
ATOM   1103  SG ACYS A 164      49.449 -10.766   1.207  0.59 94.53           S
ATOM   1104  SG BCYS A 164      51.638 -11.449   3.265  0.41 78.28           S
ATOM   1105  C   CYS A 164      47.935  -9.635   3.685  1.00 91.30           C
ATOM   1106  O   CYS A 164      47.220 -10.514   4.193  1.00 96.07           O
ATOM   1107  N   SER A 165      47.423  -8.564   3.077  1.00 76.37           N
ATOM   1108  CA  SER A 165      45.985  -8.390   3.015  1.00 70.78           C
ATOM   1109  CB  SER A 165      45.598  -7.115   3.735  1.00 76.81           C
ATOM   1110  OG  SER A 165      45.908  -5.984   2.959  1.00 76.32           O
ATOM   1111  C   SER A 165      45.427  -8.337   1.611  1.00 71.58           C
ATOM   1112  O   SER A 165      44.429  -7.673   1.384  1.00 71.94           O
ATOM   1113  N   GLY A 166      46.041  -9.039   0.669  1.00 74.55           N
ATOM   1114  CA  GLY A 166      45.545  -9.038  -0.700  1.00 75.25           C
ATOM   1115  C   GLY A 166      44.226  -9.780  -0.784  1.00 81.61           C
ATOM   1116  O   GLY A 166      44.063 -10.865  -0.198  1.00 71.45           O
ATOM   1117  N   SER A 167      43.269  -9.198  -1.504  1.00 89.53           N
ATOM   1118  CA  SER A 167      42.006  -9.892  -1.770  1.00 90.45           C
ATOM   1119  CB  SER A 167      41.062  -9.047  -2.626  1.00 90.44           C
ATOM   1120  OG  SER A 167      40.446  -8.035  -1.826  1.00 94.43           O
ATOM   1121  C   SER A 167      42.308 -11.211  -2.447  1.00 87.19           C
ATOM   1122  O   SER A 167      41.758 -12.240  -2.078  1.00 80.82           O
ATOM   1123  N   VAL A 168      43.246 -11.188  -3.388  1.00 91.67           N
ATOM   1124  CA  VAL A 168      43.566 -12.379  -4.159  1.00 89.66           C
ATOM   1125  CB  VAL A 168      44.710 -12.134  -5.161  1.00 90.24           C
ATOM   1126  CG1 VAL A 168      46.050 -12.032  -4.444  1.00 95.41           C
ATOM   1127  CG2 VAL A 168      44.732 -13.241  -6.207  1.00 88.84           C
ATOM   1128  C   VAL A 168      43.896 -13.619  -3.335  1.00 82.49           C
ATOM   1129  O   VAL A 168      43.813 -14.722  -3.874  1.00 86.78           O
ATOM   1130  N   PHE A 169      44.236 -13.471  -2.053  1.00 76.95           N
ATOM   1131  CA  PHE A 169      44.663 -14.643  -1.254  1.00 83.49           C
ATOM   1132  CB  PHE A 169      45.719 -14.237  -0.243  1.00 82.19           C
ATOM   1133  CG  PHE A 169      46.977 -13.810  -0.865  1.00 78.12           C
ATOM   1134  CD1 PHE A 169      47.766 -14.735  -1.521  1.00 81.86           C
ATOM   1135  CE1 PHE A 169      48.949 -14.349  -2.111  1.00 90.50           C
ATOM   1136  CZ  PHE A 169      49.347 -13.022  -2.049  1.00 90.71           C
ATOM   1137  CE2 PHE A 169      48.550 -12.090  -1.407  1.00 86.09           C
ATOM   1138  CD2 PHE A 169      47.368 -12.489  -0.814  1.00 77.21           C
ATOM   1139  C   PHE A 169      43.569 -15.436  -0.540  1.00 80.12           C
ATOM   1140  O   PHE A 169      43.857 -16.338   0.252  1.00 81.82           O
ATOM   1141  N   SER A 170      42.322 -15.101  -0.810  1.00 81.58           N
ATOM   1142  CA  SER A 170      41.216 -15.885  -0.296  1.00 86.90           C
ATOM   1143  CB  SER A 170      40.156 -14.941   0.247  1.00 89.23           C
ATOM   1144  OG  SER A 170      40.680 -14.180   1.325  1.00 88.69           O
ATOM   1145  C   SER A 170      40.676 -16.823  -1.389  1.00 92.44           C
ATOM   1146  O   SER A 170      39.758 -17.624  -1.147  1.00 88.21           O
ATOM   1147  N   LYS A 171      41.266 -16.733  -2.585  1.00 96.23           N
ATOM   1148  CA  LYS A 171      41.016 -17.705  -3.650  1.00 97.61           C
ATOM   1149  CB  LYS A 171      41.437 -17.152  -5.015  1.00101.01           C
ATOM   1150  CG  LYS A 171      40.492 -16.068  -5.511  1.00107.72           C
ATOM   1151  CD  LYS A 171      40.798 -15.616  -6.930  1.00114.69           C
ATOM   1152  CE  LYS A 171      39.580 -14.981  -7.586  1.00115.51           C
ATOM   1153  NZ  LYS A 171      38.983 -13.917  -6.734  1.00114.46           N
ATOM   1154  C   LYS A 171      41.745 -19.002  -3.314  1.00 92.18           C
ATOM   1155  O   LYS A 171      42.917 -19.196  -3.631  1.00 85.78           O
ATOM   1156  N   GLU A 172      41.033 -19.887  -2.641  1.00 88.90           N
ATOM   1157  CA  GLU A 172      41.653 -21.087  -2.138  1.00 94.62           C
ATOM   1158  CB  GLU A 172      40.638 -21.936  -1.364  1.00104.36           C
ATOM   1159  CG  GLU A 172      41.191 -22.555  -0.082  1.00110.87           C
ATOM   1160  CD  GLU A 172      41.240 -24.074  -0.109  1.00114.88           C
ATOM   1161  OE1 GLU A 172      41.795 -24.646  -1.083  1.00105.40           O
ATOM   1162  OE2 GLU A 172      40.724 -24.689   0.863  1.00112.61           O
ATOM   1163  C   GLU A 172      42.278 -21.880  -3.275  1.00 92.04           C
ATOM   1164  O   GLU A 172      43.377 -22.382  -3.140  1.00 93.18           O
ATOM   1165  N   ASN A 173      41.598 -21.972  -4.409  1.00102.21           N
ATOM   1166  CA  ASN A 173      42.129 -22.749  -5.534  1.00109.64           C
ATOM   1167  CB  ASN A 173      41.104 -22.828  -6.675  1.00108.87           C
ATOM   1168  CG  ASN A 173      40.909 -21.496  -7.380  1.00111.16           C
ATOM   1169  OD1 ASN A 173      40.624 -20.474  -6.740  1.00 98.39           O
ATOM   1170  ND2 ASN A 173      41.067 -21.497  -8.705  1.00114.43           N
ATOM   1171  C   ASN A 173      43.495 -22.237  -6.043  1.00111.22           C
ATOM   1172  O   ASN A 173      44.331 -23.026  -6.474  1.00118.46           O
ATOM   1173  N   LEU A 174      43.723 -20.928  -5.968  1.00103.58           N
ATOM   1174  CA  LEU A 174      45.012 -20.338  -6.336  1.00 95.04           C
ATOM   1175  CB  LEU A 174      44.838 -18.871  -6.682  1.00 90.37           C
ATOM   1176  CG  LEU A 174      43.705 -18.531  -7.621  1.00 88.50           C
ATOM   1177  CD1 LEU A 174      43.691 -17.041  -7.919  1.00 83.74           C
ATOM   1178  CD2 LEU A 174      43.903 -19.352  -8.879  1.00102.83           C
ATOM   1179  C   LEU A 174      46.026 -20.396  -5.197  1.00105.71           C
ATOM   1180  O   LEU A 174      47.235 -20.442  -5.456  1.00113.79           O
ATOM   1181  N   TYR A 175      45.527 -20.341  -3.951  1.00 94.85           N
ATOM   1182  CA  TYR A 175      46.359 -20.237  -2.752  1.00 79.93           C
ATOM   1183  CB  TYR A 175      46.389 -18.782  -2.276  1.00 78.84           C
ATOM   1184  CG  TYR A 175      47.074 -17.867  -3.282  1.00 74.64           C
ATOM   1185  CD1 TYR A 175      48.417 -18.008  -3.559  1.00 76.04           C
ATOM   1186  CE1 TYR A 175      49.051 -17.207  -4.474  1.00 71.11           C
ATOM   1187  CZ  TYR A 175      48.358 -16.252  -5.122  1.00 68.85           C
ATOM   1188  OH  TYR A 175      49.048 -15.468  -6.029  1.00 72.87           O
ATOM   1189  CE2 TYR A 175      47.021 -16.084  -4.867  1.00 66.22           C
ATOM   1190  CD2 TYR A 175      46.385 -16.898  -3.961  1.00 66.20           C
ATOM   1191  C   TYR A 175      45.824 -21.144  -1.669  1.00 80.44           C
ATOM   1192  O   TYR A 175      45.267 -20.671  -0.677  1.00 83.66           O
ATOM   1193  N   PRO A 176      45.973 -22.465  -1.861  1.00 85.05           N
ATOM   1194  CA  PRO A 176      45.368 -23.444  -0.949  1.00 84.33           C
ATOM   1195  CB  PRO A 176      45.525 -24.775  -1.683  1.00 85.00           C
ATOM   1196  CG  PRO A 176      46.651 -24.564  -2.632  1.00 90.97           C
ATOM   1197  CD  PRO A 176      46.624 -23.110  -3.014  1.00 87.33           C
ATOM   1198  C   PRO A 176      46.033 -23.527   0.400  1.00 88.72           C
ATOM   1199  O   PRO A 176      45.349 -23.750   1.376  1.00102.60           O
ATOM   1200  N   SER A 177      47.348 -23.337   0.464  1.00 97.77           N
ATOM   1201  CA  SER A 177      48.085 -23.442   1.730  1.00 98.61           C
ATOM   1202  CB  SER A 177      49.321 -24.338   1.536  1.00104.25           C
ATOM   1203  OG  SER A 177      50.090 -23.955   0.406  1.00 99.47           O
ATOM   1204  C   SER A 177      48.458 -22.073   2.331  1.00 88.36           C
ATOM   1205  O   SER A 177      49.462 -21.935   3.031  1.00 88.91           O
ATOM   1206  N   PHE A 178      47.618 -21.076   2.084  1.00 80.24           N
ATOM   1207  CA  PHE A 178      47.838 -19.729   2.584  1.00 76.97           C
ATOM   1208  CB  PHE A 178      47.822 -18.744   1.421  1.00 75.39           C
ATOM   1209  CG  PHE A 178      48.316 -17.374   1.776  1.00 77.32           C
ATOM   1210  CD1 PHE A 178      47.448 -16.402   2.224  1.00 82.00           C
ATOM   1211  CE1 PHE A 178      47.901 -15.128   2.539  1.00 82.74           C
ATOM   1212  CZ  PHE A 178      49.244 -14.818   2.404  1.00 82.62           C
ATOM   1213  CE2 PHE A 178      50.123 -15.779   1.957  1.00 81.54           C
ATOM   1214  CD2 PHE A 178      49.654 -17.048   1.640  1.00 84.83           C
ATOM   1215  C   PHE A 178      46.766 -19.348   3.591  1.00 79.86           C
ATOM   1216  O   PHE A 178      45.578 -19.242   3.245  1.00 82.81           O
ATOM   1217  N   LEU A 179      47.182 -19.166   4.844  1.00 87.73           N
ATOM   1218  CA  LEU A 179      46.334 -18.509   5.855  1.00 97.51           C
ATOM   1219  CB  LEU A 179      46.147 -19.365   7.109  1.00 91.87           C
ATOM   1220  CG  LEU A 179      45.284 -20.612   6.899  1.00 96.44           C
ATOM   1221  CD1 LEU A 179      46.122 -21.691   6.232  1.00100.21           C
ATOM   1222  CD2 LEU A 179      44.664 -21.132   8.197  1.00 95.52           C
ATOM   1223  C   LEU A 179      46.931 -17.160   6.237  1.00102.10           C
ATOM   1224  O   LEU A 179      48.098 -16.885   5.935  1.00110.91           O
ATOM   1225  N   ARG A 180      46.123 -16.317   6.880  1.00 94.79           N
ATOM   1226  CA  ARG A 180      46.614 -15.051   7.435  1.00 88.45           C
ATOM   1227  CB  ARG A 180      46.473 -13.930   6.419  1.00 91.25           C
ATOM   1228  CG  ARG A 180      45.167 -13.970   5.651  1.00104.95           C
ATOM   1229  CD  ARG A 180      45.112 -12.855   4.625  1.00115.30           C
ATOM   1230  NE  ARG A 180      43.848 -12.821   3.891  1.00115.74           N
ATOM   1231  CZ  ARG A 180      43.640 -12.097   2.796  1.00125.18           C
ATOM   1232  NH1 ARG A 180      44.611 -11.340   2.293  1.00132.85           N
ATOM   1233  NH2 ARG A 180      42.460 -12.133   2.190  1.00127.95           N
ATOM   1234  C   ARG A 180      45.898 -14.708   8.740  1.00 78.68           C
ATOM   1235  O   ARG A 180      44.821 -15.211   9.028  1.00 77.27           O
ATOM   1236  N   THR A 181      46.518 -13.886   9.556  1.00 68.90           N
ATOM   1237  CA  THR A 181      45.909 -13.519  10.820  1.00 76.88           C
ATOM   1238  CB  THR A 181      46.830 -13.901  11.992  1.00 81.18           C
ATOM   1239  OG1 THR A 181      48.058 -13.172  11.911  1.00 83.93           O
ATOM   1240  CG2 THR A 181      47.143 -15.378  11.952  1.00 80.49           C
ATOM   1241  C   THR A 181      45.523 -12.018  10.853  1.00 84.39           C
ATOM   1242  O   THR A 181      45.288 -11.424  11.937  1.00 84.47           O
ATOM   1243  N   VAL A 182      45.469 -11.409   9.662  1.00 78.40           N
ATOM   1244  CA  VAL A 182      44.723 -10.167   9.461  1.00 73.52           C
ATOM   1245  CB  VAL A 182      45.618  -8.978   9.117  1.00 67.39           C
ATOM   1246  CG1 VAL A 182      46.801  -8.932  10.076  1.00 67.90           C
ATOM   1247  CG2 VAL A 182      46.068  -9.031   7.657  1.00 66.07           C
ATOM   1248  C   VAL A 182      43.698 -10.364   8.348  1.00 81.76           C
ATOM   1249  O   VAL A 182      43.782 -11.309   7.541  1.00 76.31           O
ATOM   1250  N   HIS A 183      42.741  -9.445   8.304  1.00 85.05           N
ATOM   1251  CA  HIS A 183      41.657  -9.526   7.340  1.00 80.17           C
ATOM   1252  CB  HIS A 183      40.453  -8.761   7.866  1.00 71.51           C
ATOM   1253  CG  HIS A 183      40.100  -9.120   9.268  1.00 76.02           C
ATOM   1254  ND1 HIS A 183      39.362 -10.240   9.577  1.00 80.80           N
ATOM   1255  CE1 HIS A 183      39.186 -10.304  10.886  1.00 75.55           C
ATOM   1256  NE2 HIS A 183      39.809  -9.279  11.439  1.00 77.04           N
ATOM   1257  CD2 HIS A 183      40.398  -8.526  10.449  1.00 80.29           C
ATOM   1258  C   HIS A 183      42.070  -9.012   5.944  1.00 81.10           C
ATOM   1259  O   HIS A 183      43.063  -8.256   5.776  1.00 67.78           O
ATOM   1260  N   SER A 184      41.280  -9.447   4.962  1.00 79.24           N
ATOM   1261  CA  SER A 184      41.392  -9.009   3.584  1.00 79.93           C
ATOM   1262  CB  SER A 184      40.231  -9.590   2.779  1.00 87.38           C
ATOM   1263  OG  SER A 184      40.186  -9.047   1.473  1.00 99.30           O
ATOM   1264  C   SER A 184      41.332  -7.506   3.478  1.00 76.13           C
ATOM   1265  O   SER A 184      40.858  -6.833   4.375  1.00 81.75           O
ATOM   1266  N   ASN A 185      41.804  -6.973   2.368  1.00 78.57           N
ATOM   1267  CA  ASN A 185      41.586  -5.572   2.096  1.00 82.49           C
ATOM   1268  CB  ASN A 185      42.129  -5.183   0.733  1.00 83.24           C
ATOM   1269  CG  ASN A 185      43.600  -4.894   0.779  1.00 81.59           C
ATOM   1270  OD1 ASN A 185      44.197  -4.841   1.862  1.00 78.77           O
ATOM   1271  ND2 ASN A 185      44.202  -4.718  -0.389  1.00 81.31           N
ATOM   1272  C   ASN A 185      40.119  -5.247   2.174  1.00 86.46           C
ATOM   1273  O   ASN A 185      39.741  -4.281   2.835  1.00 93.46           O
ATOM   1274  N   LYS A 186      39.297  -6.067   1.522  1.00 84.59           N
ATOM   1275  CA  LYS A 186      37.850  -5.897   1.591  1.00 84.62           C
ATOM   1276  CB  LYS A 186      37.143  -7.222   1.319  1.00 90.44           C
ATOM   1277  CG  LYS A 186      37.357  -7.732  -0.092  1.00102.21           C
ATOM   1278  CD  LYS A 186      36.161  -8.514  -0.616  1.00113.75           C
ATOM   1279  CE  LYS A 186      36.417  -8.948  -2.058  1.00123.35           C
ATOM   1280  NZ  LYS A 186      35.185  -9.437  -2.737  1.00131.36           N
ATOM   1281  C   LYS A 186      37.388  -5.319   2.941  1.00 82.20           C
ATOM   1282  O   LYS A 186      36.923  -4.178   3.003  1.00 76.17           O
ATOM   1283  N   ASP A 187      37.549  -6.083   4.019  1.00 76.91           N
ATOM   1284  CA  ASP A 187      37.048  -5.660   5.321  1.00 77.78           C
ATOM   1285  CB  ASP A 187      37.484  -6.626   6.410  1.00 89.17           C
ATOM   1286  CG  ASP A 187      37.073  -8.056   6.127  1.00101.34           C
ATOM   1287  OD1 ASP A 187      36.094  -8.529   6.741  1.00119.37           O
ATOM   1288  OD2 ASP A 187      37.734  -8.710   5.291  1.00109.55           O
ATOM   1289  C   ASP A 187      37.518  -4.256   5.694  1.00 73.19           C
ATOM   1290  O   ASP A 187      36.745  -3.456   6.221  1.00 75.73           O
ATOM   1291  N   VAL A 188      38.781  -3.951   5.427  1.00 68.74           N
ATOM   1292  CA  VAL A 188      39.335  -2.656   5.832  1.00 76.05           C
ATOM   1293  CB  VAL A 188      40.861  -2.592   5.650  1.00 78.88           C
ATOM   1294  CG1 VAL A 188      41.367  -1.200   6.016  1.00 82.09           C
ATOM   1295  CG2 VAL A 188      41.563  -3.650   6.489  1.00 79.55           C
ATOM   1296  C   VAL A 188      38.747  -1.504   5.019  1.00 77.48           C
ATOM   1297  O   VAL A 188      38.678  -0.361   5.474  1.00 71.60           O
ATOM   1298  N   ILE A 189      38.364  -1.812   3.790  1.00 82.42           N
ATOM   1299  CA  ILE A 189      37.784  -0.824   2.899  1.00 80.99           C
ATOM   1300  CB  ILE A 189      37.938  -1.270   1.417  1.00 77.25           C
ATOM   1301  CG1 ILE A 189      39.413  -1.277   1.019  1.00 71.57           C
ATOM   1302  CD1 ILE A 189      40.081   0.084   1.107  1.00 74.16           C
ATOM   1303  CG2 ILE A 189      37.166  -0.362   0.477  1.00 81.35           C
ATOM   1304  C   ILE A 189      36.332  -0.543   3.334  1.00 82.46           C
ATOM   1305  O   ILE A 189      35.922   0.622   3.373  1.00 86.07           O
ATOM   1306  N   ASN A 190      35.574  -1.580   3.709  1.00 79.04           N
ATOM   1307  CA  ASN A 190      34.229  -1.365   4.279  1.00 79.71           C
ATOM   1308  CB  ASN A 190      33.590  -2.671   4.767  1.00 81.01           C
ATOM   1309  CG  ASN A 190      33.198  -3.584   3.623  1.00 92.07           C
ATOM   1310  OD1 ASN A 190      32.928  -3.114   2.515  1.00103.79           O
ATOM   1311  ND2 ASN A 190      33.173  -4.899   3.877  1.00 95.48           N
ATOM   1312  C   ASN A 190      34.275  -0.340   5.410  1.00 75.09           C
ATOM   1313  O   ASN A 190      33.642   0.715   5.320  1.00 70.41           O
ATOM   1314  N   ALA A 191      35.062  -0.629   6.445  1.00 68.82           N
ATOM   1315  CA  ALA A 191      35.223   0.301   7.558  1.00 66.04           C
ATOM   1316  CB  ALA A 191      36.325  -0.172   8.479  1.00 64.07           C
ATOM   1317  C   ALA A 191      35.493   1.739   7.083  1.00 65.95           C
ATOM   1318  O   ALA A 191      34.748   2.667   7.436  1.00 63.61           O
ATOM   1319  N   ILE A 192      36.533   1.919   6.270  1.00 63.72           N
ATOM   1320  CA  ILE A 192      36.809   3.228   5.668  1.00 68.51           C
ATOM   1321  CB  ILE A 192      37.920   3.161   4.595  1.00 66.21           C
ATOM   1322  CG1 ILE A 192      39.290   3.060   5.260  1.00 66.56           C
ATOM   1323  CD1 ILE A 192      40.404   2.654   4.320  1.00 68.81           C
ATOM   1324  CG2 ILE A 192      37.902   4.409   3.722  1.00 66.00           C
ATOM   1325  C   ILE A 192      35.546   3.838   5.044  1.00 73.10           C
ATOM   1326  O   ILE A 192      35.236   5.006   5.307  1.00 71.91           O
ATOM   1327  N   VAL A 193      34.828   3.053   4.232  1.00 69.94           N
ATOM   1328  CA  VAL A 193      33.598   3.528   3.603  1.00 70.43           C
ATOM   1329  CB  VAL A 193      33.016   2.510   2.616  1.00 71.63           C
ATOM   1330  CG1 VAL A 193      31.633   2.928   2.158  1.00 71.11           C
ATOM   1331  CG2 VAL A 193      33.914   2.393   1.403  1.00 78.79           C
ATOM   1332  C   VAL A 193      32.548   3.872   4.647  1.00 73.91           C
ATOM   1333  O   VAL A 193      31.905   4.925   4.561  1.00 74.01           O
ATOM   1334  N   GLY A 194      32.382   2.988   5.629  1.00 78.78           N
ATOM   1335  CA  GLY A 194      31.596   3.298   6.823  1.00 83.37           C
ATOM   1336  C   GLY A 194      31.961   4.682   7.341  1.00 90.42           C
ATOM   1337  O   GLY A 194      31.086   5.555   7.478  1.00 89.09           O
ATOM   1338  N   ILE A 195      33.258   4.904   7.589  1.00 85.21           N
ATOM   1339  CA  ILE A 195      33.714   6.176   8.155  1.00 81.65           C
ATOM   1340  CB  ILE A 195      35.244   6.222   8.392  1.00 80.38           C
ATOM   1341  CG1 ILE A 195      35.668   5.209   9.473  1.00 76.80           C
ATOM   1342  CD1 ILE A 195      37.134   4.786   9.440  1.00 71.81           C
ATOM   1343  CG2 ILE A 195      35.670   7.632   8.805  1.00 78.54           C
ATOM   1344  C   ILE A 195      33.273   7.352   7.277  1.00 81.14           C
ATOM   1345  O   ILE A 195      32.819   8.368   7.800  1.00 91.48           O
ATOM   1346  N   ILE A 196      33.387   7.211   5.957  1.00 75.96           N
ATOM   1347  CA  ILE A 196      33.007   8.286   5.030  1.00 75.54           C
ATOM   1348  CB  ILE A 196      33.319   7.917   3.576  1.00 73.79           C
ATOM   1349  CG1 ILE A 196      34.823   8.005   3.348  1.00 76.88           C
ATOM   1350  CD1 ILE A 196      35.298   7.278   2.115  1.00 81.71           C
ATOM   1351  CG2 ILE A 196      32.595   8.853   2.616  1.00 72.62           C
ATOM   1352  C   ILE A 196      31.529   8.612   5.101  1.00 80.82           C
ATOM   1353  O   ILE A 196      31.148   9.805   5.159  1.00 85.93           O
ATOM   1354  N   LEU A 197      30.719   7.545   5.075  1.00 72.78           N
ATOM   1355  CA  LEU A 197      29.255   7.646   5.056  1.00 69.75           C
ATOM   1356  CB  LEU A 197      28.625   6.262   4.919  1.00 65.14           C
ATOM   1357  CG  LEU A 197      28.850   5.561   3.581  1.00 64.11           C
ATOM   1358  CD1 LEU A 197      28.219   4.178   3.592  1.00 58.08           C
ATOM   1359  CD2 LEU A 197      28.306   6.396   2.425  1.00 68.97           C
ATOM   1360  C   LEU A 197      28.651   8.348   6.273  1.00 74.15           C
ATOM   1361  O   LEU A 197      27.719   9.146   6.125  1.00 68.84           O
ATOM   1362  N   ASN A 198      29.175   8.062   7.467  1.00 82.20           N
ATOM   1363  CA  ASN A 198      28.672   8.710   8.693  1.00 86.54           C
ATOM   1364  CB  ASN A 198      29.448   8.253   9.927  1.00 83.90           C
ATOM   1365  CG  ASN A 198      28.956   6.930  10.454  1.00 91.97           C
ATOM   1366  OD1 ASN A 198      28.372   6.852  11.531  1.00 96.45           O
ATOM   1367  ND2 ASN A 198      29.163   5.877   9.678  1.00101.16           N
ATOM   1368  C   ASN A 198      28.677  10.240   8.604  1.00 87.78           C
ATOM   1369  O   ASN A 198      27.853  10.920   9.267  1.00 83.35           O
ATOM   1370  N   PHE A 199      29.604  10.763   7.792  1.00 74.05           N
ATOM   1371  CA  PHE A 199      29.707  12.182   7.565  1.00 75.12           C
ATOM   1372  CB  PHE A 199      31.168  12.597   7.612  1.00 79.40           C
ATOM   1373  CG  PHE A 199      31.806  12.354   8.935  1.00 76.19           C
ATOM   1374  CD1 PHE A 199      31.492  13.153  10.016  1.00 79.96           C
ATOM   1375  CE1 PHE A 199      32.060  12.928  11.249  1.00 83.68           C
ATOM   1376  CZ  PHE A 199      32.957  11.891  11.405  1.00 88.59           C
ATOM   1377  CE2 PHE A 199      33.277  11.087  10.329  1.00 84.19           C
ATOM   1378  CD2 PHE A 199      32.696  11.321   9.103  1.00 78.70           C
ATOM   1379  C   PHE A 199      29.070  12.568   6.244  1.00 76.91           C
ATOM   1380  O   PHE A 199      28.728  11.714   5.447  1.00 76.10           O
ATOM   1381  N   ASN A 200      28.921  13.868   6.017  1.00 80.45           N
ATOM   1382  CA  ASN A 200      28.181  14.364   4.861  1.00 84.21           C
ATOM   1383  CB  ASN A 200      27.563  15.738   5.160  1.00 91.00           C
ATOM   1384  CG  ASN A 200      26.407  15.655   6.152  1.00 99.13           C
ATOM   1385  OD1 ASN A 200      25.620  14.698   6.139  1.00 93.68           O
ATOM   1386  ND2 ASN A 200      26.300  16.659   7.026  1.00105.79           N
ATOM   1387  C   ASN A 200      28.981  14.464   3.585  1.00 83.11           C
ATOM   1388  O   ASN A 200      28.405  14.652   2.526  1.00 75.69           O
ATOM   1389  N   TRP A 201      30.302  14.368   3.665  1.00 87.43           N
ATOM   1390  CA  TRP A 201      31.114  14.643   2.487  1.00 85.07           C
ATOM   1391  CB  TRP A 201      32.573  14.935   2.850  1.00 92.15           C
ATOM   1392  CG  TRP A 201      32.722  16.082   3.779  1.00 97.52           C
ATOM   1393  CD1 TRP A 201      32.510  17.409   3.504  1.00 95.01           C
ATOM   1394  NE1 TRP A 201      32.723  18.158   4.627  1.00 97.74           N
ATOM   1395  CE2 TRP A 201      33.071  17.323   5.659  1.00100.14           C
ATOM   1396  CD2 TRP A 201      33.077  16.007   5.155  1.00101.42           C
ATOM   1397  CE3 TRP A 201      33.403  14.952   6.013  1.00104.71           C
ATOM   1398  CZ3 TRP A 201      33.719  15.239   7.323  1.00103.60           C
ATOM   1399  CH2 TRP A 201      33.712  16.562   7.795  1.00105.22           C
ATOM   1400  CZ2 TRP A 201      33.387  17.614   6.982  1.00 97.54           C
ATOM   1401  C   TRP A 201      31.012  13.429   1.619  1.00 77.36           C
ATOM   1402  O   TRP A 201      30.978  12.314   2.145  1.00 69.18           O
ATOM   1403  N   ARG A 202      30.926  13.661   0.306  1.00 77.80           N
ATOM   1404  CA  ARG A 202      30.765  12.591  -0.708  1.00 78.95           C
ATOM   1405  CB  ARG A 202      29.285  12.483  -1.152  1.00 78.65           C
ATOM   1406  CG  ARG A 202      28.296  12.019  -0.089  1.00 77.64           C
ATOM   1407  CD  ARG A 202      28.493  10.554   0.291  1.00 79.59           C
ATOM   1408  NE  ARG A 202      27.561  10.116   1.338  1.00 85.08           N
ATOM   1409  CZ  ARG A 202      27.659  10.433   2.631  1.00 89.05           C
ATOM   1410  NH1 ARG A 202      28.642  11.224   3.078  1.00 91.57           N
ATOM   1411  NH2 ARG A 202      26.751   9.970   3.486  1.00 86.12           N
ATOM   1412  C   ARG A 202      31.678  12.670  -1.974  1.00 74.44           C
ATOM   1413  O   ARG A 202      31.656  11.753  -2.797  1.00 65.72           O
ATOM   1414  N   TRP A 203      32.452  13.737  -2.153  1.00 76.65           N
ATOM   1415  CA  TRP A 203      33.570  13.691  -3.100  1.00 83.48           C
ATOM   1416  CB  TRP A 203      33.834  15.036  -3.742  1.00 90.52           C
ATOM   1417  CG  TRP A 203      32.845  15.389  -4.759  1.00 98.68           C
ATOM   1418  CD1 TRP A 203      31.729  14.691  -5.099  1.00105.07           C
ATOM   1419  NE1 TRP A 203      31.040  15.355  -6.075  1.00108.61           N
ATOM   1420  CE2 TRP A 203      31.706  16.510  -6.373  1.00100.55           C
ATOM   1421  CD2 TRP A 203      32.847  16.561  -5.558  1.00 98.98           C
ATOM   1422  CE3 TRP A 203      33.711  17.646  -5.674  1.00102.29           C
ATOM   1423  CZ3 TRP A 203      33.415  18.620  -6.587  1.00109.86           C
ATOM   1424  CH2 TRP A 203      32.268  18.541  -7.384  1.00108.62           C
ATOM   1425  CZ2 TRP A 203      31.403  17.496  -7.285  1.00104.49           C
ATOM   1426  C   TRP A 203      34.793  13.287  -2.345  1.00 80.04           C
ATOM   1427  O   TRP A 203      35.103  13.875  -1.317  1.00 81.93           O
ATOM   1428  N   VAL A 204      35.488  12.291  -2.868  1.00 77.93           N
ATOM   1429  CA  VAL A 204      36.593  11.699  -2.171  1.00 85.66           C
ATOM   1430  CB  VAL A 204      36.213  10.302  -1.664  1.00 97.32           C
ATOM   1431  CG1 VAL A 204      37.422   9.618  -1.024  1.00108.18           C
ATOM   1432  CG2 VAL A 204      35.056  10.397  -0.679  1.00 99.03           C
ATOM   1433  C   VAL A 204      37.777  11.565  -3.095  1.00 84.68           C
ATOM   1434  O   VAL A 204      37.611  11.168  -4.231  1.00 85.37           O
ATOM   1435  N   ALA A 205      38.964  11.896  -2.590  1.00 87.25           N
ATOM   1436  CA  ALA A 205      40.222  11.619  -3.279  1.00 86.42           C
ATOM   1437  CB  ALA A 205      41.179  12.781  -3.094  1.00 84.59           C
ATOM   1438  C   ALA A 205      40.831  10.345  -2.706  1.00 84.04           C
ATOM   1439  O   ALA A 205      40.798  10.140  -1.496  1.00 95.65           O
ATOM   1440  N   PHE A 206      41.402   9.503  -3.559  1.00 75.90           N
ATOM   1441  CA  PHE A 206      41.999   8.260  -3.092  1.00 76.88           C
ATOM   1442  CB  PHE A 206      41.165   7.106  -3.591  1.00 79.45           C
ATOM   1443  CG  PHE A 206      41.452   5.798  -2.912  1.00 83.52           C
ATOM   1444  CD1 PHE A 206      42.453   4.963  -3.374  1.00 84.97           C
ATOM   1445  CE1 PHE A 206      42.690   3.741  -2.774  1.00 85.41           C
ATOM   1446  CZ  PHE A 206      41.911   3.328  -1.711  1.00 89.63           C
ATOM   1447  CE2 PHE A 206      40.899   4.143  -1.248  1.00 88.82           C
ATOM   1448  CD2 PHE A 206      40.673   5.371  -1.847  1.00 87.58           C
ATOM   1449  C   PHE A 206      43.468   8.087  -3.522  1.00 80.01           C
ATOM   1450  O   PHE A 206      43.774   7.727  -4.668  1.00 70.93           O
ATOM   1451  N   LEU A 207      44.369   8.330  -2.571  1.00 81.20           N
ATOM   1452  CA  LEU A 207      45.799   8.174  -2.778  1.00 73.46           C
ATOM   1453  CB  LEU A 207      46.544   9.227  -1.989  1.00 72.01           C
ATOM   1454  CG  LEU A 207      46.131  10.639  -2.356  1.00 71.06           C
ATOM   1455  CD1 LEU A 207      47.062  11.594  -1.652  1.00 74.97           C
ATOM   1456  CD2 LEU A 207      46.165  10.866  -3.854  1.00 66.58           C
ATOM   1457  C   LEU A 207      46.227   6.821  -2.289  1.00 79.20           C
ATOM   1458  O   LEU A 207      45.865   6.418  -1.183  1.00 92.64           O
ATOM   1459  N   TYR A 208      47.020   6.128  -3.096  1.00 78.66           N
ATOM   1460  CA  TYR A 208      47.353   4.750  -2.814  1.00 79.09           C
ATOM   1461  CB  TYR A 208      46.366   3.836  -3.540  1.00 82.02           C
ATOM   1462  CG  TYR A 208      46.460   3.910  -5.050  1.00 85.65           C
ATOM   1463  CD1 TYR A 208      45.853   4.940  -5.759  1.00 82.27           C
ATOM   1464  CE1 TYR A 208      45.946   5.003  -7.137  1.00 87.78           C
ATOM   1465  CZ  TYR A 208      46.662   4.027  -7.835  1.00 92.98           C
ATOM   1466  OH  TYR A 208      46.780   4.066  -9.219  1.00 86.73           O
ATOM   1467  CE2 TYR A 208      47.268   2.998  -7.145  1.00 95.17           C
ATOM   1468  CD2 TYR A 208      47.162   2.942  -5.765  1.00 93.18           C
ATOM   1469  C   TYR A 208      48.765   4.437  -3.260  1.00 81.56           C
ATOM   1470  O   TYR A 208      49.193   4.878  -4.327  1.00 83.72           O
ATOM   1471  N   SER A 209      49.474   3.659  -2.442  1.00 82.14           N
ATOM   1472  CA  SER A 209      50.800   3.135  -2.795  1.00 78.25           C
ATOM   1473  CB  SER A 209      51.319   2.165  -1.709  1.00 74.74           C
ATOM   1474  OG  SER A 209      50.611   0.926  -1.682  1.00 69.19           O
ATOM   1475  C   SER A 209      50.797   2.432  -4.161  1.00 77.91           C
ATOM   1476  O   SER A 209      49.856   1.702  -4.494  1.00 73.83           O
ATOM   1477  N   ASP A 210      51.866   2.640  -4.932  1.00 77.01           N
ATOM   1478  CA  ASP A 210      52.010   2.028  -6.248  1.00 78.46           C
ATOM   1479  CB  ASP A 210      52.845   2.955  -7.152  1.00 88.56           C
ATOM   1480  CG  ASP A 210      52.844   2.533  -8.630  1.00 99.97           C
ATOM   1481  OD1 ASP A 210      52.050   1.663  -9.077  1.00 99.77           O
ATOM   1482  OD2 ASP A 210      53.671   3.098  -9.363  1.00118.72           O
ATOM   1483  C   ASP A 210      52.610   0.623  -6.152  1.00 66.63           C
ATOM   1484  O   ASP A 210      53.637   0.345  -6.715  1.00 67.30           O
ATOM   1485  N   ASP A 211      51.936  -0.265  -5.442  1.00 69.67           N
ATOM   1486  CA  ASP A 211      52.352  -1.662  -5.315  1.00 71.49           C
ATOM   1487  CB  ASP A 211      53.294  -1.849  -4.116  1.00 80.72           C
ATOM   1488  CG  ASP A 211      52.622  -1.541  -2.717  1.00 92.90           C
ATOM   1489  OD1 ASP A 211      51.507  -0.953  -2.654  1.00 90.44           O
ATOM   1490  OD2 ASP A 211      53.239  -1.896  -1.664  1.00 89.60           O
ATOM   1491  C   ASP A 211      51.109  -2.549  -5.187  1.00 74.60           C
ATOM   1492  O   ASP A 211      49.959  -2.058  -5.117  1.00 69.66           O
ATOM   1493  N   ASP A 212      51.323  -3.853  -5.120  1.00 73.94           N
ATOM   1494  CA  ASP A 212      50.192  -4.776  -5.213  1.00 80.29           C
ATOM   1495  CB  ASP A 212      50.674  -6.218  -5.372  1.00 86.13           C
ATOM   1496  CG  ASP A 212      51.837  -6.336  -6.350  1.00 93.28           C
ATOM   1497  OD1 ASP A 212      51.622  -6.714  -7.522  1.00 93.76           O
ATOM   1498  OD2 ASP A 212      52.976  -6.023  -5.937  1.00102.81           O
ATOM   1499  C   ASP A 212      49.185  -4.657  -4.059  1.00 75.85           C
ATOM   1500  O   ASP A 212      48.116  -5.242  -4.136  1.00 86.56           O
ATOM   1501  N   PHE A 213      49.518  -3.891  -3.022  1.00 69.65           N
ATOM   1502  CA  PHE A 213      48.616  -3.607  -1.881  1.00 69.21           C
ATOM   1503  CB  PHE A 213      49.489  -3.476  -0.616  1.00 70.81           C
ATOM   1504  CG  PHE A 213      48.842  -2.777   0.539  1.00 56.13           C
ATOM   1505  CD1 PHE A 213      47.902  -3.421   1.299  1.00 52.89           C
ATOM   1506  CE1 PHE A 213      47.301  -2.797   2.372  1.00 55.95           C
ATOM   1507  CZ  PHE A 213      47.674  -1.514   2.704  1.00 59.53           C
ATOM   1508  CE2 PHE A 213      48.650  -0.863   1.952  1.00 58.00           C
ATOM   1509  CD2 PHE A 213      49.236  -1.504   0.886  1.00 53.58           C
ATOM   1510  C   PHE A 213      47.786  -2.335  -2.118  1.00 69.36           C
ATOM   1511  O   PHE A 213      46.556  -2.325  -2.011  1.00 60.62           O
ATOM   1512  N   GLY A 214      48.470  -1.252  -2.447  1.00 71.89           N
ATOM   1513  CA  GLY A 214      47.778  -0.042  -2.825  1.00 75.73           C
ATOM   1514  C   GLY A 214      46.839  -0.272  -3.993  1.00 79.35           C
ATOM   1515  O   GLY A 214      45.690   0.124  -3.931  1.00 82.55           O
ATOM   1516  N   LYS A 215      47.307  -0.916  -5.057  1.00 79.68           N
ATOM   1517  CA  LYS A 215      46.415  -1.205  -6.173  1.00 80.97           C
ATOM   1518  CB  LYS A 215      47.112  -1.966  -7.283  1.00 87.61           C
ATOM   1519  CG  LYS A 215      47.914  -1.049  -8.182  1.00 97.17           C
ATOM   1520  CD  LYS A 215      48.875  -1.830  -9.058  1.00 99.77           C
ATOM   1521  CE  LYS A 215      50.230  -1.149  -9.134  1.00103.70           C
ATOM   1522  NZ  LYS A 215      51.287  -2.152  -9.444  1.00108.03           N
ATOM   1523  C   LYS A 215      45.209  -1.988  -5.724  1.00 76.39           C
ATOM   1524  O   LYS A 215      44.091  -1.573  -5.980  1.00 75.17           O
ATOM   1525  N   ASP A 216      45.418  -3.111  -5.051  1.00 73.21           N
ATOM   1526  CA  ASP A 216      44.283  -3.910  -4.603  1.00 78.98           C
ATOM   1527  CB  ASP A 216      44.733  -5.158  -3.865  1.00 83.92           C
ATOM   1528  CG  ASP A 216      43.565  -6.050  -3.460  1.00 89.94           C
ATOM   1529  OD1 ASP A 216      42.622  -6.231  -4.290  1.00 89.22           O
ATOM   1530  OD2 ASP A 216      43.603  -6.566  -2.312  1.00 86.02           O
ATOM   1531  C   ASP A 216      43.370  -3.101  -3.699  1.00 78.77           C
ATOM   1532  O   ASP A 216      42.151  -3.203  -3.777  1.00 79.68           O
ATOM   1533  N   GLY A 217      43.966  -2.291  -2.838  1.00 84.59           N
ATOM   1534  CA  GLY A 217      43.191  -1.372  -2.011  1.00 82.18           C
ATOM   1535  C   GLY A 217      42.213  -0.624  -2.874  1.00 74.17           C
ATOM   1536  O   GLY A 217      41.028  -0.756  -2.670  1.00 65.85           O
ATOM   1537  N   LEU A 218      42.750   0.108  -3.860  1.00 81.68           N
ATOM   1538  CA  LEU A 218      41.991   0.873  -4.868  1.00 81.13           C
ATOM   1539  CB  LEU A 218      42.897   1.332  -6.024  1.00 88.88           C
ATOM   1540  CG  LEU A 218      42.224   1.968  -7.260  1.00 89.74           C
ATOM   1541  CD1 LEU A 218      41.444   3.196  -6.819  1.00 90.70           C
ATOM   1542  CD2 LEU A 218      43.224   2.364  -8.346  1.00 90.05           C
ATOM   1543  C   LEU A 218      40.881   0.082  -5.486  1.00 80.85           C
ATOM   1544  O   LEU A 218      39.764   0.557  -5.569  1.00 84.90           O
ATOM   1545  N   GLU A 219      41.186  -1.123  -5.944  1.00 83.38           N
ATOM   1546  CA  GLU A 219      40.203  -1.870  -6.710  1.00 85.89           C
ATOM   1547  CB  GLU A 219      40.787  -3.158  -7.287  1.00 95.16           C
ATOM   1548  CG  GLU A 219      40.167  -3.518  -8.634  1.00106.63           C
ATOM   1549  CD  GLU A 219      40.166  -2.356  -9.624  1.00114.17           C
ATOM   1550  OE1 GLU A 219      41.247  -1.775  -9.873  1.00121.17           O
ATOM   1551  OE2 GLU A 219      39.079  -2.008 -10.140  1.00122.10           O
ATOM   1552  C   GLU A 219      38.952  -2.142  -5.900  1.00 74.50           C
ATOM   1553  O   GLU A 219      37.849  -1.980  -6.400  1.00 71.68           O
ATOM   1554  N   GLN A 220      39.132  -2.493  -4.638  1.00 74.94           N
ATOM   1555  CA  GLN A 220      38.004  -2.723  -3.740  1.00 82.20           C
ATOM   1556  CB  GLN A 220      38.472  -3.389  -2.448  1.00 89.84           C
ATOM   1557  CG  GLN A 220      39.277  -4.683  -2.641  1.00 94.07           C
ATOM   1558  CD  GLN A 220      38.507  -5.832  -3.263  1.00 87.82           C
ATOM   1559  OE1 GLN A 220      39.094  -6.839  -3.630  1.00 86.44           O
ATOM   1560  NE2 GLN A 220      37.194  -5.696  -3.366  1.00 93.73           N
ATOM   1561  C   GLN A 220      37.223  -1.446  -3.405  1.00 77.23           C
ATOM   1562  O   GLN A 220      36.007  -1.450  -3.377  1.00 81.02           O
ATOM   1563  N   PHE A 221      37.917  -0.350  -3.167  1.00 78.20           N
ATOM   1564  CA  PHE A 221      37.255   0.937  -2.959  1.00 79.59           C
ATOM   1565  CB  PHE A 221      38.272   2.010  -2.604  1.00 75.70           C
ATOM   1566  CG  PHE A 221      37.671   3.262  -2.075  1.00 73.28           C
ATOM   1567  CD1 PHE A 221      37.216   3.312  -0.762  1.00 74.29           C
ATOM   1568  CE1 PHE A 221      36.673   4.477  -0.242  1.00 77.80           C
ATOM   1569  CZ  PHE A 221      36.585   5.613  -1.045  1.00 82.92           C
ATOM   1570  CE2 PHE A 221      37.034   5.572  -2.368  1.00 80.37           C
ATOM   1571  CD2 PHE A 221      37.571   4.398  -2.877  1.00 74.08           C
ATOM   1572  C   PHE A 221      36.490   1.397  -4.194  1.00 91.88           C
ATOM   1573  O   PHE A 221      35.497   2.103  -4.062  1.00118.75           O
ATOM   1574  N   LYS A 222      36.950   1.038  -5.392  1.00 85.91           N
ATOM   1575  CA  LYS A 222      36.183   1.358  -6.577  1.00 81.02           C
ATOM   1576  CB  LYS A 222      36.948   1.049  -7.859  1.00 85.47           C
ATOM   1577  CG  LYS A 222      37.685   2.238  -8.463  1.00 88.98           C
ATOM   1578  CD  LYS A 222      38.344   1.863  -9.799  1.00 97.96           C
ATOM   1579  CE  LYS A 222      39.170   3.021 -10.354  1.00108.35           C
ATOM   1580  NZ  LYS A 222      40.088   2.648 -11.466  1.00104.15           N
ATOM   1581  C   LYS A 222      34.880   0.572  -6.515  1.00 83.55           C
ATOM   1582  O   LYS A 222      33.805   1.162  -6.619  1.00 96.01           O
ATOM   1583  N   ASN A 223      34.967  -0.738  -6.300  1.00 75.80           N
ATOM   1584  CA  ASN A 223      33.769  -1.588  -6.324  1.00 81.84           C
ATOM   1585  CB  ASN A 223      34.116  -3.073  -6.191  1.00 87.54           C
ATOM   1586  CG  ASN A 223      34.950  -3.583  -7.349  1.00 95.42           C
ATOM   1587  OD1 ASN A 223      35.077  -2.921  -8.398  1.00 91.09           O
ATOM   1588  ND2 ASN A 223      35.549  -4.761  -7.161  1.00 93.46           N
ATOM   1589  C   ASN A 223      32.747  -1.240  -5.263  1.00 81.40           C
ATOM   1590  O   ASN A 223      31.576  -1.033  -5.574  1.00 85.86           O
ATOM   1591  N   LYS A 224      33.180  -1.179  -4.014  1.00 82.27           N
ATOM   1592  CA  LYS A 224      32.259  -0.920  -2.925  1.00 87.87           C
ATOM   1593  CB  LYS A 224      32.986  -0.917  -1.579  1.00101.54           C
ATOM   1594  CG  LYS A 224      32.103  -0.781  -0.342  1.00109.25           C
ATOM   1595  CD  LYS A 224      31.302  -2.033  -0.021  1.00113.32           C
ATOM   1596  CE  LYS A 224      30.409  -1.791   1.194  1.00116.75           C
ATOM   1597  NZ  LYS A 224      29.702  -3.019   1.656  1.00124.47           N
ATOM   1598  C   LYS A 224      31.524   0.394  -3.166  1.00 86.12           C
ATOM   1599  O   LYS A 224      30.297   0.399  -3.153  1.00 99.79           O
ATOM   1600  N   ILE A 225      32.230   1.493  -3.443  1.00 80.46           N
ATOM   1601  CA  ILE A 225      31.520   2.768  -3.657  1.00 83.93           C
ATOM   1602  CB  ILE A 225      32.395   4.054  -3.669  1.00 79.34           C
ATOM   1603  CG1 ILE A 225      33.206   4.158  -4.952  1.00 78.86           C
ATOM   1604  CD1 ILE A 225      33.845   5.512  -5.106  1.00 85.11           C
ATOM   1605  CG2 ILE A 225      33.256   4.180  -2.430  1.00 77.69           C
ATOM   1606  C   ILE A 225      30.739   2.832  -4.953  1.00 91.89           C
ATOM   1607  O   ILE A 225      30.031   3.807  -5.164  1.00 98.92           O
ATOM   1608  N   GLU A 226      30.886   1.860  -5.850  1.00106.98           N
ATOM   1609  CA  GLU A 226      30.182   1.964  -7.118  1.00116.34           C
ATOM   1610  CB  GLU A 226      30.252   0.704  -7.971  1.00119.24           C
ATOM   1611  CG  GLU A 226      29.682   0.952  -9.369  1.00126.45           C
ATOM   1612  CD  GLU A 226      28.926  -0.238  -9.937  1.00129.72           C
ATOM   1613  OE1 GLU A 226      28.711  -1.217  -9.178  1.00120.14           O
ATOM   1614  OE2 GLU A 226      28.535  -0.176 -11.137  1.00132.20           O
ATOM   1615  C   GLU A 226      28.744   2.258  -6.803  1.00114.31           C
ATOM   1616  O   GLU A 226      28.214   3.296  -7.207  1.00131.95           O
ATOM   1617  N   ASP A 227      28.122   1.356  -6.057  1.00 98.71           N
ATOM   1618  CA  ASP A 227      26.742   1.543  -5.699  1.00 95.56           C
ATOM   1619  CB  ASP A 227      26.060   0.191  -5.597  1.00 93.54           C
ATOM   1620  CG  ASP A 227      24.570   0.285  -5.724  1.00 96.12           C
ATOM   1621  OD1 ASP A 227      24.063   1.231  -6.388  1.00 86.64           O
ATOM   1622  OD2 ASP A 227      23.909  -0.617  -5.160  1.00 99.53           O
ATOM   1623  C   ASP A 227      26.650   2.328  -4.392  1.00 95.15           C
ATOM   1624  O   ASP A 227      26.401   1.751  -3.333  1.00108.92           O
ATOM   1625  N   SER A 228      26.861   3.644  -4.473  1.00 86.20           N
ATOM   1626  CA  SER A 228      26.814   4.511  -3.297  1.00 86.04           C
ATOM   1627  CB  SER A 228      27.977   4.208  -2.343  1.00 91.06           C
ATOM   1628  OG  SER A 228      29.136   4.954  -2.681  1.00 98.04           O
ATOM   1629  C   SER A 228      26.864   5.984  -3.672  1.00 84.57           C
ATOM   1630  O   SER A 228      27.296   6.333  -4.759  1.00 76.98           O
ATOM   1631  N   GLU A 229      26.457   6.845  -2.741  1.00 86.60           N
ATOM   1632  CA  GLU A 229      26.418   8.291  -2.979  1.00 90.75           C
ATOM   1633  CB  GLU A 229      25.627   8.970  -1.844  1.00 93.32           C
ATOM   1634  CG  GLU A 229      24.861  10.240  -2.206  1.00100.38           C
ATOM   1635  CD  GLU A 229      23.960  10.747  -1.061  1.00105.38           C
ATOM   1636  OE1 GLU A 229      23.462   9.938  -0.234  1.00 81.90           O
ATOM   1637  OE2 GLU A 229      23.734  11.977  -0.994  1.00115.32           O
ATOM   1638  C   GLU A 229      27.858   8.854  -3.119  1.00 93.19           C
ATOM   1639  O   GLU A 229      28.052  10.017  -3.530  1.00 97.91           O
ATOM   1640  N   ILE A 230      28.851   8.011  -2.795  1.00 90.35           N
ATOM   1641  CA  ILE A 230      30.252   8.412  -2.726  1.00 90.85           C
ATOM   1642  CB  ILE A 230      31.099   7.461  -1.842  1.00 95.97           C
ATOM   1643  CG1 ILE A 230      30.707   7.609  -0.360  1.00 96.84           C
ATOM   1644  CD1 ILE A 230      31.261   6.526   0.547  1.00 96.78           C
ATOM   1645  CG2 ILE A 230      32.591   7.748  -2.017  1.00 99.56           C
ATOM   1646  C   ILE A 230      30.843   8.437  -4.109  1.00 87.57           C
ATOM   1647  O   ILE A 230      30.839   7.440  -4.815  1.00 87.23           O
ATOM   1648  N   CYS A 231      31.377   9.585  -4.475  1.00 88.46           N
ATOM   1649  CA  CYS A 231      31.963   9.755  -5.776  1.00 97.83           C
ATOM   1650  CB  CYS A 231      31.379  11.024  -6.417  1.00 97.96           C
ATOM   1651  SG  CYS A 231      31.648  11.121  -8.196  1.00 98.89           S
ATOM   1652  C   CYS A 231      33.506   9.803  -5.633  1.00 93.85           C
ATOM   1653  O   CYS A 231      34.039  10.484  -4.747  1.00 99.33           O
ATOM   1654  N   LEU A 232      34.209   9.050  -6.481  1.00 81.88           N
ATOM   1655  CA  LEU A 232      35.672   9.097  -6.548  1.00 78.98           C
ATOM   1656  CB  LEU A 232      36.224   7.706  -6.924  1.00 72.65           C
ATOM   1657  CG  LEU A 232      37.747   7.502  -7.042  1.00 75.99           C
ATOM   1658  CD1 LEU A 232      38.491   7.797  -5.748  1.00 80.80           C
ATOM   1659  CD2 LEU A 232      38.056   6.085  -7.488  1.00 75.75           C
ATOM   1660  C   LEU A 232      36.187  10.240  -7.495  1.00 82.23           C
ATOM   1661  O   LEU A 232      36.492  10.044  -8.674  1.00 71.93           O
ATOM   1662  N   ALA A 233      36.313  11.441  -6.939  1.00 87.44           N
ATOM   1663  CA  ALA A 233      36.632  12.636  -7.726  1.00 94.61           C
ATOM   1664  CB  ALA A 233      36.145  13.878  -6.986  1.00104.58           C
ATOM   1665  C   ALA A 233      38.108  12.791  -8.070  1.00 91.62           C
ATOM   1666  O   ALA A 233      38.496  13.743  -8.755  1.00 89.41           O
ATOM   1667  N   PHE A 234      38.938  11.879  -7.583  1.00 94.56           N
ATOM   1668  CA  PHE A 234      40.377  11.952  -7.828  1.00 97.31           C
ATOM   1669  CB  PHE A 234      40.963  13.208  -7.195  1.00 92.00           C
ATOM   1670  CG  PHE A 234      42.444  13.373  -7.396  1.00 92.11           C
ATOM   1671  CD1 PHE A 234      42.943  13.845  -8.585  1.00 94.80           C
ATOM   1672  CE1 PHE A 234      44.301  14.037  -8.758  1.00 89.63           C
ATOM   1673  CZ  PHE A 234      45.176  13.758  -7.732  1.00 88.50           C
ATOM   1674  CE2 PHE A 234      44.696  13.305  -6.530  1.00 90.51           C
ATOM   1675  CD2 PHE A 234      43.334  13.116  -6.366  1.00 98.05           C
ATOM   1676  C   PHE A 234      41.049  10.730  -7.238  1.00 99.59           C
ATOM   1677  O   PHE A 234      40.552  10.138  -6.265  1.00 94.34           O
ATOM   1678  N   TYR A 235      42.171  10.347  -7.844  1.00 96.72           N
ATOM   1679  CA  TYR A 235      42.987   9.269  -7.316  1.00 92.84           C
ATOM   1680  CB  TYR A 235      42.271   7.934  -7.455  1.00 92.16           C
ATOM   1681  CG  TYR A 235      42.192   7.394  -8.842  1.00 85.76           C
ATOM   1682  CD1 TYR A 235      40.991   7.312  -9.512  1.00 87.90           C
ATOM   1683  CE1 TYR A 235      40.930   6.765 -10.774  1.00 98.53           C
ATOM   1684  CZ  TYR A 235      42.090   6.296 -11.364  1.00103.65           C
ATOM   1685  OH  TYR A 235      42.133   5.756 -12.615  1.00127.39           O
ATOM   1686  CE2 TYR A 235      43.273   6.364 -10.710  1.00101.89           C
ATOM   1687  CD2 TYR A 235      43.317   6.900  -9.453  1.00 93.62           C
ATOM   1688  C   TYR A 235      44.317   9.225  -8.021  1.00 85.87           C
ATOM   1689  O   TYR A 235      44.420   9.698  -9.142  1.00 99.27           O
ATOM   1690  N   LYS A 236      45.320   8.641  -7.372  1.00 79.93           N
ATOM   1691  CA  LYS A 236      46.685   8.635  -7.891  1.00 79.77           C
ATOM   1692  CB  LYS A 236      47.281  10.026  -7.735  1.00 81.01           C
ATOM   1693  CG  LYS A 236      48.698  10.158  -8.257  1.00 92.63           C
ATOM   1694  CD  LYS A 236      48.760  10.306  -9.772  1.00 99.19           C
ATOM   1695  CE  LYS A 236      50.192  10.549 -10.225  1.00104.85           C
ATOM   1696  NZ  LYS A 236      50.252  11.710 -11.159  1.00114.38           N
ATOM   1697  C   LYS A 236      47.573   7.640  -7.156  1.00 82.69           C
ATOM   1698  O   LYS A 236      47.553   7.581  -5.932  1.00 89.90           O
ATOM   1699  N   ALA A 237      48.357   6.856  -7.893  1.00 89.52           N
ATOM   1700  CA  ALA A 237      49.346   5.965  -7.256  1.00 89.53           C
ATOM   1701  CB  ALA A 237      49.882   4.926  -8.225  1.00 92.53           C
ATOM   1702  C   ALA A 237      50.495   6.793  -6.704  1.00 84.13           C
ATOM   1703  O   ALA A 237      50.790   7.877  -7.196  1.00 75.25           O
ATOM   1704  N   ILE A 238      51.137   6.273  -5.671  1.00 84.26           N
ATOM   1705  CA  ILE A 238      52.169   7.015  -4.958  1.00 79.51           C
ATOM   1706  CB  ILE A 238      51.825   7.207  -3.451  1.00 78.44           C
ATOM   1707  CG1 ILE A 238      50.478   7.912  -3.251  1.00 76.32           C
ATOM   1708  CD1 ILE A 238      50.376   9.274  -3.914  1.00 76.21           C
ATOM   1709  CG2 ILE A 238      52.903   8.019  -2.761  1.00 78.28           C
ATOM   1710  C   ILE A 238      53.443   6.207  -5.086  1.00 74.10           C
ATOM   1711  O   ILE A 238      53.439   5.014  -4.801  1.00 75.01           O
ATOM   1712  N   ASN A 239      54.511   6.854  -5.541  1.00 67.56           N
ATOM   1713  CA  ASN A 239      55.847   6.263  -5.575  1.00 71.34           C
ATOM   1714  CB  ASN A 239      56.134   5.665  -6.946  1.00 70.57           C
ATOM   1715  CG  ASN A 239      55.554   6.504  -8.053  1.00 77.21           C
ATOM   1716  OD1 ASN A 239      56.146   7.495  -8.457  1.00 84.65           O
ATOM   1717  ND2 ASN A 239      54.364   6.137  -8.525  1.00 79.52           N
ATOM   1718  C   ASN A 239      56.787   7.401  -5.241  1.00 82.09           C
ATOM   1719  O   ASN A 239      56.330   8.485  -4.894  1.00 98.13           O
ATOM   1720  N   VAL A 240      58.091   7.189  -5.338  1.00 89.90           N
ATOM   1721  CA  VAL A 240      59.056   8.248  -4.998  1.00 91.35           C
ATOM   1722  CB  VAL A 240      60.465   7.632  -4.898  1.00 94.62           C
ATOM   1723  CG1 VAL A 240      61.002   7.302  -6.284  1.00 97.18           C
ATOM   1724  CG2 VAL A 240      61.408   8.546  -4.113  1.00100.88           C
ATOM   1725  C   VAL A 240      59.052   9.495  -5.937  1.00 89.03           C
ATOM   1726  O   VAL A 240      59.529  10.576  -5.578  1.00 87.07           O
ATOM   1727  N   ASN A 241      58.476   9.355  -7.123  1.00 91.95           N
ATOM   1728  CA  ASN A 241      58.495  10.421  -8.131  1.00 96.11           C
ATOM   1729  CB  ASN A 241      58.684   9.769  -9.497  1.00 96.18           C
ATOM   1730  CG  ASN A 241      59.752   8.703  -9.470  1.00 97.57           C
ATOM   1731  OD1 ASN A 241      60.770   8.865  -8.809  1.00101.96           O
ATOM   1732  ND2 ASN A 241      59.515   7.599 -10.159  1.00102.09           N
ATOM   1733  C   ASN A 241      57.255  11.333  -8.177  1.00 91.14           C
ATOM   1734  O   ASN A 241      57.098  12.139  -9.105  1.00 82.03           O
ATOM   1735  N   THR A 242      56.385  11.212  -7.182  1.00 87.92           N
ATOM   1736  CA  THR A 242      55.063  11.804  -7.277  1.00 89.67           C
ATOM   1737  CB  THR A 242      54.092  11.114  -6.295  1.00 89.84           C
ATOM   1738  OG1 THR A 242      53.422  10.059  -7.007  1.00 89.45           O
ATOM   1739  CG2 THR A 242      53.067  12.098  -5.686  1.00 88.20           C
ATOM   1740  C   THR A 242      55.160  13.313  -7.098  1.00 89.57           C
ATOM   1741  O   THR A 242      55.776  13.794  -6.161  1.00112.61           O
ATOM   1742  N   ASP A 243      54.565  14.050  -8.021  1.00 83.53           N
ATOM   1743  CA  ASP A 243      54.646  15.501  -8.022  1.00 86.43           C
ATOM   1744  CB  ASP A 243      54.377  15.974  -9.451  1.00 94.60           C
ATOM   1745  CG  ASP A 243      54.620  17.451  -9.645  1.00106.75           C
ATOM   1746  OD1 ASP A 243      54.965  18.147  -8.661  1.00122.40           O
ATOM   1747  OD2 ASP A 243      54.454  17.912 -10.800  1.00115.10           O
ATOM   1748  C   ASP A 243      53.635  16.096  -7.026  1.00 87.89           C
ATOM   1749  O   ASP A 243      52.554  16.574  -7.408  1.00 90.81           O
ATOM   1750  N   TYR A 244      53.971  16.071  -5.742  1.00 81.18           N
ATOM   1751  CA  TYR A 244      52.950  16.347  -4.731  1.00 76.74           C
ATOM   1752  CB  TYR A 244      53.478  16.135  -3.314  1.00 80.10           C
ATOM   1753  CG  TYR A 244      53.763  14.691  -3.009  1.00 78.86           C
ATOM   1754  CD1 TYR A 244      52.779  13.860  -2.534  1.00 80.77           C
ATOM   1755  CE1 TYR A 244      53.038  12.534  -2.249  1.00 83.50           C
ATOM   1756  CZ  TYR A 244      54.291  12.031  -2.455  1.00 86.61           C
ATOM   1757  OH  TYR A 244      54.566  10.725  -2.178  1.00 96.79           O
ATOM   1758  CE2 TYR A 244      55.293  12.836  -2.924  1.00 92.04           C
ATOM   1759  CD2 TYR A 244      55.024  14.163  -3.197  1.00 89.07           C
ATOM   1760  C   TYR A 244      52.355  17.734  -4.906  1.00 70.50           C
ATOM   1761  O   TYR A 244      51.173  17.932  -4.673  1.00 73.58           O
ATOM   1762  N   LEU A 245      53.162  18.684  -5.346  1.00 71.46           N
ATOM   1763  CA  LEU A 245      52.657  19.998  -5.739  1.00 82.26           C
ATOM   1764  CB  LEU A 245      53.791  20.813  -6.360  1.00 83.64           C
ATOM   1765  CG  LEU A 245      53.538  22.234  -6.844  1.00 81.02           C
ATOM   1766  CD1 LEU A 245      53.379  23.139  -5.645  1.00 81.38           C
ATOM   1767  CD2 LEU A 245      54.687  22.697  -7.731  1.00 83.86           C
ATOM   1768  C   LEU A 245      51.466  19.903  -6.723  1.00 92.63           C
ATOM   1769  O   LEU A 245      50.444  20.572  -6.526  1.00101.06           O
ATOM   1770  N   GLN A 246      51.590  19.080  -7.762  1.00 92.70           N
ATOM   1771  CA  GLN A 246      50.505  18.900  -8.749  1.00109.94           C
ATOM   1772  CB  GLN A 246      51.028  18.224 -10.028  1.00127.61           C
ATOM   1773  CG  GLN A 246      51.681  19.158 -11.042  1.00135.22           C
ATOM   1774  CD  GLN A 246      50.679  19.945 -11.876  1.00145.47           C
ATOM   1775  OE1 GLN A 246      49.637  19.416 -12.282  1.00130.11           O
ATOM   1776  NE2 GLN A 246      51.005  21.213 -12.159  1.00159.07           N
ATOM   1777  C   GLN A 246      49.302  18.091  -8.231  1.00109.14           C
ATOM   1778  O   GLN A 246      48.165  18.272  -8.698  1.00111.31           O
ATOM   1779  N   VAL A 247      49.551  17.185  -7.293  1.00 95.26           N
ATOM   1780  CA  VAL A 247      48.479  16.367  -6.734  1.00 91.46           C
ATOM   1781  CB  VAL A 247      49.053  15.134  -6.005  1.00 93.02           C
ATOM   1782  CG1 VAL A 247      47.934  14.309  -5.385  1.00 90.78           C
ATOM   1783  CG2 VAL A 247      49.881  14.290  -6.965  1.00 91.17           C
ATOM   1784  C   VAL A 247      47.562  17.160  -5.783  1.00 84.42           C
ATOM   1785  O   VAL A 247      46.346  17.155  -5.920  1.00 80.59           O
ATOM   1786  N   PHE A 248      48.132  17.849  -4.813  1.00 83.71           N
ATOM   1787  CA  PHE A 248      47.291  18.585  -3.883  1.00 91.51           C
ATOM   1788  CB  PHE A 248      48.075  18.972  -2.646  1.00 88.76           C
ATOM   1789  CG  PHE A 248      48.611  17.793  -1.917  1.00 87.44           C
ATOM   1790  CD1 PHE A 248      47.739  16.849  -1.405  1.00 87.11           C
ATOM   1791  CE1 PHE A 248      48.218  15.737  -0.744  1.00 89.75           C
ATOM   1792  CZ  PHE A 248      49.584  15.562  -0.591  1.00 93.64           C
ATOM   1793  CE2 PHE A 248      50.471  16.499  -1.105  1.00 88.86           C
ATOM   1794  CD2 PHE A 248      49.981  17.602  -1.771  1.00 87.45           C
ATOM   1795  C   PHE A 248      46.683  19.801  -4.543  1.00 97.95           C
ATOM   1796  O   PHE A 248      45.722  20.367  -4.032  1.00 96.72           O
ATOM   1797  N   LYS A 249      47.264  20.201  -5.671  1.00107.22           N
ATOM   1798  CA  LYS A 249      46.678  21.220  -6.520  1.00113.10           C
ATOM   1799  CB  LYS A 249      47.612  21.562  -7.686  1.00121.22           C
ATOM   1800  CG  LYS A 249      47.171  22.751  -8.522  1.00135.76           C
ATOM   1801  CD  LYS A 249      48.267  23.157  -9.504  1.00155.87           C
ATOM   1802  CE  LYS A 249      48.221  24.642  -9.859  1.00169.03           C
ATOM   1803  NZ  LYS A 249      49.458  25.109 -10.561  1.00164.29           N
ATOM   1804  C   LYS A 249      45.341  20.714  -7.027  1.00105.31           C
ATOM   1805  O   LYS A 249      44.300  21.253  -6.666  1.00104.63           O
ATOM   1806  N   GLN A 250      45.365  19.653  -7.830  1.00104.95           N
ATOM   1807  CA  GLN A 250      44.141  19.153  -8.463  1.00105.39           C
ATOM   1808  CB  GLN A 250      44.404  17.919  -9.316  1.00110.78           C
ATOM   1809  CG  GLN A 250      44.979  18.285 -10.666  1.00130.14           C
ATOM   1810  CD  GLN A 250      45.574  17.101 -11.396  1.00144.25           C
ATOM   1811  OE1 GLN A 250      44.892  16.432 -12.179  1.00145.43           O
ATOM   1812  NE2 GLN A 250      46.862  16.846 -11.162  1.00143.11           N
ATOM   1813  C   GLN A 250      43.100  18.833  -7.437  1.00 97.63           C
ATOM   1814  O   GLN A 250      41.930  19.105  -7.631  1.00100.42           O
ATOM   1815  N   ILE A 251      43.527  18.259  -6.330  1.00 94.54           N
ATOM   1816  CA  ILE A 251      42.595  18.001  -5.274  1.00 91.79           C
ATOM   1817  CB  ILE A 251      43.266  17.265  -4.095  1.00 93.02           C
ATOM   1818  CG1 ILE A 251      43.570  15.829  -4.515  1.00 85.61           C
ATOM   1819  CD1 ILE A 251      44.304  15.024  -3.478  1.00 83.29           C
ATOM   1820  CG2 ILE A 251      42.368  17.236  -2.864  1.00 97.26           C
ATOM   1821  C   ILE A 251      41.979  19.348  -4.917  1.00 91.02           C
ATOM   1822  O   ILE A 251      40.779  19.507  -5.050  1.00 88.32           O
ATOM   1823  N   GLU A 252      42.800  20.329  -4.541  1.00102.61           N
ATOM   1824  CA  GLU A 252      42.288  21.633  -4.083  1.00109.71           C
ATOM   1825  CB  GLU A 252      43.419  22.533  -3.576  1.00116.60           C
ATOM   1826  CG  GLU A 252      43.942  22.150  -2.193  1.00126.52           C
ATOM   1827  CD  GLU A 252      43.077  22.685  -1.056  1.00136.06           C
ATOM   1828  OE1 GLU A 252      41.896  23.014  -1.313  1.00133.67           O
ATOM   1829  OE2 GLU A 252      43.576  22.783   0.097  1.00137.17           O
ATOM   1830  C   GLU A 252      41.489  22.357  -5.156  1.00110.38           C
ATOM   1831  O   GLU A 252      40.551  23.084  -4.838  1.00111.81           O
ATOM   1832  N   GLU A 253      41.857  22.147  -6.419  1.00116.99           N
ATOM   1833  CA  GLU A 253      41.125  22.724  -7.558  1.00118.54           C
ATOM   1834  CB  GLU A 253      41.855  22.490  -8.888  1.00122.06           C
ATOM   1835  CG  GLU A 253      42.908  23.547  -9.189  1.00134.67           C
ATOM   1836  CD  GLU A 253      43.609  23.366 -10.526  1.00135.09           C
ATOM   1837  OE1 GLU A 253      43.209  22.481 -11.326  1.00133.71           O
ATOM   1838  OE2 GLU A 253      44.578  24.125 -10.763  1.00126.68           O
ATOM   1839  C   GLU A 253      39.723  22.175  -7.674  1.00114.90           C
ATOM   1840  O   GLU A 253      38.790  22.928  -7.922  1.00128.87           O
ATOM   1841  N   GLN A 254      39.585  20.863  -7.492  1.00113.16           N
ATOM   1842  CA  GLN A 254      38.290  20.181  -7.571  1.00 99.11           C
ATOM   1843  CB  GLN A 254      38.503  18.708  -7.970  1.00 93.02           C
ATOM   1844  CG  GLN A 254      39.255  18.515  -9.287  1.00 91.16           C
ATOM   1845  CD  GLN A 254      39.401  17.048  -9.735  1.00 90.50           C
ATOM   1846  OE1 GLN A 254      38.522  16.216  -9.532  1.00 93.03           O
ATOM   1847  NE2 GLN A 254      40.515  16.745 -10.374  1.00 91.88           N
ATOM   1848  C   GLN A 254      37.463  20.253  -6.264  1.00 89.60           C
ATOM   1849  O   GLN A 254      36.469  19.561  -6.153  1.00 79.04           O
ATOM   1850  N   ASN A 255      37.857  21.073  -5.288  1.00 85.43           N
ATOM   1851  CA  ASN A 255      37.159  21.119  -4.003  1.00 97.77           C
ATOM   1852  CB  ASN A 255      35.845  21.889  -4.145  1.00107.11           C
ATOM   1853  CG  ASN A 255      36.052  23.369  -4.342  1.00114.25           C
ATOM   1854  OD1 ASN A 255      36.249  24.117  -3.374  1.00120.74           O
ATOM   1855  ND2 ASN A 255      35.973  23.813  -5.595  1.00114.22           N
ATOM   1856  C   ASN A 255      36.851  19.740  -3.380  1.00 97.10           C
ATOM   1857  O   ASN A 255      35.690  19.319  -3.322  1.00 94.27           O
ATOM   1858  N   ILE A 256      37.888  19.047  -2.919  1.00 91.71           N
ATOM   1859  CA  ILE A 256      37.728  17.787  -2.209  1.00 87.31           C
ATOM   1860  CB  ILE A 256      38.588  16.676  -2.836  1.00 82.35           C
ATOM   1861  CG1 ILE A 256      38.070  16.332  -4.224  1.00 79.86           C
ATOM   1862  CD1 ILE A 256      38.839  15.222  -4.895  1.00 80.09           C
ATOM   1863  CG2 ILE A 256      38.584  15.419  -1.975  1.00 85.11           C
ATOM   1864  C   ILE A 256      38.211  18.029  -0.804  1.00 90.61           C
ATOM   1865  O   ILE A 256      39.265  18.622  -0.635  1.00 95.38           O
ATOM   1866  N   LYS A 257      37.454  17.573   0.195  1.00 98.39           N
ATOM   1867  CA  LYS A 257      37.922  17.589   1.595  1.00102.65           C
ATOM   1868  CB  LYS A 257      36.828  18.098   2.547  1.00106.20           C
ATOM   1869  CG  LYS A 257      36.787  19.618   2.657  1.00120.44           C
ATOM   1870  CD  LYS A 257      36.460  20.278   1.315  1.00125.43           C
ATOM   1871  CE  LYS A 257      36.076  21.743   1.474  1.00125.41           C
ATOM   1872  NZ  LYS A 257      35.690  22.345   0.169  1.00122.16           N
ATOM   1873  C   LYS A 257      38.456  16.237   2.093  1.00 94.29           C
ATOM   1874  O   LYS A 257      39.265  16.194   3.022  1.00 91.18           O
ATOM   1875  N   VAL A 258      38.018  15.139   1.486  1.00 83.43           N
ATOM   1876  CA  VAL A 258      38.295  13.813   2.033  1.00 78.59           C
ATOM   1877  CB  VAL A 258      37.001  12.968   2.153  1.00 80.48           C
ATOM   1878  CG1 VAL A 258      37.259  11.688   2.930  1.00 81.19           C
ATOM   1879  CG2 VAL A 258      35.904  13.769   2.842  1.00 82.20           C
ATOM   1880  C   VAL A 258      39.366  13.069   1.227  1.00 73.69           C
ATOM   1881  O   VAL A 258      39.131  12.564   0.129  1.00 68.32           O
ATOM   1882  N   ILE A 259      40.557  13.002   1.800  1.00 71.68           N
ATOM   1883  CA  ILE A 259      41.640  12.282   1.184  1.00 66.77           C
ATOM   1884  CB  ILE A 259      42.952  13.063   1.196  1.00 60.71           C
ATOM   1885  CG1 ILE A 259      42.729  14.470   0.598  1.00 58.18           C
ATOM   1886  CD1 ILE A 259      43.882  15.439   0.709  1.00 53.73           C
ATOM   1887  CG2 ILE A 259      43.974  12.238   0.430  1.00 61.72           C
ATOM   1888  C   ILE A 259      41.864  11.033   1.968  1.00 70.57           C
ATOM   1889  O   ILE A 259      42.359  11.088   3.082  1.00 69.86           O
ATOM   1890  N   VAL A 260      41.469   9.907   1.396  1.00 78.70           N
ATOM   1891  CA  VAL A 260      41.881   8.628   1.930  1.00 83.08           C
ATOM   1892  CB  VAL A 260      41.033   7.444   1.422  1.00 85.26           C
ATOM   1893  CG1 VAL A 260      41.575   6.132   1.990  1.00 88.28           C
ATOM   1894  CG2 VAL A 260      39.562   7.619   1.761  1.00 79.83           C
ATOM   1895  C   VAL A 260      43.305   8.435   1.433  1.00 89.44           C
ATOM   1896  O   VAL A 260      43.651   8.836   0.303  1.00 89.86           O
ATOM   1897  N   VAL A 261      44.125   7.842   2.291  1.00 85.16           N
ATOM   1898  CA  VAL A 261      45.464   7.485   1.929  1.00 78.39           C
ATOM   1899  CB  VAL A 261      46.483   8.287   2.715  1.00 77.20           C
ATOM   1900  CG1 VAL A 261      47.868   7.727   2.461  1.00 85.81           C
ATOM   1901  CG2 VAL A 261      46.414   9.750   2.319  1.00 76.70           C
ATOM   1902  C   VAL A 261      45.594   6.037   2.274  1.00 75.83           C
ATOM   1903  O   VAL A 261      45.480   5.673   3.432  1.00 76.03           O
ATOM   1904  N   PHE A 262      45.803   5.218   1.251  1.00 80.23           N
ATOM   1905  CA  PHE A 262      45.943   3.778   1.412  1.00 77.75           C
ATOM   1906  CB  PHE A 262      44.958   3.036   0.494  1.00 72.60           C
ATOM   1907  CG  PHE A 262      44.636   1.641   0.958  1.00 66.52           C
ATOM   1908  CD1 PHE A 262      45.347   0.558   0.468  1.00 64.89           C
ATOM   1909  CE1 PHE A 262      45.059  -0.729   0.899  1.00 63.77           C
ATOM   1910  CZ  PHE A 262      44.049  -0.938   1.820  1.00 61.10           C
ATOM   1911  CE2 PHE A 262      43.324   0.141   2.315  1.00 59.08           C
ATOM   1912  CD2 PHE A 262      43.612   1.415   1.886  1.00 60.17           C
ATOM   1913  C   PHE A 262      47.357   3.385   1.073  1.00 75.36           C
ATOM   1914  O   PHE A 262      47.636   3.018  -0.062  1.00 68.87           O
ATOM   1915  N   ALA A 263      48.255   3.482   2.051  1.00 78.87           N
ATOM   1916  CA  ALA A 263      49.671   3.174   1.798  1.00 81.09           C
ATOM   1917  CB  ALA A 263      50.358   4.374   1.200  1.00 85.61           C
ATOM   1918  C   ALA A 263      50.455   2.724   3.023  1.00 81.11           C
ATOM   1919  O   ALA A 263      50.113   3.090   4.159  1.00 89.50           O
ATOM   1920  N   PRO A 264      51.524   1.939   2.794  1.00 67.83           N
ATOM   1921  CA  PRO A 264      52.350   1.506   3.885  1.00 66.10           C
ATOM   1922  CB  PRO A 264      53.277   0.475   3.241  1.00 64.96           C
ATOM   1923  CG  PRO A 264      52.631   0.090   1.981  1.00 63.57           C
ATOM   1924  CD  PRO A 264      51.974   1.350   1.531  1.00 66.12           C
ATOM   1925  C   PRO A 264      53.142   2.688   4.412  1.00 69.22           C
ATOM   1926  O   PRO A 264      53.195   3.734   3.749  1.00 69.17           O
ATOM   1927  N   LYS A 265      53.725   2.500   5.597  1.00 67.88           N
ATOM   1928  CA  LYS A 265      54.448   3.524   6.345  1.00 69.89           C
ATOM   1929  CB  LYS A 265      55.396   2.810   7.301  1.00 79.86           C
ATOM   1930  CG  LYS A 265      56.492   3.642   7.955  1.00 83.58           C
ATOM   1931  CD  LYS A 265      57.399   2.740   8.788  1.00 78.68           C
ATOM   1932  CE  LYS A 265      58.445   3.555   9.510  1.00 84.37           C
ATOM   1933  NZ  LYS A 265      57.870   4.535  10.480  1.00 88.11           N
ATOM   1934  C   LYS A 265      55.233   4.491   5.469  1.00 72.78           C
ATOM   1935  O   LYS A 265      54.920   5.682   5.421  1.00 69.83           O
ATOM   1936  N   VAL A 266      56.237   3.961   4.770  1.00 72.78           N
ATOM   1937  CA  VAL A 266      57.149   4.756   3.948  1.00 71.62           C
ATOM   1938  CB  VAL A 266      58.028   3.844   3.070  1.00 85.46           C
ATOM   1939  CG1 VAL A 266      58.778   4.645   2.005  1.00 89.16           C
ATOM   1940  CG2 VAL A 266      58.988   3.022   3.924  1.00 93.96           C
ATOM   1941  C   VAL A 266      56.388   5.668   3.007  1.00 68.79           C
ATOM   1942  O   VAL A 266      56.758   6.821   2.812  1.00 71.11           O
ATOM   1943  N   TYR A 267      55.331   5.140   2.403  1.00 69.01           N
ATOM   1944  CA  TYR A 267      54.581   5.894   1.410  1.00 71.17           C
ATOM   1945  CB  TYR A 267      53.730   4.987   0.533  1.00 74.01           C
ATOM   1946  CG  TYR A 267      54.479   4.132  -0.448  1.00 70.12           C
ATOM   1947  CD1 TYR A 267      54.989   2.906  -0.068  1.00 73.28           C
ATOM   1948  CE1 TYR A 267      55.658   2.094  -0.961  1.00 78.92           C
ATOM   1949  CZ  TYR A 267      55.809   2.507  -2.261  1.00 84.44           C
ATOM   1950  OH  TYR A 267      56.466   1.710  -3.168  1.00 92.85           O
ATOM   1951  CE2 TYR A 267      55.303   3.723  -2.665  1.00 83.02           C
ATOM   1952  CD2 TYR A 267      54.633   4.524  -1.757  1.00 73.06           C
ATOM   1953  C   TYR A 267      53.682   6.888   2.083  1.00 69.54           C
ATOM   1954  O   TYR A 267      53.702   8.049   1.706  1.00 71.15           O
ATOM   1955  N   ALA A 268      52.889   6.427   3.058  1.00 72.05           N
ATOM   1956  CA  ALA A 268      52.019   7.318   3.844  1.00 73.32           C
ATOM   1957  CB  ALA A 268      51.445   6.601   5.048  1.00 70.70           C
ATOM   1958  C   ALA A 268      52.821   8.515   4.311  1.00 75.78           C
ATOM   1959  O   ALA A 268      52.386   9.672   4.177  1.00 72.53           O
ATOM   1960  N   GLU A 269      54.013   8.233   4.834  1.00 74.40           N
ATOM   1961  CA  GLU A 269      54.829   9.287   5.421  1.00 75.54           C
ATOM   1962  CB  GLU A 269      56.087   8.740   6.121  1.00 79.14           C
ATOM   1963  CG  GLU A 269      55.759   8.347   7.570  1.00 85.16           C
ATOM   1964  CD  GLU A 269      56.899   7.730   8.356  1.00 89.98           C
ATOM   1965  OE1 GLU A 269      58.079   7.794   7.928  1.00101.85           O
ATOM   1966  OE2 GLU A 269      56.592   7.184   9.432  1.00 82.73           O
ATOM   1967  C   GLU A 269      55.113  10.344   4.396  1.00 72.25           C
ATOM   1968  O   GLU A 269      54.868  11.516   4.675  1.00 71.46           O
ATOM   1969  N   ALA A 270      55.540   9.916   3.202  1.00 74.53           N
ATOM   1970  CA  ALA A 270      55.755  10.803   2.019  1.00 78.12           C
ATOM   1971  CB  ALA A 270      55.960   9.954   0.776  1.00 77.17           C
ATOM   1972  C   ALA A 270      54.638  11.824   1.732  1.00 77.46           C
ATOM   1973  O   ALA A 270      54.881  13.026   1.573  1.00 68.82           O
ATOM   1974  N   VAL A 271      53.418  11.308   1.660  1.00 75.96           N
ATOM   1975  CA  VAL A 271      52.222  12.104   1.450  1.00 75.02           C
ATOM   1976  CB  VAL A 271      50.971  11.212   1.480  1.00 79.03           C
ATOM   1977  CG1 VAL A 271      49.698  12.063   1.542  1.00 79.40           C
ATOM   1978  CG2 VAL A 271      50.952  10.248   0.297  1.00 84.06           C
ATOM   1979  C   VAL A 271      52.010  13.117   2.558  1.00 77.07           C
ATOM   1980  O   VAL A 271      51.841  14.305   2.309  1.00 76.90           O
ATOM   1981  N   VAL A 272      51.962  12.634   3.791  1.00 77.35           N
ATOM   1982  CA  VAL A 272      51.585  13.497   4.896  1.00 77.26           C
ATOM   1983  CB  VAL A 272      51.375  12.694   6.189  1.00 77.44           C
ATOM   1984  CG1 VAL A 272      51.356  13.612   7.398  1.00 80.71           C
ATOM   1985  CG2 VAL A 272      50.072  11.905   6.108  1.00 72.10           C
ATOM   1986  C   VAL A 272      52.652  14.566   5.071  1.00 81.35           C
ATOM   1987  O   VAL A 272      52.332  15.749   5.194  1.00 75.11           O
ATOM   1988  N   GLU A 273      53.914  14.141   5.054  1.00 82.92           N
ATOM   1989  CA  GLU A 273      55.039  15.065   5.097  1.00 82.52           C
ATOM   1990  CB  GLU A 273      56.355  14.301   5.063  1.00 82.95           C
ATOM   1991  CG  GLU A 273      56.658  13.700   6.417  1.00 94.79           C
ATOM   1992  CD  GLU A 273      57.916  12.860   6.458  1.00106.27           C
ATOM   1993  OE1 GLU A 273      58.287  12.274   5.415  1.00115.25           O
ATOM   1994  OE2 GLU A 273      58.513  12.771   7.559  1.00109.18           O
ATOM   1995  C   GLU A 273      54.991  16.093   3.974  1.00 86.05           C
ATOM   1996  O   GLU A 273      55.295  17.266   4.188  1.00 86.28           O
ATOM   1997  N   SER A 274      54.608  15.674   2.777  1.00 86.13           N
ATOM   1998  CA  SER A 274      54.496  16.631   1.678  1.00 96.31           C
ATOM   1999  CB  SER A 274      54.262  15.895   0.354  1.00101.63           C
ATOM   2000  OG  SER A 274      55.354  15.046   0.049  1.00107.48           O
ATOM   2001  C   SER A 274      53.365  17.644   1.949  1.00 96.56           C
ATOM   2002  O   SER A 274      53.499  18.855   1.689  1.00 82.42           O
ATOM   2003  N   ALA A 275      52.259  17.119   2.479  1.00 99.32           N
ATOM   2004  CA  ALA A 275      51.072  17.903   2.798  1.00 90.31           C
ATOM   2005  CB  ALA A 275      50.004  17.000   3.385  1.00 85.88           C
ATOM   2006  C   ALA A 275      51.399  19.025   3.771  1.00 91.94           C
ATOM   2007  O   ALA A 275      50.863  20.125   3.654  1.00 90.45           O
ATOM   2008  N   VAL A 276      52.288  18.746   4.725  1.00 94.22           N
ATOM   2009  CA  VAL A 276      52.714  19.754   5.708  1.00 92.15           C
ATOM   2010  CB  VAL A 276      53.299  19.121   6.994  1.00 94.69           C
ATOM   2011  CG1 VAL A 276      53.773  20.192   7.966  1.00 90.69           C
ATOM   2012  CG2 VAL A 276      52.261  18.249   7.681  1.00 94.88           C
ATOM   2013  C   VAL A 276      53.711  20.735   5.101  1.00 84.41           C
ATOM   2014  O   VAL A 276      53.535  21.925   5.253  1.00 85.20           O
ATOM   2015  N   GLN A 277      54.743  20.248   4.415  1.00 86.57           N
ATOM   2016  CA  GLN A 277      55.646  21.134   3.657  1.00 93.57           C
ATOM   2017  CB  GLN A 277      56.649  20.325   2.819  1.00106.61           C
ATOM   2018  CG  GLN A 277      57.754  19.637   3.620  1.00113.87           C
ATOM   2019  CD  GLN A 277      58.518  18.592   2.810  1.00110.06           C
ATOM   2020  OE1 GLN A 277      59.252  18.921   1.870  1.00 98.28           O
ATOM   2021  NE2 GLN A 277      58.361  17.325   3.190  1.00106.35           N
ATOM   2022  C   GLN A 277      54.869  22.081   2.735  1.00 87.40           C
ATOM   2023  O   GLN A 277      55.168  23.263   2.677  1.00 79.31           O
ATOM   2024  N   LEU A 278      53.853  21.562   2.046  1.00 86.91           N
ATOM   2025  CA  LEU A 278      53.010  22.370   1.152  1.00 90.02           C
ATOM   2026  CB  LEU A 278      52.537  21.491  -0.019  1.00 86.86           C
ATOM   2027  CG  LEU A 278      53.638  21.113  -1.002  1.00 84.34           C
ATOM   2028  CD1 LEU A 278      53.278  19.910  -1.841  1.00 90.91           C
ATOM   2029  CD2 LEU A 278      53.927  22.273  -1.920  1.00 85.71           C
ATOM   2030  C   LEU A 278      51.789  23.064   1.822  1.00 91.04           C
ATOM   2031  O   LEU A 278      50.765  23.299   1.160  1.00 84.14           O
ATOM   2032  N   ASN A 279      51.905  23.407   3.109  1.00 97.43           N
ATOM   2033  CA  ASN A 279      50.793  23.965   3.926  1.00110.92           C
ATOM   2034  CB  ASN A 279      50.975  25.474   4.123  1.00119.26           C
ATOM   2035  CG  ASN A 279      51.178  26.195   2.815  1.00146.09           C
ATOM   2036  OD1 ASN A 279      52.298  26.615   2.505  1.00158.43           O
ATOM   2037  ND2 ASN A 279      50.089  26.319   2.018  1.00169.68           N
ATOM   2038  C   ASN A 279      49.378  23.657   3.404  1.00106.30           C
ATOM   2039  O   ASN A 279      48.532  24.544   3.262  1.00101.29           O
ATOM   2040  N   VAL A 280      49.146  22.383   3.112  1.00 99.93           N
ATOM   2041  CA  VAL A 280      47.825  21.876   2.796  1.00 87.19           C
ATOM   2042  CB  VAL A 280      47.908  20.405   2.338  1.00 79.14           C
ATOM   2043  CG1 VAL A 280      46.533  19.775   2.195  1.00 77.99           C
ATOM   2044  CG2 VAL A 280      48.672  20.307   1.032  1.00 78.22           C
ATOM   2045  C   VAL A 280      46.990  22.016   4.074  1.00 98.90           C
ATOM   2046  O   VAL A 280      47.505  21.924   5.198  1.00101.37           O
ATOM   2047  N   THR A 281      45.698  22.244   3.895  1.00104.71           N
ATOM   2048  CA  THR A 281      44.850  22.706   4.970  1.00 97.25           C
ATOM   2049  CB  THR A 281      44.815  24.223   4.945  1.00103.60           C
ATOM   2050  OG1 THR A 281      44.739  24.648   3.574  1.00 95.05           O
ATOM   2051  CG2 THR A 281      46.062  24.795   5.594  1.00119.16           C
ATOM   2052  C   THR A 281      43.426  22.291   4.769  1.00 98.85           C
ATOM   2053  O   THR A 281      42.969  22.142   3.636  1.00 92.06           O
ATOM   2054  N   ASN A 282      42.729  22.156   5.894  1.00110.62           N
ATOM   2055  CA  ASN A 282      41.283  21.862   5.955  1.00111.04           C
ATOM   2056  CB  ASN A 282      40.472  23.113   5.628  1.00109.60           C
ATOM   2057  CG  ASN A 282      40.936  24.310   6.432  1.00121.27           C
ATOM   2058  OD1 ASN A 282      41.866  24.205   7.243  1.00123.35           O
ATOM   2059  ND2 ASN A 282      40.309  25.457   6.207  1.00133.69           N
ATOM   2060  C   ASN A 282      40.846  20.665   5.123  1.00 99.53           C
ATOM   2061  O   ASN A 282      39.929  20.759   4.304  1.00 98.86           O
ATOM   2062  N   LYS A 283      41.533  19.549   5.380  1.00 93.43           N
ATOM   2063  CA  LYS A 283      41.275  18.251   4.761  1.00 89.20           C
ATOM   2064  CB  LYS A 283      42.498  17.784   3.983  1.00 82.49           C
ATOM   2065  CG  LYS A 283      42.825  18.660   2.810  1.00 83.54           C
ATOM   2066  CD  LYS A 283      41.872  18.422   1.661  1.00 86.97           C
ATOM   2067  CE  LYS A 283      41.904  19.608   0.713  1.00 97.20           C
ATOM   2068  NZ  LYS A 283      41.188  20.785   1.297  1.00101.27           N
ATOM   2069  C   LYS A 283      40.967  17.205   5.824  1.00 82.99           C
ATOM   2070  O   LYS A 283      41.510  17.266   6.931  1.00 87.41           O
ATOM   2071  N   VAL A 284      40.101  16.251   5.480  1.00 68.16           N
ATOM   2072  CA  VAL A 284      39.906  15.079   6.299  1.00 64.57           C
ATOM   2073  CB  VAL A 284      38.457  14.682   6.370  1.00 58.83           C
ATOM   2074  CG1 VAL A 284      38.288  13.556   7.365  1.00 61.81           C
ATOM   2075  CG2 VAL A 284      37.639  15.854   6.814  1.00 63.93           C
ATOM   2076  C   VAL A 284      40.700  13.893   5.755  1.00 73.78           C
ATOM   2077  O   VAL A 284      40.355  13.307   4.729  1.00 80.66           O
ATOM   2078  N   TRP A 285      41.759  13.537   6.467  1.00 74.22           N
ATOM   2079  CA  TRP A 285      42.628  12.454   6.078  1.00 72.19           C
ATOM   2080  CB  TRP A 285      44.031  12.736   6.579  1.00 68.87           C
ATOM   2081  CG  TRP A 285      44.539  13.994   6.036  1.00 71.18           C
ATOM   2082  CD1 TRP A 285      44.333  15.244   6.531  1.00 77.09           C
ATOM   2083  NE1 TRP A 285      44.951  16.177   5.738  1.00 80.35           N
ATOM   2084  CE2 TRP A 285      45.569  15.530   4.702  1.00 73.77           C
ATOM   2085  CD2 TRP A 285      45.316  14.153   4.854  1.00 72.39           C
ATOM   2086  CE3 TRP A 285      45.836  13.261   3.911  1.00 70.81           C
ATOM   2087  CZ3 TRP A 285      46.565  13.759   2.868  1.00 69.51           C
ATOM   2088  CH2 TRP A 285      46.792  15.138   2.739  1.00 72.22           C
ATOM   2089  CZ2 TRP A 285      46.307  16.035   3.650  1.00 69.12           C
ATOM   2090  C   TRP A 285      42.080  11.199   6.717  1.00 79.61           C
ATOM   2091  O   TRP A 285      41.635  11.260   7.873  1.00 85.23           O
ATOM   2092  N   ILE A 286      42.084  10.084   5.967  1.00 82.26           N
ATOM   2093  CA  ILE A 286      41.641   8.767   6.477  1.00 81.40           C
ATOM   2094  CB  ILE A 286      40.310   8.294   5.841  1.00 86.60           C
ATOM   2095  CG1 ILE A 286      39.146   9.175   6.312  1.00 86.32           C
ATOM   2096  CD1 ILE A 286      37.882   9.034   5.492  1.00 82.21           C
ATOM   2097  CG2 ILE A 286      39.998   6.850   6.237  1.00 91.82           C
ATOM   2098  C   ILE A 286      42.719   7.694   6.292  1.00 76.01           C
ATOM   2099  O   ILE A 286      43.020   7.277   5.171  1.00 73.46           O
ATOM   2100  N   ALA A 287      43.264   7.234   7.414  1.00 72.62           N
ATOM   2101  CA  ALA A 287      44.386   6.317   7.418  1.00 74.17           C
ATOM   2102  CB  ALA A 287      45.235   6.580   8.631  1.00 79.15           C
ATOM   2103  C   ALA A 287      43.911   4.918   7.509  1.00 77.57           C
ATOM   2104  O   ALA A 287      43.037   4.645   8.310  1.00 88.72           O
ATOM   2105  N   ASP A 288      44.504   4.009   6.743  1.00 79.86           N
ATOM   2106  CA  ASP A 288      44.299   2.585   7.022  1.00 83.97           C
ATOM   2107  CB  ASP A 288      44.487   1.695   5.770  1.00 83.84           C
ATOM   2108  CG  ASP A 288      45.915   1.615   5.294  1.00 88.24           C
ATOM   2109  OD1 ASP A 288      46.347   2.514   4.529  1.00 82.34           O
ATOM   2110  OD2 ASP A 288      46.587   0.619   5.656  1.00 96.56           O
ATOM   2111  C   ASP A 288      45.155   2.145   8.238  1.00 81.70           C
ATOM   2112  O   ASP A 288      45.905   2.950   8.804  1.00 67.13           O
ATOM   2113  N   ASP A 289      44.981   0.888   8.661  1.00 84.11           N
ATOM   2114  CA  ASP A 289      45.673   0.326   9.835  1.00 77.93           C
ATOM   2115  CB  ASP A 289      45.088  -1.048  10.244  1.00 85.28           C
ATOM   2116  CG  ASP A 289      45.055  -2.069   9.081  1.00 90.03           C
ATOM   2117  OD1 ASP A 289      44.735  -1.652   7.944  1.00 90.10           O
ATOM   2118  OD2 ASP A 289      45.322  -3.281   9.303  1.00 88.67           O
ATOM   2119  C   ASP A 289      47.165   0.213   9.578  1.00 70.32           C
ATOM   2120  O   ASP A 289      47.947   0.002  10.477  1.00 72.45           O
ATOM   2121  N   GLY A 290      47.574   0.367   8.338  1.00 67.06           N
ATOM   2122  CA  GLY A 290      48.980   0.441   8.050  1.00 68.59           C
ATOM   2123  C   GLY A 290      49.669   1.710   8.498  1.00 64.48           C
ATOM   2124  O   GLY A 290      50.884   1.803   8.377  1.00 57.64           O
ATOM   2125  N   TRP A 291      48.916   2.702   8.972  1.00 69.44           N
ATOM   2126  CA  TRP A 291      49.530   3.903   9.565  1.00 72.00           C
ATOM   2127  CB  TRP A 291      50.106   4.783   8.450  1.00 72.44           C
ATOM   2128  CG  TRP A 291      49.062   5.439   7.595  1.00 70.67           C
ATOM   2129  CD1 TRP A 291      48.315   4.843   6.646  1.00 75.10           C
ATOM   2130  NE1 TRP A 291      47.475   5.760   6.064  1.00 78.92           N
ATOM   2131  CE2 TRP A 291      47.683   6.983   6.634  1.00 68.14           C
ATOM   2132  CD2 TRP A 291      48.676   6.820   7.603  1.00 67.39           C
ATOM   2133  CE3 TRP A 291      49.080   7.932   8.334  1.00 77.60           C
ATOM   2134  CZ3 TRP A 291      48.460   9.170   8.083  1.00 78.91           C
ATOM   2135  CH2 TRP A 291      47.478   9.293   7.111  1.00 75.66           C
ATOM   2136  CZ2 TRP A 291      47.074   8.212   6.374  1.00 72.19           C
ATOM   2137  C   TRP A 291      48.651   4.795  10.477  1.00 71.93           C
ATOM   2138  O   TRP A 291      48.984   5.954  10.670  1.00 76.70           O
ATOM   2139  N   SER A 292      47.562   4.297  11.059  1.00 68.64           N
ATOM   2140  CA  SER A 292      46.742   5.144  11.949  1.00 66.39           C
ATOM   2141  CB  SER A 292      45.329   4.596  12.042  1.00 66.25           C
ATOM   2142  OG  SER A 292      45.348   3.202  11.772  1.00 68.57           O
ATOM   2143  C   SER A 292      47.375   5.240  13.341  1.00 71.16           C
ATOM   2144  O   SER A 292      47.058   6.153  14.120  1.00 66.03           O
ATOM   2145  N   LEU A 293      48.261   4.287  13.655  1.00 70.36           N
ATOM   2146  CA  LEU A 293      49.091   4.359  14.860  1.00 66.77           C
ATOM   2147  CB  LEU A 293      48.929   3.097  15.715  1.00 60.82           C
ATOM   2148  CG  LEU A 293      47.517   2.540  15.792  1.00 60.04           C
ATOM   2149  CD1 LEU A 293      47.530   1.256  16.588  1.00 65.04           C
ATOM   2150  CD2 LEU A 293      46.552   3.535  16.398  1.00 59.04           C
ATOM   2151  C   LEU A 293      50.569   4.571  14.465  1.00 70.68           C
ATOM   2152  O   LEU A 293      51.494   4.172  15.214  1.00 62.26           O
ATOM   2153  N   ASN A 294      50.774   5.183  13.290  1.00 69.90           N
ATOM   2154  CA  ASN A 294      52.071   5.703  12.893  1.00 78.80           C
ATOM   2155  CB  ASN A 294      51.965   6.533  11.606  1.00 81.38           C
ATOM   2156  CG  ASN A 294      53.336   6.930  11.034  1.00 94.55           C
ATOM   2157  OD1 ASN A 294      54.014   7.848  11.538  1.00 87.05           O
ATOM   2158  ND2 ASN A 294      53.747   6.240   9.963  1.00 98.16           N
ATOM   2159  C   ASN A 294      52.579   6.571  14.040  1.00 81.72           C
ATOM   2160  O   ASN A 294      51.785   7.304  14.638  1.00 71.11           O
ATOM   2161  N   LYS A 295      53.875   6.471  14.375  1.00 86.09           N
ATOM   2162  CA  LYS A 295      54.402   7.182  15.558  1.00 81.22           C
ATOM   2163  CB  LYS A 295      55.243   6.261  16.442  1.00 80.39           C
ATOM   2164  CG  LYS A 295      54.502   5.054  16.999  1.00 86.52           C
ATOM   2165  CD  LYS A 295      53.286   5.423  17.839  1.00 86.82           C
ATOM   2166  CE  LYS A 295      52.683   4.190  18.493  1.00 91.31           C
ATOM   2167  NZ  LYS A 295      51.204   4.296  18.631  1.00 96.93           N
ATOM   2168  C   LYS A 295      55.196   8.426  15.233  1.00 75.88           C
ATOM   2169  O   LYS A 295      55.349   9.269  16.088  1.00 71.26           O
ATOM   2170  N   LYS A 296      55.684   8.563  14.009  1.00 77.94           N
ATOM   2171  CA  LYS A 296      56.441   9.747  13.641  1.00 80.83           C
ATOM   2172  CB  LYS A 296      57.281   9.456  12.416  1.00 90.88           C
ATOM   2173  CG  LYS A 296      58.214  10.579  12.024  1.00100.30           C
ATOM   2174  CD  LYS A 296      59.024  10.177  10.808  1.00104.90           C
ATOM   2175  CE  LYS A 296      59.801  11.353  10.259  1.00107.37           C
ATOM   2176  NZ  LYS A 296      60.162  11.092   8.845  1.00118.63           N
ATOM   2177  C   LYS A 296      55.528  10.921  13.345  1.00 82.33           C
ATOM   2178  O   LYS A 296      55.702  11.994  13.908  1.00 86.54           O
ATOM   2179  N   LEU A 297      54.544  10.701  12.477  1.00 86.86           N
ATOM   2180  CA  LEU A 297      53.696  11.785  11.934  1.00 94.77           C
ATOM   2181  CB  LEU A 297      52.810  11.255  10.783  1.00103.91           C
ATOM   2182  CG  LEU A 297      53.495  10.669   9.523  1.00108.36           C
ATOM   2183  CD1 LEU A 297      52.453  10.039   8.619  1.00109.79           C
ATOM   2184  CD2 LEU A 297      54.297  11.682   8.720  1.00102.91           C
ATOM   2185  C   LEU A 297      52.820  12.571  12.938  1.00 87.52           C
ATOM   2186  O   LEU A 297      52.721  13.787  12.840  1.00 79.93           O
ATOM   2187  N   PRO A 298      52.184  11.898  13.901  1.00 86.67           N
ATOM   2188  CA  PRO A 298      51.375  12.687  14.819  1.00 87.51           C
ATOM   2189  CB  PRO A 298      50.757  11.633  15.745  1.00 98.62           C
ATOM   2190  CG  PRO A 298      51.264  10.303  15.308  1.00 95.29           C
ATOM   2191  CD  PRO A 298      52.406  10.528  14.387  1.00 93.35           C
ATOM   2192  C   PRO A 298      52.206  13.675  15.657  1.00 95.42           C
ATOM   2193  O   PRO A 298      51.705  14.731  16.054  1.00 91.69           O
ATOM   2194  N   SER A 299      53.460  13.309  15.932  1.00101.15           N
ATOM   2195  CA  SER A 299      54.377  14.115  16.733  1.00 92.66           C
ATOM   2196  CB  SER A 299      55.351  13.198  17.426  1.00 94.13           C
ATOM   2197  OG  SER A 299      54.630  12.108  17.965  1.00109.86           O
ATOM   2198  C   SER A 299      55.163  15.080  15.900  1.00 89.96           C
ATOM   2199  O   SER A 299      55.876  15.893  16.439  1.00 96.18           O
ATOM   2200  N   MET A 300      55.049  14.960  14.581  1.00 97.75           N
ATOM   2201  CA  MET A 300      55.661  15.885  13.624  1.00 93.38           C
ATOM   2202  CB  MET A 300      55.236  15.532  12.201  1.00 95.35           C
ATOM   2203  CG  MET A 300      55.893  16.377  11.129  1.00100.69           C
ATOM   2204  SD  MET A 300      55.965  15.505   9.562  1.00109.29           S
ATOM   2205  CE  MET A 300      54.245  15.059   9.437  1.00115.94           C
ATOM   2206  C   MET A 300      55.267  17.318  13.886  1.00 93.20           C
ATOM   2207  O   MET A 300      54.252  17.580  14.519  1.00 76.09           O
ATOM   2208  N   ASN A 301      56.107  18.238  13.410  1.00116.94           N
ATOM   2209  CA  ASN A 301      55.821  19.676  13.444  1.00123.21           C
ATOM   2210  CB  ASN A 301      57.108  20.509  13.352  1.00126.30           C
ATOM   2211  CG  ASN A 301      57.446  21.210  14.656  1.00137.48           C
ATOM   2212  OD1 ASN A 301      57.044  20.775  15.742  1.00125.99           O
ATOM   2213  ND2 ASN A 301      58.193  22.305  14.555  1.00152.93           N
ATOM   2214  C   ASN A 301      54.898  20.076  12.319  1.00112.55           C
ATOM   2215  O   ASN A 301      55.125  19.716  11.164  1.00114.75           O
ATOM   2216  N   GLY A 302      53.852  20.814  12.666  1.00 99.36           N
ATOM   2217  CA  GLY A 302      52.916  21.313  11.673  1.00106.83           C
ATOM   2218  C   GLY A 302      51.947  20.276  11.128  1.00108.09           C
ATOM   2219  O   GLY A 302      51.254  20.529  10.118  1.00 98.82           O
ATOM   2220  N   ILE A 303      51.886  19.119  11.802  1.00102.00           N
ATOM   2221  CA  ILE A 303      50.869  18.108  11.514  1.00 95.58           C
ATOM   2222  CB  ILE A 303      51.118  16.799  12.285  1.00 89.11           C
ATOM   2223  CG1 ILE A 303      50.239  15.667  11.761  1.00 88.13           C
ATOM   2224  CD1 ILE A 303      50.354  15.397  10.281  1.00 87.98           C
ATOM   2225  CG2 ILE A 303      50.803  16.976  13.763  1.00101.04           C
ATOM   2226  C   ILE A 303      49.512  18.652  11.919  1.00 99.02           C
ATOM   2227  O   ILE A 303      48.475  18.101  11.560  1.00115.88           O
ATOM   2228  N   GLN A 304      49.533  19.738  12.678  1.00 97.17           N
ATOM   2229  CA  GLN A 304      48.332  20.315  13.238  1.00100.12           C
ATOM   2230  CB  GLN A 304      48.726  21.264  14.384  1.00110.51           C
ATOM   2231  CG  GLN A 304      49.566  20.597  15.496  1.00111.72           C
ATOM   2232  CD  GLN A 304      51.078  20.878  15.423  1.00117.39           C
ATOM   2233  OE1 GLN A 304      51.533  21.846  14.802  1.00117.97           O
ATOM   2234  NE2 GLN A 304      51.857  20.032  16.082  1.00114.81           N
ATOM   2235  C   GLN A 304      47.457  21.009  12.177  1.00 90.25           C
ATOM   2236  O   GLN A 304      46.231  20.961  12.259  1.00 76.47           O
ATOM   2237  N   ASN A 305      48.097  21.564  11.151  1.00 93.54           N
ATOM   2238  CA  ASN A 305      47.453  22.482  10.200  1.00 95.98           C
ATOM   2239  CB  ASN A 305      48.463  23.541   9.758  1.00106.68           C
ATOM   2240  CG  ASN A 305      49.413  23.926  10.869  1.00112.63           C
ATOM   2241  OD1 ASN A 305      49.006  24.548  11.853  1.00113.30           O
ATOM   2242  ND2 ASN A 305      50.684  23.534  10.733  1.00113.59           N
ATOM   2243  C   ASN A 305      46.877  21.827   8.945  1.00 89.11           C
ATOM   2244  O   ASN A 305      46.079  22.427   8.242  1.00 87.26           O
ATOM   2245  N   ILE A 306      47.292  20.613   8.632  1.00 92.05           N
ATOM   2246  CA  ILE A 306      46.753  19.954   7.443  1.00 97.96           C
ATOM   2247  CB  ILE A 306      47.563  18.696   7.041  1.00 95.16           C
ATOM   2248  CG1 ILE A 306      47.470  17.585   8.100  1.00 81.42           C
ATOM   2249  CD1 ILE A 306      47.855  16.229   7.562  1.00 76.19           C
ATOM   2250  CG2 ILE A 306      49.010  19.076   6.774  1.00 97.10           C
ATOM   2251  C   ILE A 306      45.260  19.607   7.574  1.00103.89           C
ATOM   2252  O   ILE A 306      44.596  19.351   6.559  1.00102.45           O
ATOM   2253  N   GLY A 307      44.750  19.575   8.812  1.00 98.21           N
ATOM   2254  CA  GLY A 307      43.329  19.337   9.067  1.00 94.36           C
ATOM   2255  C   GLY A 307      43.053  18.321  10.161  1.00 87.99           C
ATOM   2256  O   GLY A 307      43.550  18.461  11.269  1.00106.57           O
ATOM   2257  N   THR A 308      42.260  17.299   9.843  1.00 77.71           N
ATOM   2258  CA  THR A 308      41.808  16.302  10.811  1.00 77.27           C
ATOM   2259  CB  THR A 308      40.284  16.452  11.066  1.00 82.05           C
ATOM   2260  OG1 THR A 308      40.015  17.757  11.600  1.00 84.32           O
ATOM   2261  CG2 THR A 308      39.733  15.365  12.027  1.00 79.20           C
ATOM   2262  C   THR A 308      42.067  14.904  10.264  1.00 74.84           C
ATOM   2263  O   THR A 308      41.560  14.551   9.206  1.00 78.25           O
ATOM   2264  N   VAL A 309      42.831  14.096  10.981  1.00 71.37           N
ATOM   2265  CA  VAL A 309      43.082  12.736  10.540  1.00 70.07           C
ATOM   2266  CB  VAL A 309      44.538  12.363  10.786  1.00 82.12           C
ATOM   2267  CG1 VAL A 309      44.807  10.929  10.350  1.00 84.76           C
ATOM   2268  CG2 VAL A 309      45.462  13.365  10.097  1.00 87.38           C
ATOM   2269  C   VAL A 309      42.208  11.737  11.291  1.00 70.47           C
ATOM   2270  O   VAL A 309      42.012  11.824  12.513  1.00 70.78           O
ATOM   2271  N   LEU A 310      41.680  10.780  10.548  1.00 71.69           N
ATOM   2272  CA  LEU A 310      40.947   9.667  11.137  1.00 75.58           C
ATOM   2273  CB  LEU A 310      39.455   9.731  10.779  1.00 75.32           C
ATOM   2274  CG  LEU A 310      38.703  11.007  11.167  1.00 76.61           C
ATOM   2275  CD1 LEU A 310      37.279  10.992  10.634  1.00 76.19           C
ATOM   2276  CD2 LEU A 310      38.696  11.200  12.672  1.00 77.72           C
ATOM   2277  C   LEU A 310      41.559   8.369  10.625  1.00 78.04           C
ATOM   2278  O   LEU A 310      42.444   8.367   9.744  1.00 70.77           O
ATOM   2279  N   GLY A 311      41.107   7.252  11.179  1.00 77.55           N
ATOM   2280  CA  GLY A 311      41.621   5.993  10.703  1.00 78.85           C
ATOM   2281  C   GLY A 311      40.982   4.749  11.253  1.00 78.14           C
ATOM   2282  O   GLY A 311      40.400   4.750  12.334  1.00 72.20           O
ATOM   2283  N   VAL A 312      41.102   3.695  10.451  1.00 80.93           N
ATOM   2284  CA  VAL A 312      40.858   2.338  10.869  1.00 77.97           C
ATOM   2285  CB  VAL A 312      40.454   1.442   9.672  1.00 77.44           C
ATOM   2286  CG1 VAL A 312      40.020   0.062  10.132  1.00 78.46           C
ATOM   2287  CG2 VAL A 312      39.294   2.065   8.928  1.00 86.86           C
ATOM   2288  C   VAL A 312      42.191   1.918  11.455  1.00 75.41           C
ATOM   2289  O   VAL A 312      43.236   2.168  10.858  1.00 72.41           O
ATOM   2290  N   ALA A 313      42.156   1.314  12.637  1.00 79.54           N
ATOM   2291  CA  ALA A 313      43.360   0.785  13.272  1.00 84.68           C
ATOM   2292  CB  ALA A 313      43.836   1.752  14.348  1.00 87.07           C
ATOM   2293  C   ALA A 313      43.091  -0.574  13.888  1.00 80.62           C
ATOM   2294  O   ALA A 313      41.944  -0.929  14.154  1.00 88.57           O
ATOM   2295  N   GLN A 314      44.144  -1.333  14.144  1.00 79.82           N
ATOM   2296  CA  GLN A 314      43.992  -2.479  15.031  1.00 84.41           C
ATOM   2297  CB  GLN A 314      45.112  -3.477  14.842  1.00 85.48           C
ATOM   2298  CG  GLN A 314      45.041  -4.188  13.507  1.00 87.25           C
ATOM   2299  CD  GLN A 314      46.322  -4.897  13.198  1.00 85.14           C
ATOM   2300  OE1 GLN A 314      46.854  -5.618  14.042  1.00 92.87           O
ATOM   2301  NE2 GLN A 314      46.846  -4.676  11.999  1.00 82.48           N
ATOM   2302  C   GLN A 314      44.010  -1.985  16.458  1.00 89.82           C
ATOM   2303  O   GLN A 314      44.882  -1.192  16.822  1.00 96.03           O
ATOM   2304  N   PRO A 315      43.056  -2.444  17.279  1.00 91.09           N
ATOM   2305  CA  PRO A 315      43.142  -2.091  18.680  1.00 92.86           C
ATOM   2306  CB  PRO A 315      42.046  -2.926  19.343  1.00 89.59           C
ATOM   2307  CG  PRO A 315      41.163  -3.358  18.257  1.00 96.32           C
ATOM   2308  CD  PRO A 315      41.996  -3.418  17.017  1.00 95.51           C
ATOM   2309  C   PRO A 315      44.478  -2.561  19.181  1.00 98.38           C
ATOM   2310  O   PRO A 315      44.930  -3.635  18.769  1.00107.10           O
ATOM   2311  N   VAL A 316      45.116  -1.772  20.038  1.00 97.19           N
ATOM   2312  CA  VAL A 316      46.322  -2.243  20.688  1.00 94.70           C
ATOM   2313  CB  VAL A 316      47.040  -1.174  21.562  1.00 87.25           C
ATOM   2314  CG1 VAL A 316      48.389  -1.692  22.047  1.00 88.18           C
ATOM   2315  CG2 VAL A 316      47.285   0.100  20.776  1.00 89.68           C
ATOM   2316  C   VAL A 316      45.862  -3.444  21.521  1.00 95.20           C
ATOM   2317  O   VAL A 316      44.993  -3.335  22.385  1.00 87.35           O
ATOM   2318  N   VAL A 317      46.395  -4.604  21.171  1.00 94.86           N
ATOM   2319  CA  VAL A 317      46.316  -5.775  21.996  1.00 93.15           C
ATOM   2320  CB  VAL A 317      46.260  -7.033  21.133  1.00 98.45           C
ATOM   2321  CG1 VAL A 317      46.207  -8.287  21.996  1.00101.39           C
ATOM   2322  CG2 VAL A 317      45.060  -6.949  20.198  1.00103.87           C
ATOM   2323  C   VAL A 317      47.590  -5.768  22.817  1.00 99.01           C
ATOM   2324  O   VAL A 317      48.671  -5.465  22.298  1.00 96.71           O
ATOM   2325  N   THR A 318      47.454  -6.061  24.106  1.00111.55           N
ATOM   2326  CA  THR A 318      48.606  -6.213  24.983  1.00107.26           C
ATOM   2327  CB  THR A 318      48.331  -5.735  26.402  1.00 97.68           C
ATOM   2328  OG1 THR A 318      48.078  -4.333  26.373  1.00100.36           O
ATOM   2329  CG2 THR A 318      49.529  -6.014  27.282  1.00 93.37           C
ATOM   2330  C   THR A 318      49.003  -7.667  25.077  1.00106.65           C
ATOM   2331  O   THR A 318      48.180  -8.542  25.338  1.00107.82           O
ATOM   2332  N   ILE A 319      50.290  -7.895  24.883  1.00101.19           N
ATOM   2333  CA  ILE A 319      50.858  -9.205  24.934  1.00 97.54           C
ATOM   2334  CB  ILE A 319      51.795  -9.438  23.732  1.00 97.46           C
ATOM   2335  CG1 ILE A 319      51.142  -8.992  22.413  1.00103.98           C
ATOM   2336  CD1 ILE A 319      50.000  -9.860  21.929  1.00107.10           C
ATOM   2337  CG2 ILE A 319      52.198 -10.898  23.643  1.00103.56           C
ATOM   2338  C   ILE A 319      51.640  -9.218  26.236  1.00 98.56           C
ATOM   2339  O   ILE A 319      52.651  -8.515  26.337  1.00106.59           O
ATOM   2340  N   PRO A 320      51.178  -9.993  27.244  1.00 91.74           N
ATOM   2341  CA  PRO A 320      51.879  -9.960  28.518  1.00 86.92           C
ATOM   2342  CB  PRO A 320      50.977 -10.771  29.448  1.00 88.91           C
ATOM   2343  CG  PRO A 320      49.976 -11.462  28.571  1.00 97.29           C
ATOM   2344  CD  PRO A 320      50.317 -11.182  27.148  1.00 94.50           C
ATOM   2345  C   PRO A 320      53.243 -10.633  28.394  1.00 83.18           C
ATOM   2346  O   PRO A 320      53.353 -11.649  27.720  1.00 91.37           O
ATOM   2347  N   GLY A 321      54.268 -10.058  29.015  1.00 73.02           N
ATOM   2348  CA  GLY A 321      55.581 -10.679  29.075  1.00 75.19           C
ATOM   2349  C   GLY A 321      56.560 -10.001  28.144  1.00 84.11           C
ATOM   2350  O   GLY A 321      57.761  -9.886  28.416  1.00 80.04           O
ATOM   2351  N   PHE A 322      56.036  -9.537  27.026  1.00 94.30           N
ATOM   2352  CA  PHE A 322      56.867  -9.034  25.960  1.00 88.17           C
ATOM   2353  CB  PHE A 322      55.982  -8.681  24.778  1.00 86.15           C
ATOM   2354  CG  PHE A 322      56.738  -8.316  23.558  1.00 77.08           C
ATOM   2355  CD1 PHE A 322      57.313  -9.297  22.784  1.00 77.90           C
ATOM   2356  CE1 PHE A 322      58.014  -8.969  21.646  1.00 76.46           C
ATOM   2357  CZ  PHE A 322      58.139  -7.643  21.282  1.00 76.73           C
ATOM   2358  CE2 PHE A 322      57.559  -6.655  22.057  1.00 70.38           C
ATOM   2359  CD2 PHE A 322      56.866  -6.995  23.184  1.00 69.72           C
ATOM   2360  C   PHE A 322      57.699  -7.829  26.387  1.00 85.57           C
ATOM   2361  O   PHE A 322      58.833  -7.713  25.941  1.00 80.50           O
ATOM   2362  N   THR A 323      57.150  -6.946  27.237  1.00 89.06           N
ATOM   2363  CA  THR A 323      57.907  -5.775  27.743  1.00 88.16           C
ATOM   2364  CB  THR A 323      57.236  -5.029  28.931  1.00 87.46           C
ATOM   2365  OG1 THR A 323      55.970  -4.438  28.563  1.00 77.57           O
ATOM   2366  CG2 THR A 323      58.178  -3.935  29.441  1.00 81.42           C
ATOM   2367  C   THR A 323      59.237  -6.258  28.281  1.00 91.34           C
ATOM   2368  O   THR A 323      60.298  -5.748  27.912  1.00 84.28           O
ATOM   2369  N   ASP A 324      59.155  -7.260  29.154  1.00100.18           N
ATOM   2370  CA  ASP A 324      60.329  -7.806  29.836  1.00104.82           C
ATOM   2371  CB  ASP A 324      59.892  -8.712  30.990  1.00108.92           C
ATOM   2372  CG  ASP A 324      58.810  -8.065  31.846  1.00124.55           C
ATOM   2373  OD1 ASP A 324      58.757  -6.808  31.888  1.00130.94           O
ATOM   2374  OD2 ASP A 324      58.002  -8.804  32.453  1.00134.90           O
ATOM   2375  C   ASP A 324      61.257  -8.528  28.852  1.00100.63           C
ATOM   2376  O   ASP A 324      62.453  -8.228  28.795  1.00 97.94           O
ATOM   2377  N   PHE A 325      60.712  -9.439  28.043  1.00 97.32           N
ATOM   2378  CA  PHE A 325      61.527 -10.108  27.023  1.00 86.73           C
ATOM   2379  CB  PHE A 325      60.665 -10.910  26.047  1.00 84.82           C
ATOM   2380  CG  PHE A 325      61.455 -11.567  24.931  1.00 91.24           C
ATOM   2381  CD1 PHE A 325      61.849 -12.894  25.026  1.00 92.96           C
ATOM   2382  CE1 PHE A 325      62.568 -13.499  24.011  1.00 89.83           C
ATOM   2383  CZ  PHE A 325      62.900 -12.780  22.875  1.00 96.40           C
ATOM   2384  CE2 PHE A 325      62.506 -11.462  22.748  1.00 96.51           C
ATOM   2385  CD2 PHE A 325      61.789 -10.861  23.771  1.00100.86           C
ATOM   2386  C   PHE A 325      62.404  -9.115  26.252  1.00 82.61           C
ATOM   2387  O   PHE A 325      63.569  -9.400  25.998  1.00 74.15           O
ATOM   2388  N   ILE A 326      61.849  -7.958  25.886  1.00 88.96           N
ATOM   2389  CA  ILE A 326      62.543  -7.034  24.971  1.00 93.71           C
ATOM   2390  CB  ILE A 326      61.604  -6.016  24.274  1.00 97.69           C
ATOM   2391  CG1 ILE A 326      60.793  -6.703  23.165  1.00 97.38           C
ATOM   2392  CD1 ILE A 326      61.600  -7.201  21.977  1.00 92.21           C
ATOM   2393  CG2 ILE A 326      62.389  -4.842  23.679  1.00 93.17           C
ATOM   2394  C   ILE A 326      63.631  -6.284  25.674  1.00 91.19           C
ATOM   2395  O   ILE A 326      64.689  -6.105  25.094  1.00 84.70           O
ATOM   2396  N   TYR A 327      63.375  -5.813  26.895  1.00 99.20           N
ATOM   2397  CA  TYR A 327      64.465  -5.272  27.719  1.00107.02           C
ATOM   2398  CB  TYR A 327      64.034  -5.050  29.173  1.00100.43           C
ATOM   2399  CG  TYR A 327      63.412  -3.715  29.422  1.00 92.25           C
ATOM   2400  CD1 TYR A 327      64.190  -2.579  29.562  1.00 97.82           C
ATOM   2401  CE1 TYR A 327      63.622  -1.339  29.786  1.00 95.34           C
ATOM   2402  CZ  TYR A 327      62.258  -1.232  29.867  1.00102.01           C
ATOM   2403  OH  TYR A 327      61.637  -0.026  30.096  1.00115.09           O
ATOM   2404  CE2 TYR A 327      61.474  -2.349  29.726  1.00109.92           C
ATOM   2405  CD2 TYR A 327      62.056  -3.581  29.506  1.00 99.50           C
ATOM   2406  C   TYR A 327      65.599  -6.284  27.680  1.00115.50           C
ATOM   2407  O   TYR A 327      66.756  -5.940  27.394  1.00116.96           O
ATOM   2408  N   SER A 328      65.211  -7.539  27.919  1.00115.48           N
ATOM   2409  CA  SER A 328      66.119  -8.666  28.051  1.00114.15           C
ATOM   2410  CB  SER A 328      65.359  -9.826  28.720  1.00109.24           C
ATOM   2411  OG  SER A 328      66.239 -10.748  29.335  1.00123.16           O
ATOM   2412  C   SER A 328      66.825  -9.109  26.732  1.00109.60           C
ATOM   2413  O   SER A 328      67.953  -9.588  26.768  1.00111.92           O
ATOM   2414  N   ALA A 329      66.208  -8.945  25.572  1.00102.21           N
ATOM   2415  CA  ALA A 329      66.937  -9.249  24.345  1.00100.79           C
ATOM   2416  CB  ALA A 329      65.992  -9.654  23.229  1.00107.79           C
ATOM   2417  C   ALA A 329      67.855  -8.105  23.897  1.00100.88           C
ATOM   2418  O   ALA A 329      68.960  -8.373  23.466  1.00113.22           O
ATOM   2419  N   ILE A 330      67.427  -6.845  24.000  1.00105.61           N
ATOM   2420  CA  ILE A 330      68.229  -5.703  23.490  1.00112.80           C
ATOM   2421  CB  ILE A 330      67.481  -4.359  23.654  1.00117.89           C
ATOM   2422  CG1 ILE A 330      66.401  -4.216  22.573  1.00116.74           C
ATOM   2423  CD1 ILE A 330      66.923  -4.239  21.149  1.00111.66           C
ATOM   2424  CG2 ILE A 330      68.428  -3.165  23.580  1.00124.22           C
ATOM   2425  C   ILE A 330      69.586  -5.630  24.178  1.00124.72           C
ATOM   2426  O   ILE A 330      70.582  -5.166  23.605  1.00115.93           O
ATOM   2427  N   SER A 331      69.593  -6.098  25.417  1.00143.47           N
ATOM   2428  CA  SER A 331      70.803  -6.345  26.196  1.00154.30           C
ATOM   2429  CB  SER A 331      70.410  -7.185  27.410  1.00156.23           C
ATOM   2430  OG  SER A 331      69.138  -6.791  27.903  1.00153.53           O
ATOM   2431  C   SER A 331      72.001  -7.026  25.482  1.00152.84           C
ATOM   2432  O   SER A 331      73.142  -6.696  25.803  1.00152.22           O
ATOM   2433  N   GLN A 332      71.759  -7.954  24.542  1.00152.70           N
ATOM   2434  CA  GLN A 332      72.851  -8.777  23.942  1.00153.83           C
ATOM   2435  CB  GLN A 332      72.314  -9.957  23.097  1.00155.69           C
ATOM   2436  CG  GLN A 332      71.105 -10.722  23.640  1.00165.90           C
ATOM   2437  CD  GLN A 332      71.272 -12.240  23.585  1.00169.45           C
ATOM   2438  OE1 GLN A 332      71.955 -12.771  22.708  1.00177.91           O
ATOM   2439  NE2 GLN A 332      70.635 -12.944  24.520  1.00163.45           N
ATOM   2440  C   GLN A 332      73.867  -7.995  23.089  1.00144.27           C
ATOM   2441  O   GLN A 332      73.727  -6.788  22.856  1.00144.02           O
ATOM   2442  N   MET A 342      77.538 -18.277   7.790  1.00186.70           N
ATOM   2443  CA  MET A 342      76.554 -17.199   7.865  1.00162.53           C
ATOM   2444  CB  MET A 342      77.252 -15.845   8.027  1.00147.83           C
ATOM   2445  CG  MET A 342      76.503 -14.871   8.908  1.00139.85           C
ATOM   2446  SD  MET A 342      77.443 -13.353   9.107  1.00159.98           S
ATOM   2447  CE  MET A 342      78.914 -13.925   9.965  1.00156.12           C
ATOM   2448  C   MET A 342      75.699 -17.206   6.605  1.00150.01           C
ATOM   2449  O   MET A 342      76.122 -16.738   5.550  1.00147.85           O
ATOM   2450  N   PHE A 343      74.498 -17.758   6.713  1.00141.87           N
ATOM   2451  CA  PHE A 343      73.577 -17.764   5.587  1.00138.09           C
ATOM   2452  CB  PHE A 343      72.467 -18.785   5.815  1.00131.50           C
ATOM   2453  CG  PHE A 343      71.641 -19.047   4.598  1.00121.94           C
ATOM   2454  CD1 PHE A 343      71.940 -20.102   3.759  1.00122.74           C
ATOM   2455  CE1 PHE A 343      71.173 -20.349   2.625  1.00117.88           C
ATOM   2456  CZ  PHE A 343      70.100 -19.530   2.324  1.00109.95           C
ATOM   2457  CE2 PHE A 343      69.798 -18.465   3.150  1.00110.57           C
ATOM   2458  CD2 PHE A 343      70.568 -18.226   4.281  1.00117.68           C
ATOM   2459  C   PHE A 343      72.991 -16.363   5.389  1.00135.67           C
ATOM   2460  O   PHE A 343      72.794 -15.622   6.356  1.00145.86           O
ATOM   2461  N   CYS A 344      72.705 -16.013   4.137  1.00124.73           N
ATOM   2462  CA  CYS A 344      72.262 -14.658   3.774  1.00117.93           C
ATOM   2463  CB  CYS A 344      72.006 -14.560   2.268  1.00123.36           C
ATOM   2464  SG  CYS A 344      71.169 -16.006   1.573  1.00133.47           S
ATOM   2465  C   CYS A 344      71.020 -14.189   4.508  1.00101.53           C
ATOM   2466  O   CYS A 344      70.246 -14.991   5.041  1.00 91.58           O
ATOM   2467  N   ASN A 345      70.858 -12.872   4.534  1.00 96.15           N
ATOM   2468  CA  ASN A 345      69.673 -12.236   5.100  1.00102.70           C
ATOM   2469  CB  ASN A 345      68.475 -12.500   4.180  1.00103.31           C
ATOM   2470  CG  ASN A 345      68.740 -12.058   2.759  1.00106.35           C
ATOM   2471  OD1 ASN A 345      69.016 -12.880   1.891  1.00120.58           O
ATOM   2472  ND2 ASN A 345      68.698 -10.753   2.521  1.00100.60           N
ATOM   2473  C   ASN A 345      69.346 -12.631   6.551  1.00 97.42           C
ATOM   2474  O   ASN A 345      68.175 -12.677   6.930  1.00104.11           O
ATOM   2475  N   GLN A 346      70.368 -12.901   7.362  1.00 89.38           N
ATOM   2476  CA  GLN A 346      70.143 -13.211   8.771  1.00 87.38           C
ATOM   2477  CB  GLN A 346      70.322 -14.708   9.037  1.00 84.66           C
ATOM   2478  CG  GLN A 346      69.287 -15.573   8.335  1.00 85.39           C
ATOM   2479  CD  GLN A 346      69.327 -17.045   8.739  1.00 82.75           C
ATOM   2480  OE1 GLN A 346      70.391 -17.642   8.922  1.00 86.23           O
ATOM   2481  NE2 GLN A 346      68.159 -17.637   8.860  1.00 79.57           N
ATOM   2482  C   GLN A 346      71.075 -12.397   9.643  1.00 91.80           C
ATOM   2483  O   GLN A 346      71.684 -12.927  10.571  1.00111.23           O
ATOM   2484  N   LYS A 347      71.139 -11.098   9.367  1.00 89.31           N
ATOM   2485  CA  LYS A 347      72.120 -10.204   9.972  1.00 89.38           C
ATOM   2486  CB  LYS A 347      73.294 -10.059   8.991  1.00 97.18           C
ATOM   2487  CG  LYS A 347      74.436  -9.203   9.491  1.00105.97           C
ATOM   2488  CD  LYS A 347      75.375  -8.755   8.391  1.00106.05           C
ATOM   2489  CE  LYS A 347      76.087  -7.498   8.863  1.00121.24           C
ATOM   2490  NZ  LYS A 347      77.262  -7.136   8.034  1.00132.80           N
ATOM   2491  C   LYS A 347      71.471  -8.845  10.274  1.00 84.13           C
ATOM   2492  O   LYS A 347      71.084  -8.134   9.338  1.00 84.88           O
ATOM   2493  N   CYS A 348      71.350  -8.485  11.558  1.00 80.50           N
ATOM   2494  CA  CYS A 348      70.488  -7.350  11.964  1.00 89.81           C
ATOM   2495  CB  CYS A 348      69.917  -7.552  13.381  1.00 98.40           C
ATOM   2496  SG  CYS A 348      68.644  -6.337  13.832  1.00119.16           S
ATOM   2497  C   CYS A 348      71.190  -5.990  11.869  1.00 87.59           C
ATOM   2498  O   CYS A 348      70.592  -4.997  11.362  1.00 75.82           O
ATOM   2499  N   ASN A 349      72.441  -5.951  12.358  1.00 85.22           N
ATOM   2500  CA  ASN A 349      73.275  -4.750  12.294  1.00 89.68           C
ATOM   2501  CB  ASN A 349      73.668  -4.459  10.829  1.00 98.12           C
ATOM   2502  CG  ASN A 349      74.656  -3.317  10.683  1.00 98.06           C
ATOM   2503  OD1 ASN A 349      75.782  -3.411  11.153  1.00112.56           O
ATOM   2504  ND2 ASN A 349      74.230  -2.229  10.000  1.00 99.32           N
ATOM   2505  C   ASN A 349      72.434  -3.655  12.894  1.00 89.01           C
ATOM   2506  O   ASN A 349      72.026  -2.704  12.211  1.00 88.60           O
ATOM   2507  N   CYS A 350      72.097  -3.856  14.164  1.00 94.03           N
ATOM   2508  CA  CYS A 350      71.142  -2.989  14.845  1.00101.48           C
ATOM   2509  CB  CYS A 350      69.709  -3.531  14.698  1.00107.85           C
ATOM   2510  SG  CYS A 350      69.454  -5.203  15.349  1.00133.33           S
ATOM   2511  C   CYS A 350      71.520  -2.839  16.297  1.00 99.03           C
ATOM   2512  O   CYS A 350      70.646  -2.790  17.162  1.00101.57           O
ATOM   2513  N   SER A 351      72.830  -2.736  16.547  1.00101.32           N
ATOM   2514  CA  SER A 351      73.366  -2.565  17.905  1.00101.30           C
ATOM   2515  CB  SER A 351      74.849  -2.965  17.965  1.00103.44           C
ATOM   2516  OG  SER A 351      75.010  -4.363  18.193  1.00100.30           O
ATOM   2517  C   SER A 351      73.172  -1.133  18.421  1.00 96.26           C
ATOM   2518  O   SER A 351      73.245  -0.158  17.659  1.00 80.03           O
ATOM   2519  N   ASN A 352      72.925  -1.020  19.722  1.00 96.99           N
ATOM   2520  CA  ASN A 352      72.557   0.265  20.328  1.00118.09           C
ATOM   2521  CB  ASN A 352      73.644   1.335  20.113  1.00127.33           C
ATOM   2522  CG  ASN A 352      75.018   0.876  20.571  1.00131.67           C
ATOM   2523  OD1 ASN A 352      75.141   0.027  21.464  1.00136.54           O
ATOM   2524  ND2 ASN A 352      76.063   1.437  19.962  1.00127.03           N
ATOM   2525  C   ASN A 352      71.191   0.774  19.845  1.00110.25           C
ATOM   2526  O   ASN A 352      71.038   1.899  19.366  1.00 97.47           O
ATOM   2527  N   LEU A 353      70.192  -0.075  19.982  1.00104.56           N
ATOM   2528  CA  LEU A 353      68.842   0.376  19.823  1.00108.11           C
ATOM   2529  CB  LEU A 353      67.947  -0.772  19.363  1.00114.56           C
ATOM   2530  CG  LEU A 353      67.911  -0.918  17.844  1.00120.54           C
ATOM   2531  CD1 LEU A 353      67.335  -2.272  17.468  1.00127.02           C
ATOM   2532  CD2 LEU A 353      67.117   0.220  17.200  1.00119.20           C
ATOM   2533  C   LEU A 353      68.372   0.924  21.156  1.00104.60           C
ATOM   2534  O   LEU A 353      68.673   0.360  22.204  1.00104.71           O
ATOM   2535  N   SER A 354      67.637   2.028  21.112  1.00104.44           N
ATOM   2536  CA  SER A 354      66.936   2.511  22.282  1.00109.66           C
ATOM   2537  CB  SER A 354      66.377   3.908  22.013  1.00110.74           C
ATOM   2538  OG  SER A 354      65.820   4.470  23.189  1.00131.21           O
ATOM   2539  C   SER A 354      65.808   1.533  22.608  1.00110.57           C
ATOM   2540  O   SER A 354      64.814   1.492  21.888  1.00117.90           O
ATOM   2541  N   VAL A 355      65.969   0.736  23.666  1.00105.17           N
ATOM   2542  CA  VAL A 355      64.879  -0.126  24.149  1.00112.44           C
ATOM   2543  CB  VAL A 355      65.219  -0.827  25.487  1.00123.30           C
ATOM   2544  CG1 VAL A 355      65.597   0.182  26.572  1.00131.32           C
ATOM   2545  CG2 VAL A 355      64.051  -1.692  25.958  1.00124.36           C
ATOM   2546  C   VAL A 355      63.564   0.646  24.316  1.00109.77           C
ATOM   2547  O   VAL A 355      62.483   0.090  24.085  1.00104.03           O
ATOM   2548  N   LYS A 356      63.674   1.912  24.725  1.00103.45           N
ATOM   2549  CA  LYS A 356      62.522   2.811  24.889  1.00103.60           C
ATOM   2550  CB  LYS A 356      62.999   4.193  25.350  1.00111.68           C
ATOM   2551  CG  LYS A 356      61.949   5.290  25.425  1.00116.23           C
ATOM   2552  CD  LYS A 356      62.615   6.599  25.846  1.00129.59           C
ATOM   2553  CE  LYS A 356      61.887   7.827  25.316  1.00140.10           C
ATOM   2554  NZ  LYS A 356      60.481   7.906  25.801  1.00154.41           N
ATOM   2555  C   LYS A 356      61.727   2.953  23.610  1.00 95.83           C
ATOM   2556  O   LYS A 356      60.504   3.027  23.661  1.00103.30           O
ATOM   2557  N   SER A 357      62.427   2.991  22.475  1.00 89.52           N
ATOM   2558  CA  SER A 357      61.815   3.232  21.162  1.00 90.89           C
ATOM   2559  CB  SER A 357      62.862   3.750  20.203  1.00 88.51           C
ATOM   2560  OG  SER A 357      63.815   2.727  19.962  1.00 92.91           O
ATOM   2561  C   SER A 357      61.183   1.979  20.555  1.00 92.13           C
ATOM   2562  O   SER A 357      60.101   2.040  19.974  1.00104.04           O
ATOM   2563  N   LEU A 358      61.873   0.854  20.685  1.00 90.61           N
ATOM   2564  CA  LEU A 358      61.384  -0.444  20.212  1.00 88.61           C
ATOM   2565  CB  LEU A 358      62.507  -1.460  20.316  1.00 87.43           C
ATOM   2566  CG  LEU A 358      62.193  -2.913  20.003  1.00 88.55           C
ATOM   2567  CD1 LEU A 358      61.649  -3.043  18.592  1.00 94.43           C
ATOM   2568  CD2 LEU A 358      63.451  -3.745  20.176  1.00 87.59           C
ATOM   2569  C   LEU A 358      60.168  -0.979  20.983  1.00 95.60           C
ATOM   2570  O   LEU A 358      59.407  -1.791  20.458  1.00 88.97           O
ATOM   2571  N   LEU A 359      60.004  -0.555  22.233  1.00102.08           N
ATOM   2572  CA  LEU A 359      58.798  -0.875  22.985  1.00107.69           C
ATOM   2573  CB  LEU A 359      59.024  -0.687  24.491  1.00113.77           C
ATOM   2574  CG  LEU A 359      60.034  -1.646  25.137  1.00112.55           C
ATOM   2575  CD1 LEU A 359      60.378  -1.192  26.553  1.00109.93           C
ATOM   2576  CD2 LEU A 359      59.509  -3.078  25.126  1.00111.53           C
ATOM   2577  C   LEU A 359      57.626  -0.012  22.516  1.00109.36           C
ATOM   2578  O   LEU A 359      56.504  -0.509  22.369  1.00114.91           O
ATOM   2579  N   ASN A 360      57.888   1.266  22.251  1.00 99.69           N
ATOM   2580  CA  ASN A 360      56.812   2.213  21.913  1.00104.34           C
ATOM   2581  CB  ASN A 360      57.173   3.577  22.464  1.00106.55           C
ATOM   2582  CG  ASN A 360      57.459   3.513  23.938  1.00112.48           C
ATOM   2583  OD1 ASN A 360      57.073   2.547  24.609  1.00 98.54           O
ATOM   2584  ND2 ASN A 360      58.166   4.514  24.450  1.00130.05           N
ATOM   2585  C   ASN A 360      56.416   2.311  20.436  1.00 95.96           C
ATOM   2586  O   ASN A 360      55.336   2.816  20.112  1.00 84.40           O
ATOM   2587  N   ALA A 361      57.276   1.803  19.559  1.00 91.91           N
ATOM   2588  CA  ALA A 361      56.976   1.673  18.130  1.00 92.26           C
ATOM   2589  CB  ALA A 361      58.023   0.800  17.459  1.00 96.22           C
ATOM   2590  C   ALA A 361      55.585   1.111  17.828  1.00 85.71           C
ATOM   2591  O   ALA A 361      54.927   0.484  18.692  1.00 68.19           O
ATOM   2592  N   ASP A 362      55.163   1.331  16.580  1.00 76.94           N
ATOM   2593  CA  ASP A 362      53.820   1.010  16.193  1.00 76.96           C
ATOM   2594  CB  ASP A 362      53.570   1.321  14.715  1.00 86.26           C
ATOM   2595  CG  ASP A 362      52.085   1.135  14.300  1.00 98.64           C
ATOM   2596  OD1 ASP A 362      51.408   0.268  14.902  1.00106.82           O
ATOM   2597  OD2 ASP A 362      51.594   1.836  13.367  1.00 91.77           O
ATOM   2598  C   ASP A 362      53.692  -0.460  16.491  1.00 76.47           C
ATOM   2599  O   ASP A 362      54.467  -1.255  15.942  1.00 79.04           O
ATOM   2600  N   PRO A 363      52.763  -0.822  17.407  1.00 73.98           N
ATOM   2601  CA  PRO A 363      52.518  -2.208  17.796  1.00 76.02           C
ATOM   2602  CB  PRO A 363      51.949  -2.071  19.206  1.00 72.67           C
ATOM   2603  CG  PRO A 363      51.198  -0.811  19.141  1.00 71.97           C
ATOM   2604  CD  PRO A 363      51.945   0.098  18.211  1.00 70.82           C
ATOM   2605  C   PRO A 363      51.529  -2.950  16.898  1.00 74.46           C
ATOM   2606  O   PRO A 363      51.231  -4.117  17.152  1.00 78.09           O
ATOM   2607  N   SER A 364      51.030  -2.304  15.851  1.00 72.62           N
ATOM   2608  CA  SER A 364      50.188  -3.008  14.891  1.00 72.77           C
ATOM   2609  CB  SER A 364      49.954  -2.165  13.639  1.00 72.56           C
ATOM   2610  OG  SER A 364      49.536  -0.856  13.970  1.00 67.74           O
ATOM   2611  C   SER A 364      50.824  -4.332  14.495  1.00 71.70           C
ATOM   2612  O   SER A 364      52.070  -4.488  14.439  1.00 69.46           O
ATOM   2613  N   PHE A 365      49.955  -5.288  14.227  1.00 69.47           N
ATOM   2614  CA  PHE A 365      50.388  -6.604  13.786  1.00 80.71           C
ATOM   2615  CB  PHE A 365      51.238  -6.490  12.503  1.00 87.01           C
ATOM   2616  CG  PHE A 365      50.522  -5.785  11.373  1.00 87.97           C
ATOM   2617  CD1 PHE A 365      49.627  -6.477  10.547  1.00 87.68           C
ATOM   2618  CE1 PHE A 365      48.956  -5.832   9.526  1.00 84.74           C
ATOM   2619  CZ  PHE A 365      49.166  -4.481   9.324  1.00 87.23           C
ATOM   2620  CE2 PHE A 365      50.047  -3.789  10.137  1.00 82.09           C
ATOM   2621  CD2 PHE A 365      50.714  -4.438  11.154  1.00 81.83           C
ATOM   2622  C   PHE A 365      51.104  -7.422  14.868  1.00 83.65           C
ATOM   2623  O   PHE A 365      51.805  -8.376  14.548  1.00 88.99           O
ATOM   2624  N   SER A 366      50.891  -7.081  16.145  1.00 82.27           N
ATOM   2625  CA  SER A 366      51.466  -7.853  17.243  1.00 70.86           C
ATOM   2626  CB  SER A 366      51.423  -7.102  18.551  1.00 70.25           C
ATOM   2627  OG  SER A 366      52.510  -6.204  18.580  1.00 77.60           O
ATOM   2628  C   SER A 366      50.721  -9.129  17.382  1.00 69.55           C
ATOM   2629  O   SER A 366      51.279 -10.186  17.107  1.00 72.60           O
ATOM   2630  N   PHE A 367      49.451  -9.043  17.765  1.00 69.68           N
ATOM   2631  CA  PHE A 367      48.636 -10.266  17.921  1.00 71.43           C
ATOM   2632  CB  PHE A 367      47.233  -9.955  18.443  1.00 66.14           C
ATOM   2633  CG  PHE A 367      46.469 -11.173  18.838  1.00 61.11           C
ATOM   2634  CD1 PHE A 367      46.691 -11.759  20.061  1.00 60.82           C
ATOM   2635  CE1 PHE A 367      46.005 -12.899  20.434  1.00 63.92           C
ATOM   2636  CZ  PHE A 367      45.067 -13.457  19.582  1.00 62.20           C
ATOM   2637  CE2 PHE A 367      44.838 -12.877  18.354  1.00 63.87           C
ATOM   2638  CD2 PHE A 367      45.545 -11.744  17.981  1.00 62.45           C
ATOM   2639  C   PHE A 367      48.528 -11.157  16.667  1.00 70.77           C
ATOM   2640  O   PHE A 367      48.266 -12.354  16.799  1.00 61.08           O
ATOM   2641  N   PRO A 368      48.698 -10.574  15.459  1.00 78.17           N
ATOM   2642  CA  PRO A 368      48.775 -11.396  14.256  1.00 80.36           C
ATOM   2643  CB  PRO A 368      48.857 -10.351  13.146  1.00 85.22           C
ATOM   2644  CG  PRO A 368      47.976  -9.272  13.652  1.00 84.05           C
ATOM   2645  CD  PRO A 368      48.353  -9.183  15.109  1.00 81.57           C
ATOM   2646  C   PRO A 368      49.981 -12.312  14.225  1.00 72.76           C
ATOM   2647  O   PRO A 368      49.850 -13.471  13.851  1.00 65.97           O
ATOM   2648  N   VAL A 369      51.134 -11.783  14.621  1.00 75.59           N
ATOM   2649  CA  VAL A 369      52.365 -12.576  14.739  1.00 82.16           C
ATOM   2650  CB  VAL A 369      53.610 -11.688  15.022  1.00 83.14           C
ATOM   2651  CG1 VAL A 369      54.833 -12.545  15.259  1.00 82.52           C
ATOM   2652  CG2 VAL A 369      53.891 -10.745  13.855  1.00 88.24           C
ATOM   2653  C   VAL A 369      52.201 -13.617  15.854  1.00 80.96           C
ATOM   2654  O   VAL A 369      52.433 -14.817  15.656  1.00 77.24           O
ATOM   2655  N   TYR A 370      51.779 -13.143  17.016  1.00 76.90           N
ATOM   2656  CA  TYR A 370      51.575 -13.992  18.167  1.00 77.14           C
ATOM   2657  CB  TYR A 370      51.136 -13.120  19.330  1.00 83.28           C
ATOM   2658  CG  TYR A 370      51.005 -13.782  20.682  1.00 96.22           C
ATOM   2659  CD1 TYR A 370      52.115 -14.247  21.388  1.00 88.59           C
ATOM   2660  CE1 TYR A 370      51.960 -14.828  22.643  1.00 93.21           C
ATOM   2661  CZ  TYR A 370      50.684 -14.921  23.217  1.00100.89           C
ATOM   2662  OH  TYR A 370      50.439 -15.474  24.456  1.00 99.53           O
ATOM   2663  CE2 TYR A 370      49.592 -14.445  22.541  1.00109.88           C
ATOM   2664  CD2 TYR A 370      49.753 -13.876  21.292  1.00112.58           C
ATOM   2665  C   TYR A 370      50.575 -15.110  17.864  1.00 77.86           C
ATOM   2666  O   TYR A 370      50.848 -16.255  18.178  1.00 93.76           O
ATOM   2667  N   ALA A 371      49.454 -14.816  17.214  1.00 74.64           N
ATOM   2668  CA  ALA A 371      48.463 -15.869  16.938  1.00 78.14           C
ATOM   2669  CB  ALA A 371      47.081 -15.296  16.705  1.00 82.67           C
ATOM   2670  C   ALA A 371      48.840 -16.746  15.773  1.00 80.58           C
ATOM   2671  O   ALA A 371      48.368 -17.879  15.691  1.00 89.50           O
ATOM   2672  N   ALA A 372      49.658 -16.230  14.860  1.00 82.84           N
ATOM   2673  CA  ALA A 372      50.207 -17.066  13.781  1.00 82.15           C
ATOM   2674  CB  ALA A 372      50.901 -16.222  12.719  1.00 78.70           C
ATOM   2675  C   ALA A 372      51.167 -18.121  14.352  1.00 78.67           C
ATOM   2676  O   ALA A 372      51.092 -19.294  13.970  1.00 71.21           O
ATOM   2677  N   VAL A 373      52.041 -17.726  15.283  1.00 75.13           N
ATOM   2678  CA  VAL A 373      53.003 -18.692  15.831  1.00 76.13           C
ATOM   2679  CB  VAL A 373      54.089 -18.097  16.755  1.00 75.17           C
ATOM   2680  CG1 VAL A 373      55.018 -19.214  17.215  1.00 74.31           C
ATOM   2681  CG2 VAL A 373      54.922 -17.028  16.058  1.00 76.02           C
ATOM   2682  C   VAL A 373      52.284 -19.759  16.630  1.00 74.35           C
ATOM   2683  O   VAL A 373      52.717 -20.931  16.652  1.00 70.59           O
ATOM   2684  N   TYR A 374      51.199 -19.356  17.290  1.00 69.30           N
ATOM   2685  CA  TYR A 374      50.440 -20.301  18.095  1.00 75.28           C
ATOM   2686  CB  TYR A 374      49.574 -19.579  19.125  1.00 75.79           C
ATOM   2687  CG  TYR A 374      50.299 -19.410  20.434  1.00 85.40           C
ATOM   2688  CD1 TYR A 374      51.261 -18.404  20.609  1.00 93.68           C
ATOM   2689  CE1 TYR A 374      51.951 -18.259  21.806  1.00 93.76           C
ATOM   2690  CZ  TYR A 374      51.682 -19.132  22.857  1.00 99.64           C
ATOM   2691  OH  TYR A 374      52.355 -19.021  24.062  1.00 89.68           O
ATOM   2692  CE2 TYR A 374      50.736 -20.138  22.699  1.00102.10           C
ATOM   2693  CD2 TYR A 374      50.059 -20.275  21.490  1.00 93.08           C
ATOM   2694  C   TYR A 374      49.627 -21.268  17.225  1.00 77.49           C
ATOM   2695  O   TYR A 374      49.591 -22.486  17.485  1.00 78.65           O
ATOM   2696  N   ALA A 375      49.009 -20.754  16.172  1.00 67.98           N
ATOM   2697  CA  ALA A 375      48.198 -21.612  15.355  1.00 65.72           C
ATOM   2698  CB  ALA A 375      47.522 -20.813  14.272  1.00 67.74           C
ATOM   2699  C   ALA A 375      49.047 -22.749  14.779  1.00 68.75           C
ATOM   2700  O   ALA A 375      48.601 -23.887  14.740  1.00 70.03           O
ATOM   2701  N   ILE A 376      50.280 -22.451  14.367  1.00 76.91           N
ATOM   2702  CA  ILE A 376      51.192 -23.487  13.823  1.00 82.43           C
ATOM   2703  CB  ILE A 376      52.493 -22.879  13.232  1.00 83.73           C
ATOM   2704  CG1 ILE A 376      52.302 -22.572  11.755  1.00 84.91           C
ATOM   2705  CD1 ILE A 376      53.361 -21.641  11.192  1.00 90.18           C
ATOM   2706  CG2 ILE A 376      53.684 -23.824  13.351  1.00 83.76           C
ATOM   2707  C   ILE A 376      51.540 -24.499  14.903  1.00 78.54           C
ATOM   2708  O   ILE A 376      51.575 -25.702  14.649  1.00 62.18           O
ATOM   2709  N   ALA A 377      51.806 -23.983  16.099  1.00 82.68           N
ATOM   2710  CA  ALA A 377      52.125 -24.815  17.248  1.00 88.46           C
ATOM   2711  CB  ALA A 377      52.491 -23.941  18.446  1.00 86.33           C
ATOM   2712  C   ALA A 377      50.944 -25.742  17.576  1.00 88.12           C
ATOM   2713  O   ALA A 377      51.096 -26.972  17.649  1.00 84.04           O
ATOM   2714  N   HIS A 378      49.763 -25.160  17.739  1.00 80.67           N
ATOM   2715  CA  HIS A 378      48.601 -25.967  18.018  1.00 84.49           C
ATOM   2716  CB  HIS A 378      47.386 -25.098  18.243  1.00 84.69           C
ATOM   2717  CG  HIS A 378      47.357 -24.465  19.590  1.00 82.68           C
ATOM   2718  ND1 HIS A 378      46.862 -25.113  20.700  1.00 81.98           N
ATOM   2719  CE1 HIS A 378      46.968 -24.319  21.751  1.00 80.58           C
ATOM   2720  NE2 HIS A 378      47.504 -23.179  21.359  1.00 83.23           N
ATOM   2721  CD2 HIS A 378      47.755 -23.243  20.010  1.00 83.47           C
ATOM   2722  C   HIS A 378      48.317 -26.982  16.922  1.00 92.95           C
ATOM   2723  O   HIS A 378      47.783 -28.044  17.216  1.00117.66           O
ATOM   2724  N   ALA A 379      48.664 -26.683  15.672  1.00 84.42           N
ATOM   2725  CA  ALA A 379      48.500 -27.677  14.617  1.00 79.51           C
ATOM   2726  CB  ALA A 379      48.720 -27.066  13.264  1.00 83.75           C
ATOM   2727  C   ALA A 379      49.463 -28.826  14.814  1.00 75.22           C
ATOM   2728  O   ALA A 379      49.135 -29.960  14.523  1.00 72.84           O
ATOM   2729  N   LEU A 380      50.655 -28.522  15.306  1.00 81.21           N
ATOM   2730  CA  LEU A 380      51.701 -29.531  15.506  1.00 86.07           C
ATOM   2731  CB  LEU A 380      53.065 -28.863  15.746  1.00 85.01           C
ATOM   2732  CG  LEU A 380      54.236 -29.767  16.115  1.00 85.08           C
ATOM   2733  CD1 LEU A 380      54.584 -30.704  14.968  1.00 85.19           C
ATOM   2734  CD2 LEU A 380      55.441 -28.930  16.503  1.00 89.78           C
ATOM   2735  C   LEU A 380      51.340 -30.370  16.696  1.00 89.45           C
ATOM   2736  O   LEU A 380      51.394 -31.601  16.647  1.00 92.85           O
ATOM   2737  N   HIS A 381      50.979 -29.678  17.771  1.00 93.24           N
ATOM   2738  CA  HIS A 381      50.528 -30.318  18.989  1.00 92.51           C
ATOM   2739  CB  HIS A 381      49.837 -29.312  19.873  1.00 85.75           C
ATOM   2740  CG  HIS A 381      49.553 -29.814  21.246  1.00 91.29           C
ATOM   2741  ND1 HIS A 381      50.537 -29.986  22.192  1.00 99.53           N
ATOM   2742  CE1 HIS A 381      49.998 -30.410  23.321  1.00 99.10           C
ATOM   2743  NE2 HIS A 381      48.696 -30.520  23.138  1.00102.23           N
ATOM   2744  CD2 HIS A 381      48.391 -30.148  21.849  1.00100.01           C
ATOM   2745  C   HIS A 381      49.566 -31.425  18.641  1.00101.92           C
ATOM   2746  O   HIS A 381      49.831 -32.590  18.918  1.00126.20           O
ATOM   2747  N   ASN A 382      48.478 -31.065  17.973  1.00 97.49           N
ATOM   2748  CA  ASN A 382      47.455 -32.035  17.621  1.00 98.95           C
ATOM   2749  CB  ASN A 382      46.204 -31.327  17.102  1.00103.97           C
ATOM   2750  CG  ASN A 382      45.553 -30.439  18.164  1.00110.60           C
ATOM   2751  OD1 ASN A 382      45.176 -30.910  19.255  1.00102.47           O
ATOM   2752  ND2 ASN A 382      45.417 -29.140  17.850  1.00108.86           N
ATOM   2753  C   ASN A 382      47.951 -33.101  16.639  1.00 99.12           C
ATOM   2754  O   ASN A 382      47.844 -34.282  16.936  1.00 98.97           O
ATOM   2755  N   THR A 383      48.520 -32.707  15.501  1.00106.86           N
ATOM   2756  CA  THR A 383      49.091 -33.680  14.545  1.00111.61           C
ATOM   2757  CB  THR A 383      49.896 -32.974  13.427  1.00113.76           C
ATOM   2758  OG1 THR A 383      48.990 -32.363  12.505  1.00121.13           O
ATOM   2759  CG2 THR A 383      50.765 -33.948  12.651  1.00115.09           C
ATOM   2760  C   THR A 383      49.963 -34.737  15.249  1.00113.43           C
ATOM   2761  O   THR A 383      49.866 -35.931  14.943  1.00108.80           O
ATOM   2762  N   LEU A 384      50.787 -34.303  16.205  1.00110.23           N
ATOM   2763  CA  LEU A 384      51.596 -35.232  17.008  1.00108.68           C
ATOM   2764  CB  LEU A 384      52.750 -34.494  17.695  1.00104.29           C
ATOM   2765  CG  LEU A 384      53.851 -33.928  16.806  1.00105.96           C
ATOM   2766  CD1 LEU A 384      54.948 -33.391  17.707  1.00106.84           C
ATOM   2767  CD2 LEU A 384      54.398 -34.950  15.816  1.00101.77           C
ATOM   2768  C   LEU A 384      50.784 -35.967  18.081  1.00108.38           C
ATOM   2769  O   LEU A 384      51.357 -36.677  18.912  1.00104.35           O
ATOM   2770  N   ARG A 385      49.464 -35.789  18.067  1.00107.38           N
ATOM   2771  CA  ARG A 385      48.563 -36.361  19.069  1.00109.05           C
ATOM   2772  CB  ARG A 385      48.319 -37.851  18.775  1.00118.14           C
ATOM   2773  CG  ARG A 385      47.717 -38.079  17.399  1.00126.83           C
ATOM   2774  CD  ARG A 385      47.183 -39.485  17.174  1.00139.27           C
ATOM   2775  NE  ARG A 385      46.770 -39.654  15.775  1.00161.56           N
ATOM   2776  CZ  ARG A 385      46.317 -40.783  15.225  1.00178.07           C
ATOM   2777  NH1 ARG A 385      46.187 -41.900  15.941  1.00177.63           N
ATOM   2778  NH2 ARG A 385      45.984 -40.792  13.935  1.00188.00           N
ATOM   2779  C   ARG A 385      49.059 -36.137  20.500  1.00 97.37           C
ATOM   2780  O   ARG A 385      48.973 -37.020  21.338  1.00 85.95           O
ATOM   2781  N   CYS A 386      49.576 -34.944  20.773  1.00 99.25           N
ATOM   2782  CA  CYS A 386      50.040 -34.617  22.114  1.00103.49           C
ATOM   2783  CB  CYS A 386      50.634 -33.206  22.203  1.00104.00           C
ATOM   2784  SG  CYS A 386      52.245 -32.975  21.418  1.00121.82           S
ATOM   2785  C   CYS A 386      48.887 -34.723  23.097  1.00106.06           C
ATOM   2786  O   CYS A 386      47.764 -34.295  22.815  1.00 97.66           O
ATOM   2787  N   GLY A 387      49.182 -35.321  24.245  1.00111.14           N
ATOM   2788  CA  GLY A 387      48.317 -35.233  25.400  1.00112.32           C
ATOM   2789  C   GLY A 387      48.593 -33.927  26.111  1.00114.33           C
ATOM   2790  O   GLY A 387      49.093 -32.969  25.513  1.00107.98           O
ATOM   2791  N   SER A 388      48.267 -33.887  27.394  1.00124.10           N
ATOM   2792  CA  SER A 388      48.436 -32.668  28.166  1.00137.79           C
ATOM   2793  CB  SER A 388      47.419 -32.603  29.322  1.00132.38           C
ATOM   2794  OG  SER A 388      47.774 -33.440  30.409  1.00124.66           O
ATOM   2795  C   SER A 388      49.876 -32.535  28.676  1.00151.59           C
ATOM   2796  O   SER A 388      50.302 -31.434  29.026  1.00170.51           O
ATOM   2797  N   ASP A 389      50.627 -33.639  28.700  1.00147.76           N
ATOM   2798  CA  ASP A 389      51.943 -33.646  29.354  1.00147.24           C
ATOM   2799  CB  ASP A 389      51.755 -33.911  30.851  1.00144.54           C
ATOM   2800  CG  ASP A 389      50.734 -35.015  31.128  1.00158.02           C
ATOM   2801  OD1 ASP A 389      49.946 -35.342  30.210  1.00162.46           O
ATOM   2802  OD2 ASP A 389      50.710 -35.554  32.262  1.00154.53           O
ATOM   2803  C   ASP A 389      52.993 -34.612  28.774  1.00160.34           C
ATOM   2804  O   ASP A 389      54.013 -34.859  29.420  1.00167.60           O
ATOM   2805  N   ARG A 390      52.756 -35.155  27.577  1.00164.80           N
ATOM   2806  CA  ARG A 390      53.826 -35.777  26.771  1.00162.15           C
ATOM   2807  CB  ARG A 390      54.252 -37.154  27.302  1.00152.34           C
ATOM   2808  CG  ARG A 390      53.627 -38.352  26.591  1.00160.53           C
ATOM   2809  CD  ARG A 390      54.210 -39.666  27.079  1.00170.81           C
ATOM   2810  NE  ARG A 390      54.610 -39.594  28.484  1.00185.90           N
ATOM   2811  CZ  ARG A 390      53.772 -39.581  29.519  1.00197.07           C
ATOM   2812  NH1 ARG A 390      52.454 -39.635  29.332  1.00210.90           N
ATOM   2813  NH2 ARG A 390      54.256 -39.505  30.755  1.00195.25           N
ATOM   2814  C   ARG A 390      53.370 -35.882  25.323  1.00159.79           C
ATOM   2815  O   ARG A 390      52.176 -35.768  25.036  1.00156.27           O
ATOM   2816  N   CYS A 391      54.328 -36.108  24.425  1.00157.45           N
ATOM   2817  CA  CYS A 391      54.061 -36.158  22.988  1.00152.68           C
ATOM   2818  CB  CYS A 391      54.476 -34.823  22.327  1.00159.29           C
ATOM   2819  SG  CYS A 391      53.622 -33.301  22.884  1.00141.24           S
ATOM   2820  C   CYS A 391      54.829 -37.338  22.369  1.00134.30           C
ATOM   2821  O   CYS A 391      56.053 -37.392  22.487  1.00123.10           O
ATOM   2822  N   PRO A 392      54.113 -38.295  21.734  1.00128.09           N
ATOM   2823  CA  PRO A 392      54.735 -39.465  21.092  1.00139.48           C
ATOM   2824  CB  PRO A 392      53.581 -40.047  20.274  1.00132.25           C
ATOM   2825  CG  PRO A 392      52.385 -39.765  21.118  1.00123.13           C
ATOM   2826  CD  PRO A 392      52.643 -38.428  21.762  1.00123.18           C
ATOM   2827  C   PRO A 392      55.951 -39.150  20.199  1.00149.53           C
ATOM   2828  O   PRO A 392      55.802 -38.494  19.170  1.00146.97           O
ATOM   2829  N   LYS A 393      57.126 -39.661  20.583  1.00163.89           N
ATOM   2830  CA  LYS A 393      58.425 -39.160  20.083  1.00169.60           C
ATOM   2831  CB  LYS A 393      59.493 -39.294  21.180  1.00165.29           C
ATOM   2832  CG  LYS A 393      59.143 -38.607  22.499  1.00163.62           C
ATOM   2833  CD  LYS A 393      59.086 -37.087  22.389  1.00153.66           C
ATOM   2834  CE  LYS A 393      60.462 -36.486  22.138  1.00152.68           C
ATOM   2835  NZ  LYS A 393      60.451 -34.996  22.185  1.00146.70           N
ATOM   2836  C   LYS A 393      58.954 -39.809  18.794  1.00173.90           C
ATOM   2837  O   LYS A 393      58.568 -40.930  18.437  1.00179.55           O
ATOM   2838  N   ASN A 394      59.841 -39.071  18.113  1.00170.06           N
ATOM   2839  CA  ASN A 394      60.504 -39.502  16.867  1.00163.33           C
ATOM   2840  CB  ASN A 394      61.064 -40.935  17.031  1.00165.25           C
ATOM   2841  CG  ASN A 394      62.404 -41.143  16.336  1.00167.31           C
ATOM   2842  OD1 ASN A 394      62.554 -42.054  15.516  1.00166.86           O
ATOM   2843  ND2 ASN A 394      63.392 -40.318  16.680  1.00166.52           N
ATOM   2844  C   ASN A 394      59.634 -39.382  15.588  1.00151.35           C
ATOM   2845  O   ASN A 394      60.119 -39.609  14.479  1.00140.46           O
ATOM   2846  N   ILE A 395      58.372 -38.977  15.740  1.00150.19           N
ATOM   2847  CA  ILE A 395      57.394 -39.022  14.648  1.00147.96           C
ATOM   2848  CB  ILE A 395      55.942 -38.813  15.173  1.00136.93           C
ATOM   2849  CG1 ILE A 395      55.522 -39.953  16.125  1.00137.64           C
ATOM   2850  CD1 ILE A 395      55.372 -41.321  15.478  1.00143.82           C
ATOM   2851  CG2 ILE A 395      54.947 -38.681  14.022  1.00127.31           C
ATOM   2852  C   ILE A 395      57.722 -37.992  13.555  1.00154.60           C
ATOM   2853  O   ILE A 395      57.879 -36.797  13.833  1.00151.95           O
ATOM   2854  N   THR A 396      57.837 -38.483  12.319  1.00155.61           N
ATOM   2855  CA  THR A 396      58.016 -37.641  11.136  1.00140.19           C
ATOM   2856  CB  THR A 396      58.248 -38.496   9.871  1.00147.14           C
ATOM   2857  OG1 THR A 396      59.478 -39.218   9.998  1.00161.15           O
ATOM   2858  CG2 THR A 396      58.294 -37.635   8.599  1.00148.47           C
ATOM   2859  C   THR A 396      56.769 -36.817  10.915  1.00122.09           C
ATOM   2860  O   THR A 396      55.649 -37.324  11.065  1.00122.04           O
ATOM   2861  N   VAL A 397      56.961 -35.551  10.558  1.00105.22           N
ATOM   2862  CA  VAL A 397      55.842 -34.689  10.221  1.00110.90           C
ATOM   2863  CB  VAL A 397      55.616 -33.623  11.292  1.00108.43           C
ATOM   2864  CG1 VAL A 397      54.540 -32.649  10.845  1.00103.44           C
ATOM   2865  CG2 VAL A 397      55.230 -34.274  12.611  1.00112.74           C
ATOM   2866  C   VAL A 397      56.058 -33.991   8.886  1.00117.64           C
ATOM   2867  O   VAL A 397      57.046 -33.277   8.715  1.00122.16           O
ATOM   2868  N   HIS A 398      55.115 -34.194   7.963  1.00120.86           N
ATOM   2869  CA  HIS A 398      55.102 -33.527   6.665  1.00127.76           C
ATOM   2870  CB  HIS A 398      54.504 -34.428   5.576  1.00141.58           C
ATOM   2871  CG  HIS A 398      55.138 -35.780   5.470  1.00146.21           C
ATOM   2872  ND1 HIS A 398      56.503 -35.962   5.379  1.00147.64           N
ATOM   2873  CE1 HIS A 398      56.764 -37.253   5.288  1.00145.84           C
ATOM   2874  NE2 HIS A 398      55.619 -37.912   5.295  1.00141.89           N
ATOM   2875  CD2 HIS A 398      54.586 -37.015   5.400  1.00138.49           C
ATOM   2876  C   HIS A 398      54.231 -32.274   6.767  1.00124.45           C
ATOM   2877  O   HIS A 398      53.120 -32.337   7.306  1.00116.06           O
ATOM   2878  N   PRO A 399      54.711 -31.136   6.232  1.00118.20           N
ATOM   2879  CA  PRO A 399      53.938 -29.901   6.315  1.00110.65           C
ATOM   2880  CB  PRO A 399      54.645 -28.992   5.311  1.00108.81           C
ATOM   2881  CG  PRO A 399      56.066 -29.427   5.376  1.00109.00           C
ATOM   2882  CD  PRO A 399      56.016 -30.915   5.580  1.00115.71           C
ATOM   2883  C   PRO A 399      52.461 -30.070   5.966  1.00116.44           C
ATOM   2884  O   PRO A 399      51.615 -29.535   6.674  1.00122.64           O
ATOM   2885  N   HIS A 400      52.153 -30.831   4.913  1.00128.18           N
ATOM   2886  CA  HIS A 400      50.755 -31.042   4.487  1.00127.52           C
ATOM   2887  CB  HIS A 400      50.666 -31.987   3.270  1.00126.81           C
ATOM   2888  CG  HIS A 400      50.892 -33.428   3.604  1.00140.96           C
ATOM   2889  ND1 HIS A 400      49.890 -34.253   4.072  1.00150.22           N
ATOM   2890  CE1 HIS A 400      50.381 -35.462   4.285  1.00152.40           C
ATOM   2891  NE2 HIS A 400      51.666 -35.450   3.977  1.00150.03           N
ATOM   2892  CD2 HIS A 400      52.010 -34.190   3.547  1.00144.79           C
ATOM   2893  C   HIS A 400      49.856 -31.550   5.628  1.00113.91           C
ATOM   2894  O   HIS A 400      48.666 -31.250   5.639  1.00 95.26           O
ATOM   2895  N   MET A 401      50.433 -32.304   6.572  1.00113.43           N
ATOM   2896  CA  MET A 401      49.714 -32.780   7.768  1.00122.24           C
ATOM   2897  CB  MET A 401      50.489 -33.894   8.487  1.00140.62           C
ATOM   2898  CG  MET A 401      50.723 -35.161   7.673  1.00154.55           C
ATOM   2899  SD  MET A 401      51.083 -36.605   8.705  1.00167.05           S
ATOM   2900  CE  MET A 401      52.790 -36.374   9.188  1.00145.46           C
ATOM   2901  C   MET A 401      49.430 -31.657   8.774  1.00114.27           C
ATOM   2902  O   MET A 401      48.407 -31.692   9.473  1.00109.07           O
ATOM   2903  N   ILE A 402      50.337 -30.681   8.865  1.00 96.66           N
ATOM   2904  CA  ILE A 402      50.057 -29.457   9.617  1.00 89.28           C
ATOM   2905  CB  ILE A 402      51.272 -28.512   9.710  1.00 93.46           C
ATOM   2906  CG1 ILE A 402      52.429 -29.142  10.498  1.00 98.79           C
ATOM   2907  CD1 ILE A 402      52.197 -29.269  11.990  1.00 98.11           C
ATOM   2908  CG2 ILE A 402      50.875 -27.195  10.360  1.00 90.56           C
ATOM   2909  C   ILE A 402      48.930 -28.682   8.943  1.00 86.77           C
ATOM   2910  O   ILE A 402      47.998 -28.251   9.611  1.00 82.63           O
ATOM   2911  N   LEU A 403      49.009 -28.497   7.625  1.00 91.02           N
ATOM   2912  CA  LEU A 403      47.991 -27.715   6.935  1.00 94.25           C
ATOM   2913  CB  LEU A 403      48.130 -27.804   5.410  1.00 86.92           C
ATOM   2914  CG  LEU A 403      47.111 -26.933   4.626  1.00 84.28           C
ATOM   2915  CD1 LEU A 403      47.035 -25.524   5.188  1.00 77.55           C
ATOM   2916  CD2 LEU A 403      47.420 -26.870   3.132  1.00 82.91           C
ATOM   2917  C   LEU A 403      46.589 -28.158   7.376  1.00104.72           C
ATOM   2918  O   LEU A 403      45.794 -27.329   7.847  1.00 98.11           O
ATOM   2919  N   GLU A 404      46.304 -29.458   7.245  1.00104.54           N
ATOM   2920  CA  GLU A 404      44.998 -30.011   7.624  1.00104.63           C
ATOM   2921  CB  GLU A 404      45.010 -31.549   7.642  1.00115.43           C
ATOM   2922  CG  GLU A 404      44.480 -32.214   6.376  1.00125.86           C
ATOM   2923  CD  GLU A 404      45.555 -32.938   5.583  1.00143.47           C
ATOM   2924  OE1 GLU A 404      46.202 -33.841   6.154  1.00156.61           O
ATOM   2925  OE2 GLU A 404      45.745 -32.623   4.386  1.00156.81           O
ATOM   2926  C   GLU A 404      44.537 -29.502   8.985  1.00 97.98           C
ATOM   2927  O   GLU A 404      43.398 -29.080   9.127  1.00 81.31           O
ATOM   2928  N   GLU A 405      45.427 -29.552   9.975  1.00104.48           N
ATOM   2929  CA  GLU A 405      45.092 -29.145  11.357  1.00106.27           C
ATOM   2930  CB  GLU A 405      46.184 -29.580  12.349  1.00106.50           C
ATOM   2931  CG  GLU A 405      45.895 -30.902  13.023  1.00110.61           C
ATOM   2932  CD  GLU A 405      44.507 -30.931  13.645  1.00121.30           C
ATOM   2933  OE1 GLU A 405      44.045 -29.882  14.165  1.00115.22           O
ATOM   2934  OE2 GLU A 405      43.867 -32.004  13.601  1.00131.73           O
ATOM   2935  C   GLU A 405      44.874 -27.651  11.513  1.00 98.98           C
ATOM   2936  O   GLU A 405      43.952 -27.207  12.203  1.00 92.55           O
ATOM   2937  N   LEU A 406      45.757 -26.890  10.890  1.00 91.95           N
ATOM   2938  CA  LEU A 406      45.674 -25.442  10.893  1.00 99.44           C
ATOM   2939  CB  LEU A 406      46.722 -24.875   9.928  1.00106.60           C
ATOM   2940  CG  LEU A 406      48.071 -24.450  10.481  1.00101.52           C
ATOM   2941  CD1 LEU A 406      48.867 -23.881   9.320  1.00107.25           C
ATOM   2942  CD2 LEU A 406      47.931 -23.430  11.602  1.00 92.24           C
ATOM   2943  C   LEU A 406      44.297 -24.859  10.504  1.00101.97           C
ATOM   2944  O   LEU A 406      43.826 -23.913  11.142  1.00 85.63           O
ATOM   2945  N   LYS A 407      43.697 -25.381   9.427  1.00102.71           N
ATOM   2946  CA  LYS A 407      42.405 -24.892   8.939  1.00 89.75           C
ATOM   2947  CB  LYS A 407      42.044 -25.544   7.614  1.00 92.43           C
ATOM   2948  CG  LYS A 407      43.015 -25.188   6.501  1.00 98.73           C
ATOM   2949  CD  LYS A 407      43.056 -26.241   5.404  1.00116.35           C
ATOM   2950  CE  LYS A 407      41.758 -26.293   4.607  1.00132.68           C
ATOM   2951  NZ  LYS A 407      41.419 -25.003   3.933  1.00139.98           N
ATOM   2952  C   LYS A 407      41.365 -25.192  10.001  1.00 91.23           C
ATOM   2953  O   LYS A 407      40.544 -24.327  10.333  1.00 89.71           O
ATOM   2954  N   LYS A 408      41.460 -26.396  10.579  1.00 91.80           N
ATOM   2955  CA  LYS A 408      40.690 -26.790  11.774  1.00 87.89           C
ATOM   2956  CB  LYS A 408      40.835 -28.301  12.030  1.00 87.49           C
ATOM   2957  CG  LYS A 408      40.074 -29.199  11.075  1.00 91.38           C
ATOM   2958  CD  LYS A 408      40.164 -30.663  11.492  1.00 96.74           C
ATOM   2959  CE  LYS A 408      41.537 -31.259  11.156  1.00108.63           C
ATOM   2960  NZ  LYS A 408      41.638 -32.738  11.372  1.00111.03           N
ATOM   2961  C   LYS A 408      41.054 -26.046  13.079  1.00 83.29           C
ATOM   2962  O   LYS A 408      40.707 -26.505  14.146  1.00 82.19           O
ATOM   2963  N   SER A 409      41.723 -24.903  13.019  1.00 87.29           N
ATOM   2964  CA  SER A 409      42.142 -24.213  14.242  1.00 85.96           C
ATOM   2965  CB  SER A 409      43.025 -23.007  13.914  1.00 93.72           C
ATOM   2966  OG  SER A 409      44.219 -23.399  13.247  1.00 97.67           O
ATOM   2967  C   SER A 409      40.948 -23.739  15.029  1.00 77.22           C
ATOM   2968  O   SER A 409      40.041 -23.166  14.465  1.00 74.11           O
ATOM   2969  N   ASN A 410      40.967 -23.993  16.334  1.00 84.41           N
ATOM   2970  CA  ASN A 410      39.919 -23.541  17.275  1.00 89.58           C
ATOM   2971  CB  ASN A 410      38.627 -24.377  17.152  1.00 87.69           C
ATOM   2972  CG  ASN A 410      37.543 -23.965  18.169  1.00 98.28           C
ATOM   2973  OD1 ASN A 410      37.618 -22.901  18.823  1.00 82.93           O
ATOM   2974  ND2 ASN A 410      36.513 -24.811  18.297  1.00111.46           N
ATOM   2975  C   ASN A 410      40.451 -23.604  18.713  1.00 88.73           C
ATOM   2976  O   ASN A 410      40.341 -24.625  19.388  1.00105.57           O
ATOM   2977  N   PHE A 411      41.028 -22.511  19.176  1.00 78.90           N
ATOM   2978  CA  PHE A 411      41.601 -22.462  20.503  1.00 83.64           C
ATOM   2979  CB  PHE A 411      43.027 -23.042  20.481  1.00 89.08           C
ATOM   2980  CG  PHE A 411      44.004 -22.255  19.642  1.00 87.45           C
ATOM   2981  CD1 PHE A 411      44.737 -21.225  20.194  1.00 85.37           C
ATOM   2982  CE1 PHE A 411      45.631 -20.499  19.424  1.00 85.79           C
ATOM   2983  CZ  PHE A 411      45.821 -20.810  18.095  1.00 81.95           C
ATOM   2984  CE2 PHE A 411      45.104 -21.839  17.533  1.00 86.70           C
ATOM   2985  CD2 PHE A 411      44.198 -22.557  18.303  1.00 91.55           C
ATOM   2986  C   PHE A 411      41.612 -21.006  20.959  1.00 88.41           C
ATOM   2987  O   PHE A 411      41.501 -20.115  20.123  1.00104.58           O
ATOM   2988  N   THR A 412      41.744 -20.759  22.262  1.00 80.56           N
ATOM   2989  CA  THR A 412      41.793 -19.397  22.777  1.00 77.68           C
ATOM   2990  CB  THR A 412      41.049 -19.240  24.093  1.00 87.17           C
ATOM   2991  OG1 THR A 412      41.658 -20.077  25.076  1.00 96.33           O
ATOM   2992  CG2 THR A 412      39.599 -19.618  23.946  1.00100.53           C
ATOM   2993  C   THR A 412      43.200 -18.999  23.087  1.00 77.82           C
ATOM   2994  O   THR A 412      44.010 -19.833  23.444  1.00 82.14           O
ATOM   2995  N   LEU A 413      43.461 -17.704  23.006  1.00 83.15           N
ATOM   2996  CA  LEU A 413      44.801 -17.154  23.158  1.00 82.95           C
ATOM   2997  CB  LEU A 413      45.548 -17.261  21.827  1.00 83.92           C
ATOM   2998  CG  LEU A 413      46.931 -16.595  21.772  1.00 94.94           C
ATOM   2999  CD1 LEU A 413      47.982 -17.454  22.466  1.00102.01           C
ATOM   3000  CD2 LEU A 413      47.358 -16.308  20.342  1.00 97.34           C
ATOM   3001  C   LEU A 413      44.668 -15.691  23.547  1.00 85.86           C
ATOM   3002  O   LEU A 413      44.488 -14.859  22.671  1.00 90.56           O
ATOM   3003  N   LEU A 414      44.743 -15.383  24.846  1.00 87.68           N
ATOM   3004  CA  LEU A 414      44.478 -14.017  25.387  1.00 89.51           C
ATOM   3005  CB  LEU A 414      45.454 -12.978  24.827  1.00 88.38           C
ATOM   3006  CG  LEU A 414      46.911 -13.422  24.779  1.00 95.36           C
ATOM   3007  CD1 LEU A 414      47.763 -12.244  24.340  1.00 88.69           C
ATOM   3008  CD2 LEU A 414      47.377 -14.002  26.115  1.00 99.33           C
ATOM   3009  C   LEU A 414      43.041 -13.507  25.193  1.00 92.66           C
ATOM   3010  O   LEU A 414      42.834 -12.406  24.656  1.00 78.80           O
ATOM   3011  N   ASN A 415      42.081 -14.308  25.678  1.00 99.95           N
ATOM   3012  CA  ASN A 415      40.630 -14.073  25.571  1.00 94.81           C
ATOM   3013  CB  ASN A 415      40.145 -12.920  26.489  1.00 93.71           C
ATOM   3014  CG  ASN A 415      39.854 -13.375  27.928  1.00108.67           C
ATOM   3015  OD1 ASN A 415      40.521 -12.950  28.865  1.00129.40           O
ATOM   3016  ND2 ASN A 415      38.848 -14.229  28.106  1.00111.00           N
ATOM   3017  C   ASN A 415      40.158 -13.863  24.140  1.00 99.42           C
ATOM   3018  O   ASN A 415      39.151 -13.185  23.929  1.00121.53           O
ATOM   3019  N   GLN A 416      40.863 -14.443  23.162  1.00 93.69           N
ATOM   3020  CA  GLN A 416      40.430 -14.388  21.752  1.00 96.19           C
ATOM   3021  CB  GLN A 416      41.413 -13.601  20.905  1.00 92.38           C
ATOM   3022  CG  GLN A 416      41.590 -12.162  21.313  1.00 90.19           C
ATOM   3023  CD  GLN A 416      42.245 -11.352  20.218  1.00 87.61           C
ATOM   3024  OE1 GLN A 416      41.727 -11.276  19.102  1.00 88.43           O
ATOM   3025  NE2 GLN A 416      43.384 -10.741  20.527  1.00 84.89           N
ATOM   3026  C   GLN A 416      40.393 -15.789  21.205  1.00 95.01           C
ATOM   3027  O   GLN A 416      41.298 -16.566  21.511  1.00 98.74           O
ATOM   3028  N   THR A 417      39.386 -16.116  20.392  1.00 88.01           N
ATOM   3029  CA  THR A 417      39.305 -17.466  19.816  1.00 94.09           C
ATOM   3030  CB  THR A 417      37.887 -18.077  19.890  1.00103.57           C
ATOM   3031  OG1 THR A 417      37.342 -17.903  21.211  1.00109.51           O
ATOM   3032  CG2 THR A 417      37.923 -19.587  19.536  1.00101.46           C
ATOM   3033  C   THR A 417      39.801 -17.481  18.374  1.00 90.83           C
ATOM   3034  O   THR A 417      39.324 -16.737  17.530  1.00101.51           O
ATOM   3035  N   VAL A 418      40.755 -18.360  18.113  1.00 88.14           N
ATOM   3036  CA  VAL A 418      41.491 -18.374  16.880  1.00 89.50           C
ATOM   3037  CB  VAL A 418      42.964 -18.770  17.155  1.00104.29           C
ATOM   3038  CG1 VAL A 418      43.725 -18.999  15.854  1.00115.49           C
ATOM   3039  CG2 VAL A 418      43.666 -17.715  18.010  1.00104.84           C
ATOM   3040  C   VAL A 418      40.860 -19.404  15.964  1.00 88.77           C
ATOM   3041  O   VAL A 418      41.022 -20.604  16.188  1.00 92.10           O
ATOM   3042  N   GLN A 419      40.140 -18.935  14.944  1.00 85.84           N
ATOM   3043  CA  GLN A 419      39.649 -19.797  13.853  1.00 84.09           C
ATOM   3044  CB  GLN A 419      38.157 -20.044  14.019  1.00 86.83           C
ATOM   3045  CG  GLN A 419      37.741 -20.667  15.340  1.00 93.31           C
ATOM   3046  CD  GLN A 419      36.290 -20.356  15.710  1.00112.74           C
ATOM   3047  OE1 GLN A 419      35.508 -19.871  14.879  1.00125.09           O
ATOM   3048  NE2 GLN A 419      35.922 -20.629  16.966  1.00113.76           N
ATOM   3049  C   GLN A 419      39.915 -19.156  12.472  1.00 82.06           C
ATOM   3050  O   GLN A 419      40.165 -17.952  12.371  1.00 86.26           O
ATOM   3051  N   PHE A 420      39.877 -19.951  11.408  1.00 77.61           N
ATOM   3052  CA  PHE A 420      39.973 -19.386  10.051  1.00 82.62           C
ATOM   3053  CB  PHE A 420      41.329 -19.713   9.372  1.00 78.38           C
ATOM   3054  CG  PHE A 420      42.519 -19.464  10.237  1.00 72.99           C
ATOM   3055  CD1 PHE A 420      43.102 -18.213  10.286  1.00 74.10           C
ATOM   3056  CE1 PHE A 420      44.208 -17.974  11.096  1.00 70.99           C
ATOM   3057  CZ  PHE A 420      44.737 -18.995  11.874  1.00 67.55           C
ATOM   3058  CE2 PHE A 420      44.161 -20.256  11.827  1.00 69.67           C
ATOM   3059  CD2 PHE A 420      43.063 -20.486  11.008  1.00 72.77           C
ATOM   3060  C   PHE A 420      38.829 -19.912   9.175  1.00 83.82           C
ATOM   3061  O   PHE A 420      38.544 -21.114   9.180  1.00 83.79           O
ATOM   3062  N   ASP A 421      38.197 -19.023   8.410  1.00 81.06           N
ATOM   3063  CA  ASP A 421      37.150 -19.435   7.480  1.00 89.77           C
ATOM   3064  CB  ASP A 421      36.331 -18.231   7.012  1.00 94.49           C
ATOM   3065  CG  ASP A 421      37.138 -17.241   6.180  1.00103.71           C
ATOM   3066  OD1 ASP A 421      38.008 -17.651   5.367  1.00109.90           O
ATOM   3067  OD2 ASP A 421      36.864 -16.032   6.334  1.00107.62           O
ATOM   3068  C   ASP A 421      37.745 -20.208   6.299  1.00 96.51           C
ATOM   3069  O   ASP A 421      38.966 -20.368   6.211  1.00 95.26           O
ATOM   3070  N   GLU A 422      36.896 -20.676   5.384  1.00100.48           N
ATOM   3071  CA  GLU A 422      37.367 -21.586   4.351  1.00106.61           C
ATOM   3072  CB  GLU A 422      36.203 -22.193   3.560  1.00118.66           C
ATOM   3073  CG  GLU A 422      36.575 -23.398   2.674  1.00138.08           C
ATOM   3074  CD  GLU A 422      37.195 -24.609   3.413  1.00143.45           C
ATOM   3075  OE1 GLU A 422      38.304 -24.500   4.001  1.00137.43           O
ATOM   3076  OE2 GLU A 422      36.586 -25.710   3.369  1.00138.21           O
ATOM   3077  C   GLU A 422      38.385 -20.938   3.416  1.00101.78           C
ATOM   3078  O   GLU A 422      39.143 -21.636   2.749  1.00108.44           O
ATOM   3079  N   ASN A 423      38.429 -19.613   3.386  1.00 94.65           N
ATOM   3080  CA  ASN A 423      39.401 -18.922   2.554  1.00 94.73           C
ATOM   3081  CB  ASN A 423      38.805 -17.613   2.082  1.00 89.12           C
ATOM   3082  CG  ASN A 423      37.515 -17.821   1.293  1.00 91.08           C
ATOM   3083  OD1 ASN A 423      37.478 -18.572   0.304  1.00 83.75           O
ATOM   3084  ND2 ASN A 423      36.448 -17.161   1.729  1.00 84.25           N
ATOM   3085  C   ASN A 423      40.765 -18.711   3.234  1.00109.25           C
ATOM   3086  O   ASN A 423      41.703 -18.150   2.624  1.00117.14           O
ATOM   3087  N   GLY A 424      40.884 -19.201   4.474  1.00108.42           N
ATOM   3088  CA  GLY A 424      42.090 -19.019   5.286  1.00103.84           C
ATOM   3089  C   GLY A 424      42.139 -17.658   5.970  1.00 99.48           C
ATOM   3090  O   GLY A 424      43.202 -17.236   6.444  1.00 95.62           O
ATOM   3091  N   ASP A 425      40.988 -16.973   6.015  1.00 91.87           N
ATOM   3092  CA  ASP A 425      40.859 -15.660   6.665  1.00 85.90           C
ATOM   3093  CB  ASP A 425      39.852 -14.765   5.924  1.00 82.40           C
ATOM   3094  CG  ASP A 425      40.394 -14.209   4.608  1.00 85.52           C
ATOM   3095  OD1 ASP A 425      41.612 -13.954   4.472  1.00 91.23           O
ATOM   3096  OD2 ASP A 425      39.580 -14.005   3.692  1.00 96.40           O
ATOM   3097  C   ASP A 425      40.432 -15.802   8.137  1.00 84.61           C
ATOM   3098  O   ASP A 425      39.730 -16.745   8.497  1.00 94.27           O
ATOM   3099  N   PRO A 426      40.836 -14.849   8.990  1.00 79.27           N
ATOM   3100  CA  PRO A 426      40.634 -14.997  10.412  1.00 83.41           C
ATOM   3101  CB  PRO A 426      41.808 -14.196  10.982  1.00 83.86           C
ATOM   3102  CG  PRO A 426      41.987 -13.077  10.013  1.00 79.43           C
ATOM   3103  CD  PRO A 426      41.463 -13.550   8.686  1.00 80.78           C
ATOM   3104  C   PRO A 426      39.281 -14.439  10.925  1.00 88.39           C
ATOM   3105  O   PRO A 426      38.911 -13.286  10.661  1.00 83.30           O
ATOM   3106  N   LYS A 427      38.567 -15.259  11.687  1.00 90.47           N
ATOM   3107  CA  LYS A 427      37.309 -14.852  12.296  1.00 91.90           C
ATOM   3108  CB  LYS A 427      36.376 -16.054  12.422  1.00 96.32           C
ATOM   3109  CG  LYS A 427      36.216 -16.844  11.125  1.00103.41           C
ATOM   3110  CD  LYS A 427      35.936 -18.329  11.350  1.00101.71           C
ATOM   3111  CE  LYS A 427      34.489 -18.613  11.718  1.00 95.49           C
ATOM   3112  NZ  LYS A 427      34.189 -20.042  11.450  1.00 97.61           N
ATOM   3113  C   LYS A 427      37.603 -14.275  13.677  1.00 94.46           C
ATOM   3114  O   LYS A 427      36.760 -14.363  14.583  1.00 84.61           O
ATOM   3115  N   PHE A 428      38.813 -13.719  13.839  1.00 87.26           N
ATOM   3116  CA  PHE A 428      39.182 -12.961  15.031  1.00 89.05           C
ATOM   3117  CB  PHE A 428      40.148 -13.747  15.932  1.00 87.54           C
ATOM   3118  CG  PHE A 428      41.470 -14.106  15.290  1.00 91.97           C
ATOM   3119  CD1 PHE A 428      42.589 -13.274  15.432  1.00 86.33           C
ATOM   3120  CE1 PHE A 428      43.815 -13.620  14.864  1.00 80.12           C
ATOM   3121  CZ  PHE A 428      43.944 -14.806  14.164  1.00 77.24           C
ATOM   3122  CE2 PHE A 428      42.852 -15.656  14.032  1.00 84.92           C
ATOM   3123  CD2 PHE A 428      41.624 -15.314  14.599  1.00 91.70           C
ATOM   3124  C   PHE A 428      39.764 -11.596  14.683  1.00 90.85           C
ATOM   3125  O   PHE A 428      40.122 -11.332  13.538  1.00104.82           O
ATOM   3126  N   GLY A 429      39.842 -10.727  15.683  1.00 88.26           N
ATOM   3127  CA  GLY A 429      40.384  -9.394  15.503  1.00 88.43           C
ATOM   3128  C   GLY A 429      39.271  -8.416  15.237  1.00 96.32           C
ATOM   3129  O   GLY A 429      38.311  -8.728  14.520  1.00102.98           O
ATOM   3130  N   SER A 430      39.378  -7.236  15.839  1.00 97.00           N
ATOM   3131  CA  SER A 430      38.456  -6.155  15.539  1.00 99.11           C
ATOM   3132  CB  SER A 430      37.773  -5.670  16.809  1.00104.60           C
ATOM   3133  OG  SER A 430      36.728  -6.561  17.175  1.00127.87           O
ATOM   3134  C   SER A 430      39.233  -5.034  14.902  1.00 98.91           C
ATOM   3135  O   SER A 430      40.464  -5.065  14.871  1.00101.91           O
ATOM   3136  N   LEU A 431      38.514  -4.059  14.364  1.00 95.20           N
ATOM   3137  CA  LEU A 431      39.120  -2.830  13.859  1.00 90.05           C
ATOM   3138  CB  LEU A 431      38.793  -2.615  12.379  1.00 85.08           C
ATOM   3139  CG  LEU A 431      39.405  -3.659  11.446  1.00 89.17           C
ATOM   3140  CD1 LEU A 431      38.618  -3.823  10.152  1.00 86.44           C
ATOM   3141  CD2 LEU A 431      40.868  -3.313  11.174  1.00 93.25           C
ATOM   3142  C   LEU A 431      38.511  -1.727  14.659  1.00 85.41           C
ATOM   3143  O   LEU A 431      37.345  -1.822  15.031  1.00106.43           O
ATOM   3144  N   SER A 432      39.275  -0.686  14.938  1.00 78.32           N
ATOM   3145  CA  SER A 432      38.711   0.470  15.622  1.00 83.29           C
ATOM   3146  CB  SER A 432      39.219   0.609  17.077  1.00 90.99           C
ATOM   3147  OG  SER A 432      40.632   0.499  17.194  1.00 97.01           O
ATOM   3148  C   SER A 432      38.972   1.733  14.859  1.00 72.39           C
ATOM   3149  O   SER A 432      39.949   1.853  14.142  1.00 67.47           O
ATOM   3150  N   VAL A 433      38.069   2.676  15.040  1.00 74.82           N
ATOM   3151  CA  VAL A 433      38.198   4.003  14.486  1.00 81.75           C
ATOM   3152  CB  VAL A 433      36.817   4.629  14.204  1.00 83.23           C
ATOM   3153  CG1 VAL A 433      36.986   6.022  13.609  1.00 86.39           C
ATOM   3154  CG2 VAL A 433      35.987   3.722  13.303  1.00 80.05           C
ATOM   3155  C   VAL A 433      38.927   4.890  15.495  1.00 83.37           C
ATOM   3156  O   VAL A 433      38.591   4.898  16.680  1.00 86.52           O
ATOM   3157  N   VAL A 434      39.898   5.656  15.015  1.00 81.73           N
ATOM   3158  CA  VAL A 434      40.692   6.515  15.870  1.00 73.93           C
ATOM   3159  CB  VAL A 434      42.119   5.977  16.037  1.00 77.41           C
ATOM   3160  CG1 VAL A 434      42.072   4.548  16.564  1.00 78.69           C
ATOM   3161  CG2 VAL A 434      42.884   6.019  14.718  1.00 81.44           C
ATOM   3162  C   VAL A 434      40.722   7.888  15.266  1.00 72.76           C
ATOM   3163  O   VAL A 434      40.303   8.086  14.127  1.00 75.85           O
ATOM   3164  N   PHE A 435      41.230   8.829  16.044  1.00 77.97           N
ATOM   3165  CA  PHE A 435      41.194  10.260  15.716  1.00 84.06           C
ATOM   3166  CB  PHE A 435      39.893  10.917  16.269  1.00 85.13           C
ATOM   3167  CG  PHE A 435      40.016  12.396  16.591  1.00 79.90           C
ATOM   3168  CD1 PHE A 435      40.288  13.340  15.589  1.00 77.98           C
ATOM   3169  CE1 PHE A 435      40.403  14.696  15.879  1.00 70.64           C
ATOM   3170  CZ  PHE A 435      40.249  15.126  17.173  1.00 71.04           C
ATOM   3171  CE2 PHE A 435      39.970  14.205  18.182  1.00 76.50           C
ATOM   3172  CD2 PHE A 435      39.847  12.848  17.890  1.00 77.26           C
ATOM   3173  C   PHE A 435      42.427  10.877  16.342  1.00 83.13           C
ATOM   3174  O   PHE A 435      42.582  10.881  17.570  1.00 93.66           O
ATOM   3175  N   TRP A 436      43.325  11.376  15.518  1.00 75.58           N
ATOM   3176  CA  TRP A 436      44.515  11.955  16.077  1.00 82.48           C
ATOM   3177  CB  TRP A 436      45.506  12.263  14.964  1.00 80.48           C
ATOM   3178  CG  TRP A 436      46.096  11.012  14.327  1.00 77.10           C
ATOM   3179  CD1 TRP A 436      45.748   9.719  14.581  1.00 75.71           C
ATOM   3180  NE1 TRP A 436      46.495   8.868  13.802  1.00 78.02           N
ATOM   3181  CE2 TRP A 436      47.334   9.608  13.012  1.00 73.41           C
ATOM   3182  CD2 TRP A 436      47.115  10.958  13.315  1.00 72.33           C
ATOM   3183  CE3 TRP A 436      47.864  11.925  12.641  1.00 70.66           C
ATOM   3184  CZ3 TRP A 436      48.792  11.517  11.707  1.00 71.40           C
ATOM   3185  CH2 TRP A 436      48.992  10.172  11.429  1.00 70.42           C
ATOM   3186  CZ2 TRP A 436      48.266   9.201  12.060  1.00 72.73           C
ATOM   3187  C   TRP A 436      44.102  13.203  16.859  1.00 88.89           C
ATOM   3188  O   TRP A 436      43.562  14.133  16.258  1.00 98.59           O
ATOM   3189  N   ASN A 437      44.307  13.201  18.190  1.00 91.17           N
ATOM   3190  CA  ASN A 437      43.923  14.356  19.046  1.00 94.11           C
ATOM   3191  CB  ASN A 437      43.162  13.907  20.332  1.00 90.35           C
ATOM   3192  CG  ASN A 437      44.010  13.122  21.335  1.00 89.12           C
ATOM   3193  OD1 ASN A 437      45.229  13.233  21.370  1.00 93.44           O
ATOM   3194  ND2 ASN A 437      43.328  12.323  22.186  1.00 93.91           N
ATOM   3195  C   ASN A 437      45.059  15.380  19.318  1.00100.80           C
ATOM   3196  O   ASN A 437      46.186  15.210  18.820  1.00 95.79           O
ATOM   3197  N   SER A 438      44.741  16.449  20.063  1.00104.13           N
ATOM   3198  CA  SER A 438      45.705  17.530  20.376  1.00104.81           C
ATOM   3199  CB  SER A 438      45.036  18.653  21.187  1.00106.12           C
ATOM   3200  OG  SER A 438      45.403  18.583  22.562  1.00113.04           O
ATOM   3201  C   SER A 438      46.981  17.072  21.118  1.00100.84           C
ATOM   3202  O   SER A 438      48.034  17.679  20.969  1.00112.89           O
ATOM   3203  N   SER A 439      46.881  16.014  21.911  1.00 99.78           N
ATOM   3204  CA  SER A 439      48.024  15.473  22.635  1.00107.98           C
ATOM   3205  CB  SER A 439      47.540  14.991  24.004  1.00123.18           C
ATOM   3206  OG  SER A 439      46.380  14.184  23.875  1.00127.34           O
ATOM   3207  C   SER A 439      48.772  14.334  21.896  1.00106.78           C
ATOM   3208  O   SER A 439      49.466  13.539  22.528  1.00106.22           O
ATOM   3209  N   GLY A 440      48.642  14.258  20.571  1.00104.80           N
ATOM   3210  CA  GLY A 440      49.347  13.248  19.774  1.00 98.91           C
ATOM   3211  C   GLY A 440      49.099  11.806  20.196  1.00 96.75           C
ATOM   3212  O   GLY A 440      50.020  11.111  20.585  1.00111.27           O
ATOM   3213  N   ASN A 441      47.847  11.369  20.139  1.00 98.13           N
ATOM   3214  CA  ASN A 441      47.470   9.964  20.349  1.00 97.03           C
ATOM   3215  CB  ASN A 441      46.962   9.708  21.766  1.00100.13           C
ATOM   3216  CG  ASN A 441      47.821  10.329  22.814  1.00100.87           C
ATOM   3217  OD1 ASN A 441      47.473  11.364  23.388  1.00 92.04           O
ATOM   3218  ND2 ASN A 441      48.958   9.703  23.078  1.00111.15           N
ATOM   3219  C   ASN A 441      46.314   9.602  19.446  1.00 92.37           C
ATOM   3220  O   ASN A 441      45.283  10.297  19.421  1.00 86.00           O
ATOM   3221  N   ALA A 442      46.439   8.490  18.744  1.00 86.32           N
ATOM   3222  CA  ALA A 442      45.309   8.023  17.970  1.00 84.74           C
ATOM   3223  CB  ALA A 442      45.703   6.854  17.082  1.00 85.05           C
ATOM   3224  C   ALA A 442      44.221   7.629  18.953  1.00 77.45           C
ATOM   3225  O   ALA A 442      44.211   6.513  19.434  1.00 79.23           O
ATOM   3226  N   GLU A 443      43.323   8.563  19.263  1.00 75.93           N
ATOM   3227  CA  GLU A 443      42.236   8.319  20.225  1.00 80.60           C
ATOM   3228  CB  GLU A 443      41.682   9.642  20.746  1.00 82.15           C
ATOM   3229  CG  GLU A 443      40.765   9.449  21.944  1.00 83.77           C
ATOM   3230  CD  GLU A 443      40.095  10.720  22.381  1.00 91.22           C
ATOM   3231  OE1 GLU A 443      40.114  11.709  21.614  1.00 93.58           O
ATOM   3232  OE2 GLU A 443      39.516  10.715  23.487  1.00112.98           O
ATOM   3233  C   GLU A 443      41.056   7.524  19.668  1.00 77.29           C
ATOM   3234  O   GLU A 443      40.463   7.941  18.685  1.00 77.16           O
ATOM   3235  N   GLU A 444      40.680   6.421  20.320  1.00 77.19           N
ATOM   3236  CA  GLU A 444      39.569   5.608  19.824  1.00 85.48           C
ATOM   3237  CB  GLU A 444      39.376   4.313  20.619  1.00 95.28           C
ATOM   3238  CG  GLU A 444      40.350   3.196  20.265  1.00107.19           C
ATOM   3239  CD  GLU A 444      39.711   1.821  20.349  1.00123.41           C
ATOM   3240  OE1 GLU A 444      38.607   1.659  19.770  1.00124.60           O
ATOM   3241  OE2 GLU A 444      40.312   0.914  20.985  1.00130.66           O
ATOM   3242  C   GLU A 444      38.298   6.422  19.873  1.00 87.11           C
ATOM   3243  O   GLU A 444      38.033   7.092  20.866  1.00 95.77           O
ATOM   3244  N   VAL A 445      37.531   6.381  18.789  1.00 85.98           N
ATOM   3245  CA  VAL A 445      36.262   7.099  18.712  1.00 83.76           C
ATOM   3246  CB  VAL A 445      36.389   8.372  17.869  1.00 88.18           C
ATOM   3247  CG1 VAL A 445      37.351   9.355  18.518  1.00 94.84           C
ATOM   3248  CG2 VAL A 445      36.840   8.032  16.450  1.00 91.06           C
ATOM   3249  C   VAL A 445      35.165   6.281  18.070  1.00 84.59           C
ATOM   3250  O   VAL A 445      34.105   6.838  17.786  1.00 92.15           O
ATOM   3251  N   GLY A 446      35.405   4.984  17.835  1.00 80.63           N
ATOM   3252  CA  GLY A 446      34.423   4.111  17.179  1.00 75.87           C
ATOM   3253  C   GLY A 446      34.895   2.679  17.028  1.00 77.28           C
ATOM   3254  O   GLY A 446      36.007   2.338  17.441  1.00 94.92           O
ATOM   3255  N   SER A 447      34.058   1.843  16.430  1.00 74.02           N
ATOM   3256  CA  SER A 447      34.361   0.426  16.247  1.00 77.16           C
ATOM   3257  CB  SER A 447      33.694  -0.374  17.357  1.00 84.19           C
ATOM   3258  OG  SER A 447      32.636   0.431  17.932  1.00 99.56           O
ATOM   3259  C   SER A 447      33.785  -0.031  14.944  1.00 78.31           C
ATOM   3260  O   SER A 447      32.729   0.465  14.555  1.00 92.01           O
ATOM   3261  N   TYR A 448      34.429  -0.993  14.283  1.00 78.61           N
ATOM   3262  CA  TYR A 448      33.818  -1.622  13.098  1.00 82.18           C
ATOM   3263  CB  TYR A 448      34.741  -1.590  11.905  1.00 73.70           C
ATOM   3264  CG  TYR A 448      34.205  -2.328  10.703  1.00 70.83           C
ATOM   3265  CD1 TYR A 448      33.302  -1.737   9.835  1.00 71.19           C
ATOM   3266  CE1 TYR A 448      32.830  -2.417   8.707  1.00 76.31           C
ATOM   3267  CZ  TYR A 448      33.277  -3.717   8.441  1.00 78.19           C
ATOM   3268  OH  TYR A 448      32.856  -4.446   7.341  1.00 68.64           O
ATOM   3269  CE2 TYR A 448      34.176  -4.313   9.301  1.00 80.59           C
ATOM   3270  CD2 TYR A 448      34.627  -3.625  10.420  1.00 77.39           C
ATOM   3271  C   TYR A 448      33.377  -3.059  13.338  1.00 94.18           C
ATOM   3272  O   TYR A 448      34.219  -3.941  13.549  1.00 81.21           O
ATOM   3273  N   HIS A 449      32.053  -3.262  13.259  1.00109.65           N
ATOM   3274  CA  HIS A 449      31.397  -4.557  13.452  1.00119.07           C
ATOM   3275  CB  HIS A 449      30.037  -4.386  14.138  1.00137.00           C
ATOM   3276  CG  HIS A 449      30.038  -3.397  15.257  1.00147.44           C
ATOM   3277  ND1 HIS A 449      30.589  -3.675  16.487  1.00153.89           N
ATOM   3278  CE1 HIS A 449      30.442  -2.626  17.276  1.00159.64           C
ATOM   3279  NE2 HIS A 449      29.813  -1.680  16.601  1.00157.60           N
ATOM   3280  CD2 HIS A 449      29.546  -2.138  15.336  1.00150.10           C
ATOM   3281  C   HIS A 449      31.161  -5.256  12.112  1.00118.88           C
ATOM   3282  O   HIS A 449      30.383  -4.783  11.265  1.00106.16           O
ATOM   3283  N   PHE A 450      31.789  -6.413  11.949  1.00115.73           N
ATOM   3284  CA  PHE A 450      31.714  -7.145  10.699  1.00118.78           C
ATOM   3285  CB  PHE A 450      32.645  -8.349  10.760  1.00118.16           C
ATOM   3286  CG  PHE A 450      34.091  -7.970  10.870  1.00114.30           C
ATOM   3287  CD1 PHE A 450      34.707  -7.884  12.103  1.00122.50           C
ATOM   3288  CE1 PHE A 450      36.048  -7.531  12.199  1.00139.96           C
ATOM   3289  CZ  PHE A 450      36.782  -7.248  11.051  1.00130.81           C
ATOM   3290  CE2 PHE A 450      36.169  -7.323   9.818  1.00119.50           C
ATOM   3291  CD2 PHE A 450      34.833  -7.683   9.733  1.00117.74           C
ATOM   3292  C   PHE A 450      30.278  -7.548  10.331  1.00125.11           C
ATOM   3293  O   PHE A 450      29.934  -7.623   9.145  1.00136.35           O
ATOM   3294  N   GLN A 451      29.438  -7.785  11.338  1.00122.10           N
ATOM   3295  CA  GLN A 451      28.042  -8.121  11.088  1.00121.73           C
ATOM   3296  CB  GLN A 451      27.933  -9.589  10.665  1.00127.39           C
ATOM   3297  CG  GLN A 451      28.658 -10.552  11.594  1.00142.58           C
ATOM   3298  CD  GLN A 451      28.382 -11.997  11.245  1.00146.29           C
ATOM   3299  OE1 GLN A 451      28.406 -12.373  10.076  1.00145.64           O
ATOM   3300  NE2 GLN A 451      28.104 -12.813  12.260  1.00148.84           N
ATOM   3301  C   GLN A 451      27.107  -7.788  12.269  1.00120.18           C
ATOM   3302  O   GLN A 451      26.334  -8.625  12.726  1.00130.50           O
ATOM   3303  N   SER A 452      27.198  -6.557  12.765  1.00124.15           N
ATOM   3304  CA  SER A 452      26.075  -5.911  13.453  1.00125.47           C
ATOM   3305  CB  SER A 452      26.567  -4.932  14.532  1.00121.74           C
ATOM   3306  OG  SER A 452      26.704  -3.610  14.025  1.00114.47           O
ATOM   3307  C   SER A 452      25.258  -5.184  12.366  1.00123.76           C
ATOM   3308  O   SER A 452      25.714  -5.059  11.234  1.00134.92           O
ATOM   3309  N   SER A 453      24.060  -4.711  12.694  1.00130.55           N
ATOM   3310  CA  SER A 453      23.203  -4.056  11.691  1.00136.86           C
ATOM   3311  CB  SER A 453      21.794  -3.785  12.248  1.00134.20           C
ATOM   3312  OG  SER A 453      20.842  -3.635  11.205  1.00129.02           O
ATOM   3313  C   SER A 453      23.865  -2.764  11.202  1.00141.17           C
ATOM   3314  O   SER A 453      24.125  -2.611  10.001  1.00142.06           O
ATOM   3315  N   ILE A 454      24.146  -1.850  12.136  1.00139.64           N
ATOM   3316  CA  ILE A 454      24.977  -0.687  11.839  1.00131.44           C
ATOM   3317  CB  ILE A 454      24.839   0.453  12.855  1.00112.51           C
ATOM   3318  CG1 ILE A 454      23.401   0.947  12.912  1.00114.87           C
ATOM   3319  CD1 ILE A 454      23.141   1.932  14.030  1.00121.36           C
ATOM   3320  CG2 ILE A 454      25.777   1.587  12.475  1.00 99.02           C
ATOM   3321  C   ILE A 454      26.408  -1.172  11.876  1.00142.67           C
ATOM   3322  O   ILE A 454      26.919  -1.560  12.933  1.00141.65           O
ATOM   3323  N   HIS A 455      27.049  -1.157  10.718  1.00145.65           N
ATOM   3324  CA  HIS A 455      28.365  -1.732  10.614  1.00144.64           C
ATOM   3325  CB  HIS A 455      28.771  -1.899   9.146  1.00158.64           C
ATOM   3326  CG  HIS A 455      28.060  -3.027   8.460  1.00170.68           C
ATOM   3327  ND1 HIS A 455      28.459  -4.342   8.582  1.00169.15           N
ATOM   3328  CE1 HIS A 455      27.647  -5.114   7.881  1.00176.90           C
ATOM   3329  NE2 HIS A 455      26.730  -4.348   7.315  1.00185.48           N
ATOM   3330  CD2 HIS A 455      26.962  -3.039   7.665  1.00181.54           C
ATOM   3331  C   HIS A 455      29.346  -0.892  11.420  1.00123.19           C
ATOM   3332  O   HIS A 455      29.956  -1.401  12.357  1.00133.74           O
ATOM   3333  N   LEU A 456      29.459   0.393  11.104  1.00 99.77           N
ATOM   3334  CA  LEU A 456      30.428   1.246  11.790  1.00 98.84           C
ATOM   3335  CB  LEU A 456      31.167   2.138  10.800  1.00 98.51           C
ATOM   3336  CG  LEU A 456      32.430   2.756  11.405  1.00 96.97           C
ATOM   3337  CD1 LEU A 456      33.640   1.896  11.092  1.00100.16           C
ATOM   3338  CD2 LEU A 456      32.647   4.155  10.882  1.00101.02           C
ATOM   3339  C   LEU A 456      29.729   2.129  12.778  1.00 97.22           C
ATOM   3340  O   LEU A 456      28.641   2.607  12.484  1.00117.15           O
ATOM   3341  N   SER A 457      30.348   2.373  13.930  1.00 85.72           N
ATOM   3342  CA  SER A 457      29.774   3.291  14.912  1.00 88.86           C
ATOM   3343  CB  SER A 457      29.110   2.513  16.039  1.00 87.14           C
ATOM   3344  OG  SER A 457      30.080   1.753  16.742  1.00 99.40           O
ATOM   3345  C   SER A 457      30.828   4.231  15.481  1.00 88.22           C
ATOM   3346  O   SER A 457      31.895   3.789  15.879  1.00101.71           O
ATOM   3347  N   ILE A 458      30.504   5.520  15.543  1.00 87.91           N
ATOM   3348  CA  ILE A 458      31.440   6.569  15.931  1.00 86.37           C
ATOM   3349  CB  ILE A 458      31.815   7.418  14.714  1.00 91.09           C
ATOM   3350  CG1 ILE A 458      32.168   6.515  13.532  1.00 95.50           C
ATOM   3351  CD1 ILE A 458      32.853   7.240  12.398  1.00101.65           C
ATOM   3352  CG2 ILE A 458      32.942   8.375  15.081  1.00 98.25           C
ATOM   3353  C   ILE A 458      30.833   7.543  16.931  1.00 93.80           C
ATOM   3354  O   ILE A 458      29.737   8.062  16.709  1.00112.09           O
ATOM   3355  N   ASN A 459      31.553   7.822  18.011  1.00 94.83           N
ATOM   3356  CA  ASN A 459      31.134   8.836  18.973  1.00 96.34           C
ATOM   3357  CB  ASN A 459      31.582   8.423  20.395  1.00 93.48           C
ATOM   3358  CG  ASN A 459      31.181   9.419  21.461  1.00 97.92           C
ATOM   3359  OD1 ASN A 459      30.606  10.459  21.158  1.00107.45           O
ATOM   3360  ND2 ASN A 459      31.492   9.103  22.734  1.00107.89           N
ATOM   3361  C   ASN A 459      31.698  10.193  18.490  1.00101.08           C
ATOM   3362  O   ASN A 459      32.726  10.664  18.978  1.00121.34           O
ATOM   3363  N   LYS A 460      31.007  10.801  17.519  1.00 92.48           N
ATOM   3364  CA  LYS A 460      31.464  12.028  16.833  1.00 90.62           C
ATOM   3365  CB  LYS A 460      30.344  12.636  15.989  1.00 90.93           C
ATOM   3366  CG  LYS A 460      29.896  11.830  14.780  1.00 98.96           C
ATOM   3367  CD  LYS A 460      28.672  12.471  14.133  1.00105.12           C
ATOM   3368  CE  LYS A 460      28.318  11.875  12.773  1.00113.16           C
ATOM   3369  NZ  LYS A 460      27.155  10.941  12.830  1.00119.38           N
ATOM   3370  C   LYS A 460      31.947  13.126  17.765  1.00 98.07           C
ATOM   3371  O   LYS A 460      32.926  13.793  17.471  1.00104.20           O
ATOM   3372  N   THR A 461      31.259  13.318  18.885  1.00106.16           N
ATOM   3373  CA  THR A 461      31.571  14.420  19.789  1.00114.73           C
ATOM   3374  CB  THR A 461      30.603  14.499  20.979  1.00131.07           C
ATOM   3375  OG1 THR A 461      30.665  13.282  21.732  1.00141.36           O
ATOM   3376  CG2 THR A 461      29.182  14.749  20.508  1.00135.82           C
ATOM   3377  C   THR A 461      32.962  14.323  20.374  1.00110.40           C
ATOM   3378  O   THR A 461      33.471  15.316  20.890  1.00127.00           O
ATOM   3379  N   LYS A 462      33.569  13.140  20.325  1.00 95.53           N
ATOM   3380  CA  LYS A 462      34.976  13.027  20.675  1.00 95.69           C
ATOM   3381  CB  LYS A 462      35.415  11.572  20.753  1.00104.23           C
ATOM   3382  CG  LYS A 462      34.859  10.803  21.943  1.00107.39           C
ATOM   3383  CD  LYS A 462      35.687   9.554  22.230  1.00111.69           C
ATOM   3384  CE  LYS A 462      35.246   8.849  23.502  1.00123.35           C
ATOM   3385  NZ  LYS A 462      35.449   9.669  24.732  1.00127.49           N
ATOM   3386  C   LYS A 462      35.863  13.780  19.687  1.00 93.32           C
ATOM   3387  O   LYS A 462      36.970  14.196  20.046  1.00 99.75           O
ATOM   3388  N   ILE A 463      35.362  13.978  18.466  1.00 87.41           N
ATOM   3389  CA  ILE A 463      36.134  14.575  17.382  1.00 93.73           C
ATOM   3390  CB  ILE A 463      35.651  14.048  16.015  1.00101.40           C
ATOM   3391  CG1 ILE A 463      35.751  12.508  15.985  1.00 97.99           C
ATOM   3392  CD1 ILE A 463      35.107  11.865  14.776  1.00 91.48           C
ATOM   3393  CG2 ILE A 463      36.443  14.703  14.881  1.00105.11           C
ATOM   3394  C   ILE A 463      36.097  16.101  17.346  1.00 93.31           C
ATOM   3395  O   ILE A 463      35.059  16.691  17.101  1.00 90.10           O
ATOM   3396  N   LYS A 464      37.247  16.719  17.597  1.00108.00           N
ATOM   3397  CA  LYS A 464      37.470  18.138  17.325  1.00117.62           C
ATOM   3398  CB  LYS A 464      38.484  18.731  18.311  1.00124.43           C
ATOM   3399  CG  LYS A 464      37.921  19.054  19.694  1.00132.51           C
ATOM   3400  CD  LYS A 464      37.457  17.821  20.465  1.00131.73           C
ATOM   3401  CE  LYS A 464      36.730  18.224  21.742  1.00130.51           C
ATOM   3402  NZ  LYS A 464      36.063  17.070  22.407  1.00128.52           N
ATOM   3403  C   LYS A 464      37.986  18.247  15.895  1.00125.23           C
ATOM   3404  O   LYS A 464      38.663  17.334  15.417  1.00141.11           O
ATOM   3405  N   TRP A 465      37.668  19.356  15.220  1.00129.14           N
ATOM   3406  CA  TRP A 465      37.983  19.541  13.797  1.00123.13           C
ATOM   3407  CB  TRP A 465      36.706  19.811  13.024  1.00115.33           C
ATOM   3408  CG  TRP A 465      35.745  18.714  13.131  1.00125.95           C
ATOM   3409  CD1 TRP A 465      34.754  18.598  14.046  1.00125.01           C
ATOM   3410  NE1 TRP A 465      34.057  17.435  13.840  1.00140.30           N
ATOM   3411  CE2 TRP A 465      34.595  16.768  12.770  1.00135.21           C
ATOM   3412  CD2 TRP A 465      35.671  17.546  12.296  1.00139.65           C
ATOM   3413  CE3 TRP A 465      36.404  17.086  11.190  1.00137.52           C
ATOM   3414  CZ3 TRP A 465      36.042  15.875  10.609  1.00131.27           C
ATOM   3415  CH2 TRP A 465      34.964  15.119  11.112  1.00126.27           C
ATOM   3416  CZ2 TRP A 465      34.233  15.548  12.187  1.00122.20           C
ATOM   3417  C   TRP A 465      38.928  20.697  13.526  1.00141.04           C
ATOM   3418  O   TRP A 465      38.527  21.851  13.648  1.00149.43           O
ATOM   3419  N   PHE A 466      40.172  20.390  13.149  1.00162.60           N
ATOM   3420  CA  PHE A 466      41.102  21.409  12.655  1.00169.30           C
ATOM   3421  CB  PHE A 466      42.574  21.022  12.899  1.00177.09           C
ATOM   3422  CG  PHE A 466      42.928  20.750  14.349  1.00188.86           C
ATOM   3423  CD1 PHE A 466      42.463  21.573  15.381  1.00182.12           C
ATOM   3424  CE1 PHE A 466      42.805  21.313  16.702  1.00184.78           C
ATOM   3425  CZ  PHE A 466      43.633  20.238  17.009  1.00196.98           C
ATOM   3426  CE2 PHE A 466      44.113  19.419  15.995  1.00195.40           C
ATOM   3427  CD2 PHE A 466      43.768  19.679  14.677  1.00193.15           C
ATOM   3428  C   PHE A 466      40.835  21.573  11.156  1.00162.93           C
ATOM   3429  O   PHE A 466      41.680  22.056  10.403  1.00153.87           O
HETATM 3430  C1  NAG A 901      61.119 -18.727  29.493  1.00 78.30           C
HETATM 3431  C2  NAG A 901      60.936 -17.238  29.620  1.00 84.45           C
HETATM 3432  N2  NAG A 901      60.227 -16.814  28.445  1.00 92.99           N
HETATM 3433  C7  NAG A 901      58.909 -16.716  28.308  1.00112.98           C
HETATM 3434  O7  NAG A 901      58.464 -16.347  27.221  1.00128.29           O
HETATM 3435  C8  NAG A 901      57.943 -17.030  29.433  1.00117.56           C
HETATM 3436  C3  NAG A 901      62.305 -16.621  29.661  1.00 84.20           C
HETATM 3437  O3  NAG A 901      62.223 -15.217  29.497  1.00 82.54           O
HETATM 3438  C4  NAG A 901      62.921 -17.113  30.960  1.00 80.24           C
HETATM 3439  O4  NAG A 901      64.088 -16.374  31.239  1.00 81.52           O
HETATM 3440  C5  NAG A 901      63.229 -18.613  30.812  1.00 80.64           C
HETATM 3441  C6  NAG A 901      63.394 -19.302  32.186  1.00 83.50           C
HETATM 3442  O6  NAG A 901      63.149 -20.695  32.114  1.00 76.36           O
HETATM 3443  O5  NAG A 901      62.312 -19.339  29.985  1.00 78.06           O
HETATM 3444  C1  NAG A 902      61.907 -35.346  26.191  1.00182.94           C
HETATM 3445  C2  NAG A 902      61.412 -36.532  27.019  1.00185.61           C
HETATM 3446  N2  NAG A 902      60.875 -36.064  28.301  1.00190.61           N
HETATM 3447  C7  NAG A 902      59.586 -36.113  28.703  1.00192.47           C
HETATM 3448  O7  NAG A 902      59.224 -35.665  29.801  1.00178.57           O
HETATM 3449  C8  NAG A 902      58.550 -36.724  27.797  1.00193.68           C
HETATM 3450  C3  NAG A 902      62.577 -37.503  27.168  1.00193.54           C
HETATM 3451  O3  NAG A 902      62.127 -38.677  27.788  1.00202.04           O
HETATM 3452  C4  NAG A 902      63.164 -37.877  25.808  1.00212.82           C
HETATM 3453  O4  NAG A 902      64.325 -38.657  25.990  1.00232.17           O
HETATM 3454  C5  NAG A 902      63.503 -36.634  24.991  1.00219.62           C
HETATM 3455  C6  NAG A 902      63.947 -37.008  23.576  1.00221.90           C
HETATM 3456  O6  NAG A 902      64.047 -35.852  22.763  1.00221.53           O
HETATM 3457  O5  NAG A 902      62.365 -35.801  24.933  1.00207.23           O
HETATM 3458  C1  NAG A 903      49.980  26.941   0.705  1.00182.73           C
HETATM 3459  C2  NAG A 903      48.847  26.565  -0.279  1.00181.58           C
HETATM 3460  N2  NAG A 903      48.913  25.191  -0.803  1.00181.87           N
HETATM 3461  C7  NAG A 903      47.891  24.316  -0.900  1.00166.91           C
HETATM 3462  O7  NAG A 903      48.037  23.189  -1.388  1.00138.07           O
HETATM 3463  C8  NAG A 903      46.534  24.709  -0.383  1.00166.05           C
HETATM 3464  C3  NAG A 903      48.822  27.443  -1.539  1.00176.06           C
HETATM 3465  O3  NAG A 903      47.521  27.468  -2.084  1.00196.05           O
HETATM 3466  C4  NAG A 903      49.273  28.879  -1.353  1.00172.91           C
HETATM 3467  O4  NAG A 903      49.622  29.371  -2.624  1.00167.83           O
HETATM 3468  C5  NAG A 903      50.483  28.950  -0.439  1.00181.11           C
HETATM 3469  C6  NAG A 903      50.993  30.386  -0.250  1.00184.06           C
HETATM 3470  O6  NAG A 903      49.961  31.279   0.120  1.00182.77           O
HETATM 3471  O5  NAG A 903      50.100  28.356   0.788  1.00186.11           O
HETATM 3472  C1  NAG A 904      74.958  -1.000   9.699  1.00 93.95           C
HETATM 3473  C2  NAG A 904      76.072  -1.323   8.710  1.00 98.85           C
HETATM 3474  N2  NAG A 904      77.137  -2.174   9.192  1.00103.41           N
HETATM 3475  C7  NAG A 904      77.719  -3.127   8.476  1.00108.92           C
HETATM 3476  O7  NAG A 904      78.640  -3.763   8.966  1.00116.13           O
HETATM 3477  C8  NAG A 904      77.232  -3.441   7.080  1.00114.42           C
HETATM 3478  C3  NAG A 904      76.834  -0.056   8.408  1.00100.20           C
HETATM 3479  O3  NAG A 904      77.969  -0.400   7.637  1.00 87.26           O
HETATM 3480  C4  NAG A 904      75.922   0.957   7.735  1.00114.65           C
HETATM 3481  O4  NAG A 904      76.605   2.197   7.682  1.00116.79           O
HETATM 3482  C5  NAG A 904      74.592   1.112   8.509  1.00120.07           C
HETATM 3483  C6  NAG A 904      73.524   1.896   7.686  1.00119.02           C
HETATM 3484  O6  NAG A 904      72.291   1.212   7.474  1.00 95.84           O
HETATM 3485  O5  NAG A 904      74.081  -0.127   9.013  1.00104.15           O
HETATM 3486  C1  NAG A 905      35.771 -25.130  19.096  0.00104.34           C
HETATM 3487  C2  NAG A 905      34.448 -25.751  18.669  0.00110.40           C
HETATM 3488  N2  NAG A 905      34.056 -25.177  17.400  0.00104.68           N
HETATM 3489  C7  NAG A 905      34.000 -25.898  16.284  0.00101.90           C
HETATM 3490  O7  NAG A 905      33.670 -25.407  15.206  0.00 99.34           O
HETATM 3491  C8  NAG A 905      34.359 -27.353  16.383  0.00100.95           C
HETATM 3492  C3  NAG A 905      33.374 -25.507  19.719  0.00116.37           C
HETATM 3493  O3  NAG A 905      32.244 -26.285  19.406  0.00119.16           O
HETATM 3494  C4  NAG A 905      33.864 -25.882  21.111  0.00118.37           C
HETATM 3495  O4  NAG A 905      32.945 -25.404  22.064  0.00114.49           O
HETATM 3496  C5  NAG A 905      35.237 -25.296  21.421  0.00123.71           C
HETATM 3497  C6  NAG A 905      35.807 -25.902  22.702  0.00125.54           C
HETATM 3498  O6  NAG A 905      37.220 -25.891  22.651  0.00124.92           O
HETATM 3499  O5  NAG A 905      36.150 -25.562  20.384  0.00120.83           O
HETATM 3500  C1  NAG A 906      43.869  11.486  23.251  1.00 90.13           C
HETATM 3501  C2  NAG A 906      43.339  12.179  24.509  1.00 84.12           C
HETATM 3502  N2  NAG A 906      43.846  13.540  24.503  1.00 76.44           N
HETATM 3503  C7  NAG A 906      43.113  14.630  24.653  1.00 70.29           C
HETATM 3504  O7  NAG A 906      43.627  15.769  24.627  1.00 62.69           O
HETATM 3505  C8  NAG A 906      41.643  14.390  24.870  1.00 69.57           C
HETATM 3506  C3  NAG A 906      43.769  11.409  25.757  1.00 90.41           C
HETATM 3507  O3  NAG A 906      43.316  12.033  26.934  1.00 80.87           O
HETATM 3508  C4  NAG A 906      43.246   9.975  25.615  1.00 98.18           C
HETATM 3509  O4  NAG A 906      43.425   9.240  26.812  1.00101.74           O
HETATM 3510  C5  NAG A 906      43.932   9.374  24.371  1.00 95.79           C
HETATM 3511  C6  NAG A 906      43.827   7.842  24.182  1.00 96.54           C
HETATM 3512  O6  NAG A 906      42.647   7.324  23.586  1.00 88.16           O
HETATM 3513  O5  NAG A 906      43.448  10.123  23.258  1.00 91.96           O
HETATM 3514  C1  NAG A 907      31.225   9.961  23.909  1.00124.24           C
HETATM 3515  C2  NAG A 907      31.053   9.302  25.303  1.00131.79           C
HETATM 3516  N2  NAG A 907      29.779   8.600  25.496  1.00131.34           N
HETATM 3517  C7  NAG A 907      29.662   7.276  25.746  1.00139.01           C
HETATM 3518  O7  NAG A 907      28.568   6.733  25.923  1.00132.85           O
HETATM 3519  C8  NAG A 907      30.891   6.399  25.811  1.00140.24           C
HETATM 3520  C3  NAG A 907      31.271  10.218  26.515  1.00123.89           C
HETATM 3521  O3  NAG A 907      31.577   9.489  27.679  1.00121.65           O
HETATM 3522  C4  NAG A 907      32.452  11.122  26.321  1.00123.96           C
HETATM 3523  O4  NAG A 907      32.451  11.989  27.424  1.00140.92           O
HETATM 3524  C5  NAG A 907      32.222  11.885  25.033  1.00124.28           C
HETATM 3525  C6  NAG A 907      33.284  12.968  24.839  1.00128.22           C
HETATM 3526  O6  NAG A 907      34.395  12.727  25.686  1.00125.92           O
HETATM 3527  O5  NAG A 907      32.249  10.961  23.965  1.00119.14           O
ATOM   3528  N   GLN A 951      48.924  -5.010   4.184  1.00 85.66           N
ATOM   3529  CA  GLN A 951      50.187  -4.841   3.389  1.00 81.18           C
ATOM   3530  CB  GLN A 951      51.420  -4.985   4.279  1.00 74.35           C
ATOM   3531  CG  GLN A 951      51.337  -4.278   5.608  1.00 73.16           C
ATOM   3532  CD  GLN A 951      51.259  -2.787   5.432  1.00 79.42           C
ATOM   3533  OE1 GLN A 951      52.278  -2.140   5.156  1.00 82.88           O
ATOM   3534  NE2 GLN A 951      50.045  -2.220   5.580  1.00 76.31           N
ATOM   3535  C   GLN A 951      50.277  -5.889   2.284  1.00 88.29           C
ATOM   3536  O   GLN A 951      51.253  -5.808   1.528  1.00 87.83           O
ATOM   3537  OXT GLN A 951      49.442  -6.815   2.129  1.00 83.02           O
ATOM   3538  N   PRO B  21      63.184 -29.176 -49.253  1.00158.71           N
ATOM   3539  CA  PRO B  21      63.838 -29.234 -47.945  1.00161.22           C
ATOM   3540  CB  PRO B  21      62.689 -28.941 -46.958  1.00152.22           C
ATOM   3541  CG  PRO B  21      61.479 -28.637 -47.788  1.00154.75           C
ATOM   3542  CD  PRO B  21      61.721 -29.250 -49.133  1.00156.16           C
ATOM   3543  C   PRO B  21      64.460 -30.617 -47.678  1.00172.17           C
ATOM   3544  O   PRO B  21      63.731 -31.577 -47.423  1.00174.50           O
ATOM   3545  N   ASN B  22      65.791 -30.709 -47.730  1.00167.04           N
ATOM   3546  CA  ASN B  22      66.489 -32.012 -47.686  1.00156.89           C
ATOM   3547  CB  ASN B  22      67.813 -31.988 -48.469  1.00157.28           C
ATOM   3548  CG  ASN B  22      67.993 -30.733 -49.303  1.00168.57           C
ATOM   3549  OD1 ASN B  22      67.043 -29.982 -49.546  1.00172.42           O
ATOM   3550  ND2 ASN B  22      69.228 -30.491 -49.736  1.00174.37           N
ATOM   3551  C   ASN B  22      66.780 -32.454 -46.255  1.00153.30           C
ATOM   3552  O   ASN B  22      66.909 -33.652 -45.980  1.00124.05           O
ATOM   3553  N   TRP B  23      66.916 -31.473 -45.357  1.00161.73           N
ATOM   3554  CA  TRP B  23      67.187 -31.735 -43.937  1.00157.81           C
ATOM   3555  CB  TRP B  23      67.688 -30.466 -43.201  1.00158.54           C
ATOM   3556  CG  TRP B  23      66.802 -29.194 -43.226  1.00153.80           C
ATOM   3557  CD1 TRP B  23      66.960 -28.089 -44.033  1.00144.11           C
ATOM   3558  NE1 TRP B  23      66.005 -27.142 -43.737  1.00137.95           N
ATOM   3559  CE2 TRP B  23      65.213 -27.608 -42.719  1.00148.59           C
ATOM   3560  CD2 TRP B  23      65.691 -28.891 -42.359  1.00153.45           C
ATOM   3561  CE3 TRP B  23      65.042 -29.588 -41.325  1.00157.80           C
ATOM   3562  CZ3 TRP B  23      63.945 -28.993 -40.692  1.00146.76           C
ATOM   3563  CH2 TRP B  23      63.499 -27.720 -41.072  1.00148.53           C
ATOM   3564  CZ2 TRP B  23      64.118 -27.011 -42.080  1.00150.96           C
ATOM   3565  C   TRP B  23      65.985 -32.362 -43.226  1.00146.72           C
ATOM   3566  O   TRP B  23      66.145 -33.082 -42.233  1.00142.05           O
ATOM   3567  N   PHE B  24      64.793 -32.113 -43.768  1.00136.70           N
ATOM   3568  CA  PHE B  24      63.543 -32.710 -43.279  1.00133.24           C
ATOM   3569  CB  PHE B  24      62.415 -32.460 -44.294  1.00131.64           C
ATOM   3570  CG  PHE B  24      61.783 -31.083 -44.216  1.00133.62           C
ATOM   3571  CD1 PHE B  24      62.475 -29.971 -43.756  1.00126.56           C
ATOM   3572  CE1 PHE B  24      61.858 -28.732 -43.704  1.00128.42           C
ATOM   3573  CZ  PHE B  24      60.551 -28.574 -44.125  1.00127.73           C
ATOM   3574  CE2 PHE B  24      59.855 -29.660 -44.591  1.00132.97           C
ATOM   3575  CD2 PHE B  24      60.470 -30.902 -44.638  1.00143.86           C
ATOM   3576  C   PHE B  24      63.677 -34.220 -43.023  1.00128.55           C
ATOM   3577  O   PHE B  24      62.974 -34.776 -42.181  1.00120.23           O
ATOM   3578  N   ASN B  25      64.569 -34.872 -43.769  1.00130.44           N
ATOM   3579  CA  ASN B  25      64.851 -36.293 -43.594  1.00129.66           C
ATOM   3580  CB  ASN B  25      65.853 -36.784 -44.639  1.00130.08           C
ATOM   3581  CG  ASN B  25      65.361 -36.597 -46.059  1.00129.38           C
ATOM   3582  OD1 ASN B  25      64.287 -37.074 -46.431  1.00115.71           O
ATOM   3583  ND2 ASN B  25      66.151 -35.896 -46.864  1.00137.63           N
ATOM   3584  C   ASN B  25      65.425 -36.582 -42.227  1.00134.08           C
ATOM   3585  O   ASN B  25      65.008 -37.528 -41.564  1.00132.77           O
ATOM   3586  N   ASN B  26      66.376 -35.751 -41.811  1.00141.25           N
ATOM   3587  CA  ASN B  26      67.121 -35.970 -40.571  1.00150.98           C
ATOM   3588  CB  ASN B  26      68.431 -35.167 -40.599  1.00172.88           C
ATOM   3589  CG  ASN B  26      69.353 -35.572 -41.735  1.00186.66           C
ATOM   3590  OD1 ASN B  26      70.027 -34.725 -42.334  1.00200.02           O
ATOM   3591  ND2 ASN B  26      69.395 -36.874 -42.040  1.00189.46           N
ATOM   3592  C   ASN B  26      66.382 -35.651 -39.269  1.00139.75           C
ATOM   3593  O   ASN B  26      66.982 -35.753 -38.194  1.00127.30           O
ATOM   3594  N   ILE B  27      65.098 -35.299 -39.343  1.00133.78           N
ATOM   3595  CA  ILE B  27      64.365 -34.885 -38.140  1.00136.71           C
ATOM   3596  CB  ILE B  27      63.092 -34.074 -38.466  1.00133.51           C
ATOM   3597  CG1 ILE B  27      61.972 -34.978 -38.996  1.00134.38           C
ATOM   3598  CD1 ILE B  27      60.611 -34.318 -39.001  1.00136.29           C
ATOM   3599  CG2 ILE B  27      63.428 -32.930 -39.420  1.00132.83           C
ATOM   3600  C   ILE B  27      64.004 -36.035 -37.199  1.00136.55           C
ATOM   3601  O   ILE B  27      63.898 -37.194 -37.612  1.00133.12           O
ATOM   3602  N   SER B  28      63.820 -35.689 -35.927  1.00140.79           N
ATOM   3603  CA  SER B  28      63.467 -36.654 -34.894  1.00141.68           C
ATOM   3604  CB  SER B  28      64.097 -36.261 -33.557  1.00138.77           C
ATOM   3605  OG  SER B  28      63.845 -37.248 -32.571  1.00134.46           O
ATOM   3606  C   SER B  28      61.957 -36.735 -34.742  1.00138.42           C
ATOM   3607  O   SER B  28      61.231 -35.836 -35.167  1.00138.28           O
ATOM   3608  N   THR B  29      61.501 -37.826 -34.135  1.00128.93           N
ATOM   3609  CA  THR B  29      60.092 -38.026 -33.835  1.00125.90           C
ATOM   3610  CB  THR B  29      59.747 -39.523 -33.796  1.00132.05           C
ATOM   3611  OG1 THR B  29      60.606 -40.197 -32.867  1.00143.52           O
ATOM   3612  CG2 THR B  29      59.932 -40.142 -35.172  1.00139.06           C
ATOM   3613  C   THR B  29      59.715 -37.390 -32.500  1.00130.54           C
ATOM   3614  O   THR B  29      58.551 -37.058 -32.295  1.00140.36           O
ATOM   3615  N   ASP B  30      60.697 -37.225 -31.606  1.00131.45           N
ATOM   3616  CA  ASP B  30      60.498 -36.586 -30.295  1.00128.09           C
ATOM   3617  CB  ASP B  30      61.831 -36.387 -29.550  1.00142.03           C
ATOM   3618  CG  ASP B  30      62.547 -37.687 -29.222  1.00152.29           C
ATOM   3619  OD1 ASP B  30      61.944 -38.775 -29.370  1.00170.65           O
ATOM   3620  OD2 ASP B  30      63.728 -37.606 -28.805  1.00142.74           O
ATOM   3621  C   ASP B  30      59.902 -35.200 -30.454  1.00126.41           C
ATOM   3622  O   ASP B  30      60.541 -34.317 -31.023  1.00132.19           O
ATOM   3623  N   LEU B  31      58.699 -35.000 -29.929  1.00118.63           N
ATOM   3624  CA  LEU B  31      58.097 -33.669 -29.898  1.00108.47           C
ATOM   3625  CB  LEU B  31      56.570 -33.769 -29.754  1.00106.02           C
ATOM   3626  CG  LEU B  31      55.815 -34.637 -30.769  1.00101.61           C
ATOM   3627  CD1 LEU B  31      54.308 -34.453 -30.585  1.00 95.89           C
ATOM   3628  CD2 LEU B  31      56.267 -34.348 -32.201  1.00 93.48           C
ATOM   3629  C   LEU B  31      58.669 -32.843 -28.735  1.00106.57           C
ATOM   3630  O   LEU B  31      59.203 -31.735 -28.927  1.00 88.72           O
ATOM   3631  N   PHE B  32      58.579 -33.414 -27.534  1.00104.07           N
ATOM   3632  CA  PHE B  32      58.685 -32.645 -26.292  1.00104.54           C
ATOM   3633  CB  PHE B  32      57.622 -33.152 -25.300  1.00 99.63           C
ATOM   3634  CG  PHE B  32      56.216 -33.153 -25.866  1.00 99.29           C
ATOM   3635  CD1 PHE B  32      55.804 -32.171 -26.756  1.00 97.14           C
ATOM   3636  CE1 PHE B  32      54.524 -32.179 -27.271  1.00101.98           C
ATOM   3637  CZ  PHE B  32      53.625 -33.159 -26.891  1.00101.81           C
ATOM   3638  CE2 PHE B  32      54.009 -34.135 -26.005  1.00 96.69           C
ATOM   3639  CD2 PHE B  32      55.299 -34.131 -25.497  1.00104.99           C
ATOM   3640  C   PHE B  32      60.070 -32.599 -25.632  1.00104.36           C
ATOM   3641  O   PHE B  32      60.383 -31.631 -24.944  1.00104.04           O
ATOM   3642  N   SER B  33      60.900 -33.611 -25.873  1.00105.73           N
ATOM   3643  CA  SER B  33      62.149 -33.796 -25.136  1.00102.69           C
ATOM   3644  CB  SER B  33      61.930 -34.898 -24.070  1.00105.23           C
ATOM   3645  OG  SER B  33      62.705 -34.722 -22.885  1.00100.19           O
ATOM   3646  C   SER B  33      63.270 -34.157 -26.129  1.00104.89           C
ATOM   3647  O   SER B  33      63.419 -35.320 -26.516  1.00106.56           O
ATOM   3648  N   MET B  34      64.036 -33.156 -26.565  1.00108.39           N
ATOM   3649  CA  MET B  34      65.173 -33.390 -27.462  1.00118.66           C
ATOM   3650  CB  MET B  34      65.121 -32.474 -28.687  1.00135.04           C
ATOM   3651  CG  MET B  34      64.421 -33.106 -29.888  1.00151.16           C
ATOM   3652  SD  MET B  34      64.561 -32.161 -31.423  1.00172.58           S
ATOM   3653  CE  MET B  34      66.343 -32.077 -31.637  1.00166.73           C
ATOM   3654  C   MET B  34      66.516 -33.236 -26.743  1.00124.83           C
ATOM   3655  O   MET B  34      66.792 -32.194 -26.144  1.00132.66           O
ATOM   3656  N   PRO B  35      67.356 -34.286 -26.794  1.00126.69           N
ATOM   3657  CA  PRO B  35      68.684 -34.199 -26.201  1.00117.83           C
ATOM   3658  CB  PRO B  35      69.270 -35.606 -26.394  1.00129.06           C
ATOM   3659  CG  PRO B  35      68.185 -36.463 -26.942  1.00127.68           C
ATOM   3660  CD  PRO B  35      67.153 -35.553 -27.519  1.00133.18           C
ATOM   3661  C   PRO B  35      69.519 -33.196 -26.956  1.00105.52           C
ATOM   3662  O   PRO B  35      69.356 -33.047 -28.168  1.00 93.21           O
ATOM   3663  N   GLY B  36      70.407 -32.516 -26.248  1.00103.57           N
ATOM   3664  CA  GLY B  36      71.198 -31.448 -26.865  1.00106.85           C
ATOM   3665  C   GLY B  36      72.299 -30.957 -25.951  1.00103.07           C
ATOM   3666  O   GLY B  36      72.150 -30.968 -24.728  1.00121.34           O
ATOM   3667  N   ASP B  37      73.410 -30.537 -26.537  1.00 90.21           N
ATOM   3668  CA  ASP B  37      74.544 -30.095 -25.750  1.00 97.02           C
ATOM   3669  CB  ASP B  37      75.636 -29.535 -26.674  1.00115.83           C
ATOM   3670  CG  ASP B  37      76.489 -30.619 -27.319  1.00114.75           C
ATOM   3671  OD1 ASP B  37      76.482 -31.755 -26.800  1.00115.29           O
ATOM   3672  OD2 ASP B  37      77.182 -30.318 -28.327  1.00100.42           O
ATOM   3673  C   ASP B  37      74.080 -29.001 -24.809  1.00 94.01           C
ATOM   3674  O   ASP B  37      74.325 -29.043 -23.597  1.00 82.10           O
ATOM   3675  N   ILE B  38      73.412 -28.026 -25.423  1.00 96.71           N
ATOM   3676  CA  ILE B  38      72.764 -26.900 -24.763  1.00 97.51           C
ATOM   3677  CB  ILE B  38      73.215 -25.599 -25.467  1.00 90.69           C
ATOM   3678  CG1 ILE B  38      74.612 -25.225 -24.941  1.00 98.89           C
ATOM   3679  CD1 ILE B  38      75.235 -23.979 -25.544  1.00103.47           C
ATOM   3680  CG2 ILE B  38      72.202 -24.476 -25.278  1.00 87.85           C
ATOM   3681  C   ILE B  38      71.231 -27.104 -24.794  1.00101.16           C
ATOM   3682  O   ILE B  38      70.699 -27.727 -25.710  1.00110.28           O
ATOM   3683  N   LYS B  39      70.511 -26.611 -23.797  1.00105.44           N
ATOM   3684  CA  LYS B  39      69.072 -26.865 -23.756  1.00109.58           C
ATOM   3685  CB  LYS B  39      68.778 -28.043 -22.831  1.00115.86           C
ATOM   3686  CG  LYS B  39      69.443 -29.331 -23.283  1.00125.05           C
ATOM   3687  CD  LYS B  39      68.824 -30.561 -22.636  1.00141.64           C
ATOM   3688  CE  LYS B  39      69.108 -30.615 -21.142  1.00145.78           C
ATOM   3689  NZ  LYS B  39      68.543 -31.844 -20.518  1.00150.50           N
ATOM   3690  C   LYS B  39      68.202 -25.656 -23.389  1.00105.30           C
ATOM   3691  O   LYS B  39      68.672 -24.667 -22.805  1.00 95.64           O
ATOM   3692  N   LEU B  40      66.927 -25.768 -23.769  1.00 99.62           N
ATOM   3693  CA  LEU B  40      65.921 -24.714 -23.600  1.00 91.48           C
ATOM   3694  CB  LEU B  40      65.383 -24.276 -24.967  1.00 82.52           C
ATOM   3695  CG  LEU B  40      66.422 -23.641 -25.887  1.00 81.83           C
ATOM   3696  CD1 LEU B  40      65.739 -23.023 -27.095  1.00 85.40           C
ATOM   3697  CD2 LEU B  40      67.256 -22.601 -25.158  1.00 80.51           C
ATOM   3698  C   LEU B  40      64.743 -25.119 -22.719  1.00 86.02           C
ATOM   3699  O   LEU B  40      64.375 -26.290 -22.636  1.00 88.65           O
ATOM   3700  N   GLY B  41      64.160 -24.127 -22.062  1.00 80.18           N
ATOM   3701  CA  GLY B  41      62.953 -24.328 -21.289  1.00 88.43           C
ATOM   3702  C   GLY B  41      61.734 -23.972 -22.124  1.00 91.57           C
ATOM   3703  O   GLY B  41      61.620 -22.856 -22.624  1.00 80.45           O
ATOM   3704  N   GLY B  42      60.827 -24.929 -22.289  1.00 91.83           N
ATOM   3705  CA  GLY B  42      59.601 -24.704 -23.029  1.00 81.64           C
ATOM   3706  C   GLY B  42      58.468 -24.882 -22.063  1.00 74.56           C
ATOM   3707  O   GLY B  42      58.449 -25.826 -21.294  1.00 72.00           O
ATOM   3708  N   LEU B  43      57.534 -23.955 -22.087  1.00 74.27           N
ATOM   3709  CA  LEU B  43      56.354 -24.036 -21.252  1.00 76.15           C
ATOM   3710  CB  LEU B  43      56.480 -23.063 -20.077  1.00 81.42           C
ATOM   3711  CG  LEU B  43      57.478 -23.498 -18.997  1.00 84.61           C
ATOM   3712  CD1 LEU B  43      57.913 -22.325 -18.122  1.00 87.83           C
ATOM   3713  CD2 LEU B  43      56.874 -24.609 -18.148  1.00 85.59           C
ATOM   3714  C   LEU B  43      55.171 -23.672 -22.118  1.00 72.25           C
ATOM   3715  O   LEU B  43      55.047 -22.541 -22.559  1.00 79.61           O
ATOM   3716  N   PHE B  44      54.312 -24.627 -22.395  1.00 68.19           N
ATOM   3717  CA  PHE B  44      53.169 -24.353 -23.242  1.00 76.17           C
ATOM   3718  CB  PHE B  44      53.335 -25.026 -24.604  1.00 72.39           C
ATOM   3719  CG  PHE B  44      54.486 -24.514 -25.381  1.00 68.56           C
ATOM   3720  CD1 PHE B  44      55.737 -25.002 -25.159  1.00 70.21           C
ATOM   3721  CE1 PHE B  44      56.817 -24.523 -25.875  1.00 78.50           C
ATOM   3722  CZ  PHE B  44      56.640 -23.534 -26.830  1.00 77.82           C
ATOM   3723  CE2 PHE B  44      55.380 -23.043 -27.065  1.00 76.92           C
ATOM   3724  CD2 PHE B  44      54.311 -23.536 -26.334  1.00 76.66           C
ATOM   3725  C   PHE B  44      51.884 -24.839 -22.579  1.00 85.53           C
ATOM   3726  O   PHE B  44      51.911 -25.736 -21.721  1.00 80.70           O
ATOM   3727  N   PRO B  45      50.749 -24.236 -22.962  1.00 89.64           N
ATOM   3728  CA  PRO B  45      49.492 -24.826 -22.565  1.00 87.53           C
ATOM   3729  CB  PRO B  45      48.508 -23.665 -22.665  1.00 93.55           C
ATOM   3730  CG  PRO B  45      49.099 -22.751 -23.707  1.00 97.54           C
ATOM   3731  CD  PRO B  45      50.570 -23.044 -23.813  1.00 92.89           C
ATOM   3732  C   PRO B  45      49.207 -25.916 -23.576  1.00 85.92           C
ATOM   3733  O   PRO B  45      48.850 -25.640 -24.720  1.00 84.48           O
ATOM   3734  N   ILE B  46      49.439 -27.150 -23.168  1.00 82.10           N
ATOM   3735  CA  ILE B  46      49.181 -28.292 -24.026  1.00 86.99           C
ATOM   3736  CB  ILE B  46      50.411 -29.219 -24.045  1.00 93.90           C
ATOM   3737  CG1 ILE B  46      51.630 -28.429 -24.539  1.00 97.18           C
ATOM   3738  CD1 ILE B  46      52.961 -29.075 -24.248  1.00 97.49           C
ATOM   3739  CG2 ILE B  46      50.184 -30.413 -24.965  1.00 99.65           C
ATOM   3740  C   ILE B  46      47.911 -29.026 -23.599  1.00 85.17           C
ATOM   3741  O   ILE B  46      47.178 -29.561 -24.427  1.00 85.18           O
ATOM   3742  N   LYS B  47      47.638 -29.012 -22.307  1.00 87.57           N
ATOM   3743  CA  LYS B  47      46.511 -29.711 -21.754  1.00 93.79           C
ATOM   3744  CB  LYS B  47      46.925 -31.136 -21.389  1.00103.87           C
ATOM   3745  CG  LYS B  47      47.120 -32.068 -22.581  1.00110.83           C
ATOM   3746  CD  LYS B  47      47.221 -33.532 -22.148  1.00119.11           C
ATOM   3747  CE  LYS B  47      45.851 -34.158 -21.895  1.00124.51           C
ATOM   3748  NZ  LYS B  47      45.897 -35.417 -21.092  1.00121.28           N
ATOM   3749  C   LYS B  47      45.978 -28.949 -20.527  1.00 95.78           C
ATOM   3750  O   LYS B  47      46.623 -28.851 -19.471  1.00 79.18           O
ATOM   3751  N   GLU B  48      44.789 -28.396 -20.682  1.00 98.79           N
ATOM   3752  CA  GLU B  48      44.167 -27.659 -19.607  1.00103.35           C
ATOM   3753  CB  GLU B  48      43.628 -26.343 -20.143  1.00112.82           C
ATOM   3754  CG  GLU B  48      44.607 -25.700 -21.114  1.00129.83           C
ATOM   3755  CD  GLU B  48      44.266 -24.267 -21.458  1.00144.38           C
ATOM   3756  OE1 GLU B  48      43.094 -23.861 -21.280  1.00147.94           O
ATOM   3757  OE2 GLU B  48      45.182 -23.548 -21.920  1.00149.50           O
ATOM   3758  C   GLU B  48      43.073 -28.533 -19.020  1.00101.83           C
ATOM   3759  O   GLU B  48      42.961 -29.713 -19.372  1.00 86.09           O
ATOM   3760  N   GLN B  49      42.292 -27.953 -18.114  1.00108.32           N
ATOM   3761  CA  GLN B  49      41.193 -28.643 -17.446  1.00118.01           C
ATOM   3762  CB  GLN B  49      40.960 -28.022 -16.059  1.00125.75           C
ATOM   3763  CG  GLN B  49      42.162 -27.919 -15.120  1.00121.86           C
ATOM   3764  CD  GLN B  49      41.793 -27.207 -13.813  1.00127.42           C
ATOM   3765  OE1 GLN B  49      41.516 -27.848 -12.789  1.00118.76           O
ATOM   3766  NE2 GLN B  49      41.754 -25.877 -13.855  1.00128.06           N
ATOM   3767  C   GLN B  49      39.890 -28.526 -18.270  1.00123.29           C
ATOM   3768  O   GLN B  49      39.878 -27.918 -19.351  1.00112.10           O
ATOM   3769  N   SER B  50      38.802 -29.100 -17.748  1.00122.37           N
ATOM   3770  CA  SER B  50      37.468 -28.895 -18.317  1.00118.86           C
ATOM   3771  CB  SER B  50      36.471 -29.928 -17.777  1.00118.07           C
ATOM   3772  OG  SER B  50      37.027 -31.234 -17.780  1.00115.89           O
ATOM   3773  C   SER B  50      36.977 -27.494 -17.984  1.00110.06           C
ATOM   3774  O   SER B  50      35.783 -27.226 -18.068  1.00122.91           O
ATOM   3775  N   VAL B  63      44.497 -31.584  -9.246  1.00129.65           N
ATOM   3776  CA  VAL B  63      43.417 -31.457 -10.220  1.00135.68           C
ATOM   3777  CB  VAL B  63      42.873 -30.011 -10.293  1.00131.66           C
ATOM   3778  CG1 VAL B  63      42.038 -29.703  -9.045  1.00127.71           C
ATOM   3779  CG2 VAL B  63      44.005 -29.005 -10.490  1.00121.11           C
ATOM   3780  C   VAL B  63      43.838 -31.949 -11.611  1.00135.07           C
ATOM   3781  O   VAL B  63      45.036 -32.091 -11.888  1.00134.66           O
ATOM   3782  N   SER B  64      42.838 -32.185 -12.470  1.00129.21           N
ATOM   3783  CA  SER B  64      42.996 -32.946 -13.720  1.00124.55           C
ATOM   3784  CB  SER B  64      41.887 -33.989 -13.825  1.00137.06           C
ATOM   3785  OG  SER B  64      41.791 -34.478 -15.154  1.00152.34           O
ATOM   3786  C   SER B  64      42.992 -32.125 -15.012  1.00114.26           C
ATOM   3787  O   SER B  64      41.950 -31.612 -15.437  1.00106.64           O
ATOM   3788  N   CYS B  65      44.161 -32.060 -15.645  1.00119.07           N
ATOM   3789  CA  CYS B  65      44.364 -31.373 -16.924  1.00123.51           C
ATOM   3790  CB  CYS B  65      45.774 -30.786 -16.981  1.00124.17           C
ATOM   3791  SG  CYS B  65      46.219 -29.839 -15.504  1.00127.13           S
ATOM   3792  C   CYS B  65      44.174 -32.358 -18.071  1.00123.75           C
ATOM   3793  O   CYS B  65      45.116 -33.065 -18.454  1.00128.42           O
ATOM   3794  N   ASP B  66      42.959 -32.381 -18.621  1.00116.29           N
ATOM   3795  CA  ASP B  66      42.538 -33.409 -19.563  1.00106.82           C
ATOM   3796  CB  ASP B  66      41.545 -34.369 -18.872  1.00101.76           C
ATOM   3797  CG  ASP B  66      40.179 -33.723 -18.543  1.00101.18           C
ATOM   3798  OD1 ASP B  66      39.827 -32.624 -19.031  1.00102.40           O
ATOM   3799  OD2 ASP B  66      39.428 -34.353 -17.776  1.00106.48           O
ATOM   3800  C   ASP B  66      41.928 -32.858 -20.853  1.00111.32           C
ATOM   3801  O   ASP B  66      41.241 -33.591 -21.574  1.00134.48           O
ATOM   3802  N   SER B  67      42.150 -31.584 -21.157  1.00 99.28           N
ATOM   3803  CA  SER B  67      41.486 -30.990 -22.326  1.00103.56           C
ATOM   3804  CB  SER B  67      40.498 -29.869 -21.909  1.00100.42           C
ATOM   3805  OG  SER B  67      39.347 -30.371 -21.223  1.00 77.99           O
ATOM   3806  C   SER B  67      42.554 -30.492 -23.306  1.00 99.45           C
ATOM   3807  O   SER B  67      43.295 -29.545 -23.003  1.00106.59           O
ATOM   3808  N   LEU B  68      42.647 -31.144 -24.465  1.00 86.61           N
ATOM   3809  CA  LEU B  68      43.725 -30.844 -25.383  1.00 89.74           C
ATOM   3810  CB  LEU B  68      43.864 -31.891 -26.492  1.00 92.87           C
ATOM   3811  CG  LEU B  68      44.898 -31.593 -27.607  1.00 98.64           C
ATOM   3812  CD1 LEU B  68      46.203 -31.007 -27.074  1.00105.34           C
ATOM   3813  CD2 LEU B  68      45.209 -32.834 -28.434  1.00 91.07           C
ATOM   3814  C   LEU B  68      43.512 -29.462 -25.964  1.00 95.03           C
ATOM   3815  O   LEU B  68      42.628 -29.247 -26.789  1.00105.38           O
ATOM   3816  N   ASN B  69      44.319 -28.525 -25.480  1.00107.39           N
ATOM   3817  CA  ASN B  69      44.456 -27.214 -26.087  1.00108.24           C
ATOM   3818  CB  ASN B  69      45.233 -26.271 -25.150  1.00106.94           C
ATOM   3819  CG  ASN B  69      45.491 -24.906 -25.762  1.00103.90           C
ATOM   3820  OD1 ASN B  69      45.498 -24.758 -26.986  1.00110.45           O
ATOM   3821  ND2 ASN B  69      45.729 -23.903 -24.915  1.00 99.56           N
ATOM   3822  C   ASN B  69      45.187 -27.415 -27.410  1.00109.27           C
ATOM   3823  O   ASN B  69      46.395 -27.711 -27.444  1.00117.23           O
ATOM   3824  N   LYS B  70      44.445 -27.283 -28.499  1.00 96.91           N
ATOM   3825  CA  LYS B  70      45.028 -27.475 -29.798  1.00 96.71           C
ATOM   3826  CB  LYS B  70      43.949 -27.773 -30.822  1.00 99.35           C
ATOM   3827  CG  LYS B  70      43.303 -29.124 -30.613  1.00101.67           C
ATOM   3828  CD  LYS B  70      42.282 -29.358 -31.699  1.00118.92           C
ATOM   3829  CE  LYS B  70      41.664 -30.741 -31.611  1.00130.37           C
ATOM   3830  NZ  LYS B  70      40.967 -31.080 -32.885  1.00137.74           N
ATOM   3831  C   LYS B  70      45.863 -26.268 -30.196  1.00 97.08           C
ATOM   3832  O   LYS B  70      46.938 -26.429 -30.745  1.00107.66           O
ATOM   3833  N   ASP B  71      45.399 -25.060 -29.907  1.00104.05           N
ATOM   3834  CA  ASP B  71      46.167 -23.869 -30.287  1.00126.58           C
ATOM   3835  CB  ASP B  71      45.447 -22.561 -29.877  1.00142.94           C
ATOM   3836  CG  ASP B  71      44.382 -22.097 -30.901  1.00154.32           C
ATOM   3837  OD1 ASP B  71      44.202 -22.738 -31.966  1.00156.58           O
ATOM   3838  OD2 ASP B  71      43.719 -21.066 -30.627  1.00160.56           O
ATOM   3839  C   ASP B  71      47.565 -23.940 -29.663  1.00128.37           C
ATOM   3840  O   ASP B  71      48.559 -23.558 -30.287  1.00125.99           O
ATOM   3841  N   GLY B  72      47.629 -24.467 -28.442  1.00129.53           N
ATOM   3842  CA  GLY B  72      48.876 -24.551 -27.687  1.00128.64           C
ATOM   3843  C   GLY B  72      49.780 -25.657 -28.174  1.00119.49           C
ATOM   3844  O   GLY B  72      50.986 -25.456 -28.346  1.00116.09           O
ATOM   3845  N   LEU B  73      49.189 -26.827 -28.384  1.00113.14           N
ATOM   3846  CA  LEU B  73      49.861 -27.932 -29.066  1.00124.32           C
ATOM   3847  CB  LEU B  73      48.831 -29.033 -29.375  1.00128.80           C
ATOM   3848  CG  LEU B  73      49.332 -30.271 -30.127  1.00126.56           C
ATOM   3849  CD1 LEU B  73      50.563 -30.842 -29.418  1.00124.78           C
ATOM   3850  CD2 LEU B  73      48.210 -31.296 -30.271  1.00114.98           C
ATOM   3851  C   LEU B  73      50.591 -27.499 -30.368  1.00119.51           C
ATOM   3852  O   LEU B  73      51.738 -27.914 -30.621  1.00115.84           O
ATOM   3853  N   GLY B  74      49.919 -26.673 -31.176  1.00104.65           N
ATOM   3854  CA  GLY B  74      50.451 -26.196 -32.456  1.00106.23           C
ATOM   3855  C   GLY B  74      51.671 -25.306 -32.311  1.00114.94           C
ATOM   3856  O   GLY B  74      52.576 -25.327 -33.152  1.00115.11           O
ATOM   3857  N   ARG B  75      51.695 -24.527 -31.234  1.00117.42           N
ATOM   3858  CA  ARG B  75      52.857 -23.713 -30.901  1.00111.59           C
ATOM   3859  CB  ARG B  75      52.519 -22.716 -29.796  1.00111.49           C
ATOM   3860  CG  ARG B  75      51.414 -21.766 -30.214  1.00106.35           C
ATOM   3861  CD  ARG B  75      51.326 -20.503 -29.387  1.00 95.99           C
ATOM   3862  NE  ARG B  75      50.295 -19.658 -29.972  1.00 95.11           N
ATOM   3863  CZ  ARG B  75      48.980 -19.853 -29.846  1.00 93.95           C
ATOM   3864  NH1 ARG B  75      48.494 -20.849 -29.124  1.00 91.56           N
ATOM   3865  NH2 ARG B  75      48.132 -19.036 -30.451  1.00 95.21           N
ATOM   3866  C   ARG B  75      54.029 -24.593 -30.499  1.00109.76           C
ATOM   3867  O   ARG B  75      55.141 -24.381 -30.972  1.00118.36           O
ATOM   3868  N   ALA B  76      53.784 -25.597 -29.658  1.00100.34           N
ATOM   3869  CA  ALA B  76      54.847 -26.529 -29.259  1.00104.27           C
ATOM   3870  CB  ALA B  76      54.276 -27.646 -28.418  1.00109.29           C
ATOM   3871  C   ALA B  76      55.593 -27.118 -30.458  1.00103.59           C
ATOM   3872  O   ALA B  76      56.836 -27.091 -30.509  1.00 98.63           O
ATOM   3873  N   LEU B  77      54.827 -27.623 -31.423  1.00 97.49           N
ATOM   3874  CA  LEU B  77      55.398 -28.196 -32.649  1.00 98.70           C
ATOM   3875  CB  LEU B  77      54.311 -28.762 -33.554  1.00 98.24           C
ATOM   3876  CG  LEU B  77      53.410 -29.812 -32.941  1.00 96.51           C
ATOM   3877  CD1 LEU B  77      52.413 -30.262 -33.982  1.00 92.49           C
ATOM   3878  CD2 LEU B  77      54.245 -30.970 -32.444  1.00102.73           C
ATOM   3879  C   LEU B  77      56.187 -27.188 -33.467  1.00 94.03           C
ATOM   3880  O   LEU B  77      57.065 -27.587 -34.248  1.00 93.92           O
ATOM   3881  N   VAL B  78      55.845 -25.905 -33.342  1.00 79.37           N
ATOM   3882  CA  VAL B  78      56.626 -24.885 -34.009  1.00 84.89           C
ATOM   3883  CB  VAL B  78      55.999 -23.486 -33.903  1.00 88.82           C
ATOM   3884  CG1 VAL B  78      56.879 -22.439 -34.606  1.00 85.19           C
ATOM   3885  CG2 VAL B  78      54.575 -23.498 -34.455  1.00 94.48           C
ATOM   3886  C   VAL B  78      58.016 -24.866 -33.388  1.00 99.21           C
ATOM   3887  O   VAL B  78      59.018 -24.928 -34.115  1.00 99.05           O
ATOM   3888  N   MET B  79      58.076 -24.801 -32.047  1.00108.70           N
ATOM   3889  CA  MET B  79      59.361 -24.667 -31.334  1.00102.78           C
ATOM   3890  CB  MET B  79      59.214 -24.785 -29.813  1.00102.51           C
ATOM   3891  CG  MET B  79      60.508 -24.549 -29.021  1.00101.07           C
ATOM   3892  SD  MET B  79      60.269 -24.595 -27.217  1.00103.64           S
ATOM   3893  CE  MET B  79      61.932 -24.799 -26.606  1.00110.41           C
ATOM   3894  C   MET B  79      60.248 -25.753 -31.861  1.00100.50           C
ATOM   3895  O   MET B  79      61.360 -25.466 -32.319  1.00 93.35           O
ATOM   3896  N   LYS B  80      59.718 -26.981 -31.836  1.00 94.02           N
ATOM   3897  CA  LYS B  80      60.315 -28.103 -32.558  1.00102.06           C
ATOM   3898  CB  LYS B  80      59.348 -29.297 -32.612  1.00107.60           C
ATOM   3899  CG  LYS B  80      59.908 -30.479 -33.398  1.00117.51           C
ATOM   3900  CD  LYS B  80      59.368 -31.825 -32.943  1.00122.58           C
ATOM   3901  CE  LYS B  80      60.184 -32.967 -33.546  1.00127.74           C
ATOM   3902  NZ  LYS B  80      61.511 -33.173 -32.881  1.00124.52           N
ATOM   3903  C   LYS B  80      60.812 -27.726 -33.982  1.00102.17           C
ATOM   3904  O   LYS B  80      62.021 -27.809 -34.251  1.00102.86           O
ATOM   3905  N   TYR B  81      59.905 -27.309 -34.875  1.00 92.46           N
ATOM   3906  CA  TYR B  81      60.287 -26.925 -36.237  1.00 87.83           C
ATOM   3907  CB  TYR B  81      59.176 -26.145 -36.946  1.00 95.82           C
ATOM   3908  CG  TYR B  81      59.658 -25.313 -38.145  1.00104.49           C
ATOM   3909  CD1 TYR B  81      60.421 -25.890 -39.174  1.00103.51           C
ATOM   3910  CE1 TYR B  81      60.857 -25.140 -40.259  1.00 94.66           C
ATOM   3911  CZ  TYR B  81      60.530 -23.808 -40.335  1.00 98.04           C
ATOM   3912  OH  TYR B  81      60.958 -23.071 -41.405  1.00101.03           O
ATOM   3913  CE2 TYR B  81      59.776 -23.205 -39.340  1.00102.53           C
ATOM   3914  CD2 TYR B  81      59.340 -23.955 -38.257  1.00103.09           C
ATOM   3915  C   TYR B  81      61.536 -26.081 -36.241  1.00 86.18           C
ATOM   3916  O   TYR B  81      62.496 -26.407 -36.931  1.00 85.85           O
ATOM   3917  N   ALA B  82      61.508 -24.994 -35.470  1.00 87.32           N
ATOM   3918  CA  ALA B  82      62.620 -24.036 -35.413  1.00 91.27           C
ATOM   3919  CB  ALA B  82      62.235 -22.839 -34.561  1.00 91.06           C
ATOM   3920  C   ALA B  82      63.914 -24.664 -34.881  1.00 97.72           C
ATOM   3921  O   ALA B  82      65.007 -24.393 -35.401  1.00 92.52           O
ATOM   3922  N   VAL B  83      63.788 -25.497 -33.847  1.00 96.21           N
ATOM   3923  CA  VAL B  83      64.945 -26.145 -33.247  1.00 97.62           C
ATOM   3924  CB  VAL B  83      64.565 -26.910 -31.960  1.00 99.64           C
ATOM   3925  CG1 VAL B  83      65.736 -27.734 -31.436  1.00104.73           C
ATOM   3926  CG2 VAL B  83      64.104 -25.930 -30.894  1.00104.25           C
ATOM   3927  C   VAL B  83      65.562 -27.070 -34.287  1.00100.36           C
ATOM   3928  O   VAL B  83      66.790 -27.142 -34.432  1.00102.08           O
ATOM   3929  N   GLU B  84      64.702 -27.751 -35.034  1.00 96.63           N
ATOM   3930  CA  GLU B  84      65.164 -28.625 -36.101  1.00 99.06           C
ATOM   3931  CB  GLU B  84      63.988 -29.372 -36.750  1.00100.18           C
ATOM   3932  CG  GLU B  84      63.305 -30.379 -35.828  1.00 95.95           C
ATOM   3933  CD  GLU B  84      64.111 -31.641 -35.627  1.00 91.22           C
ATOM   3934  OE1 GLU B  84      65.313 -31.635 -35.938  1.00 87.27           O
ATOM   3935  OE2 GLU B  84      63.539 -32.645 -35.157  1.00102.81           O
ATOM   3936  C   GLU B  84      65.951 -27.842 -37.146  1.00 93.61           C
ATOM   3937  O   GLU B  84      67.049 -28.247 -37.517  1.00 89.47           O
ATOM   3938  N   GLU B  85      65.404 -26.709 -37.581  1.00 93.57           N
ATOM   3939  CA  GLU B  85      66.034 -25.871 -38.613  1.00103.82           C
ATOM   3940  CB  GLU B  85      65.023 -24.836 -39.130  1.00101.48           C
ATOM   3941  CG  GLU B  85      65.399 -24.205 -40.462  1.00109.83           C
ATOM   3942  CD  GLU B  85      64.367 -23.207 -40.960  1.00118.90           C
ATOM   3943  OE1 GLU B  85      64.028 -22.278 -40.188  1.00115.27           O
ATOM   3944  OE2 GLU B  85      63.912 -23.340 -42.128  1.00115.88           O
ATOM   3945  C   GLU B  85      67.335 -25.164 -38.149  1.00117.32           C
ATOM   3946  O   GLU B  85      68.095 -24.633 -38.972  1.00115.07           O
ATOM   3947  N   ILE B  86      67.594 -25.169 -36.840  1.00126.71           N
ATOM   3948  CA  ILE B  86      68.767 -24.507 -36.261  1.00133.41           C
ATOM   3949  CB  ILE B  86      68.373 -23.828 -34.932  1.00145.85           C
ATOM   3950  CG1 ILE B  86      67.467 -22.626 -35.217  1.00150.71           C
ATOM   3951  CD1 ILE B  86      66.707 -22.138 -34.006  1.00159.32           C
ATOM   3952  CG2 ILE B  86      69.603 -23.386 -34.147  1.00152.68           C
ATOM   3953  C   ILE B  86      69.963 -25.463 -36.065  1.00129.63           C
ATOM   3954  O   ILE B  86      71.117 -25.114 -36.360  1.00121.89           O
ATOM   3955  N   ASN B  87      69.695 -26.658 -35.550  1.00126.91           N
ATOM   3956  CA  ASN B  87      70.698 -27.719 -35.569  1.00128.50           C
ATOM   3957  CB  ASN B  87      70.117 -29.022 -35.015  1.00128.31           C
ATOM   3958  CG  ASN B  87      69.924 -28.981 -33.514  1.00122.06           C
ATOM   3959  OD1 ASN B  87      70.556 -28.180 -32.832  1.00120.38           O
ATOM   3960  ND2 ASN B  87      69.058 -29.851 -32.988  1.00113.40           N
ATOM   3961  C   ASN B  87      71.178 -27.946 -36.998  1.00133.91           C
ATOM   3962  O   ASN B  87      72.373 -27.846 -37.282  1.00140.89           O
ATOM   3963  N   ALA B  88      70.216 -28.218 -37.884  1.00135.15           N
ATOM   3964  CA  ALA B  88      70.452 -28.453 -39.320  1.00127.36           C
ATOM   3965  CB  ALA B  88      69.121 -28.656 -40.038  1.00123.61           C
ATOM   3966  C   ALA B  88      71.268 -27.363 -40.034  1.00121.57           C
ATOM   3967  O   ALA B  88      72.089 -27.672 -40.886  1.00126.57           O
ATOM   3968  N   ASN B  89      71.046 -26.096 -39.709  1.00114.16           N
ATOM   3969  CA  ASN B  89      71.912 -25.054 -40.231  1.00109.56           C
ATOM   3970  CB  ASN B  89      71.466 -23.676 -39.739  1.00117.68           C
ATOM   3971  CG  ASN B  89      72.179 -22.528 -40.458  1.00125.92           C
ATOM   3972  OD1 ASN B  89      73.230 -22.713 -41.095  1.00125.27           O
ATOM   3973  ND2 ASN B  89      71.601 -21.328 -40.359  1.00120.02           N
ATOM   3974  C   ASN B  89      73.354 -25.327 -39.802  1.00112.98           C
ATOM   3975  O   ASN B  89      73.637 -25.475 -38.602  1.00111.67           O
ATOM   3976  N   SER B  90      74.241 -25.412 -40.797  1.00123.06           N
ATOM   3977  CA  SER B  90      75.688 -25.578 -40.590  1.00126.90           C
ATOM   3978  CB  SER B  90      76.399 -25.881 -41.922  1.00126.57           C
ATOM   3979  OG  SER B  90      75.971 -27.106 -42.505  1.00123.32           O
ATOM   3980  C   SER B  90      76.309 -24.319 -39.983  1.00131.60           C
ATOM   3981  O   SER B  90      77.171 -24.407 -39.100  1.00126.39           O
ATOM   3982  N   GLN B  91      75.857 -23.155 -40.458  1.00131.77           N
ATOM   3983  CA  GLN B  91      76.440 -21.863 -40.084  1.00137.18           C
ATOM   3984  CB  GLN B  91      76.507 -20.936 -41.301  1.00128.05           C
ATOM   3985  CG  GLN B  91      77.139 -21.542 -42.538  1.00134.63           C
ATOM   3986  CD  GLN B  91      76.755 -20.786 -43.800  1.00135.04           C
ATOM   3987  OE1 GLN B  91      77.296 -19.717 -44.094  1.00119.65           O
ATOM   3988  NE2 GLN B  91      75.807 -21.342 -44.551  1.00138.77           N
ATOM   3989  C   GLN B  91      75.695 -21.109 -38.976  1.00154.18           C
ATOM   3990  O   GLN B  91      75.952 -19.914 -38.789  1.00165.33           O
ATOM   3991  N   LEU B  92      74.770 -21.756 -38.258  1.00162.61           N
ATOM   3992  CA  LEU B  92      74.100 -21.073 -37.137  1.00167.86           C
ATOM   3993  CB  LEU B  92      72.602 -21.395 -37.031  1.00176.76           C
ATOM   3994  CG  LEU B  92      71.840 -20.711 -35.870  1.00181.12           C
ATOM   3995  CD1 LEU B  92      72.280 -19.272 -35.597  1.00177.33           C
ATOM   3996  CD2 LEU B  92      70.338 -20.741 -36.120  1.00179.85           C
ATOM   3997  C   LEU B  92      74.797 -21.387 -35.834  1.00162.20           C
ATOM   3998  O   LEU B  92      75.402 -20.510 -35.237  1.00165.59           O
ATOM   3999  N   LEU B  93      74.710 -22.625 -35.377  1.00150.74           N
ATOM   4000  CA  LEU B  93      75.477 -23.015 -34.209  1.00157.86           C
ATOM   4001  CB  LEU B  93      74.568 -23.265 -32.999  1.00161.03           C
ATOM   4002  CG  LEU B  93      74.213 -21.970 -32.234  1.00150.27           C
ATOM   4003  CD1 LEU B  93      72.869 -22.061 -31.529  1.00145.97           C
ATOM   4004  CD2 LEU B  93      75.302 -21.601 -31.236  1.00148.46           C
ATOM   4005  C   LEU B  93      76.314 -24.213 -34.627  1.00157.79           C
ATOM   4006  O   LEU B  93      75.929 -25.361 -34.377  1.00151.94           O
ATOM   4007  N   PRO B  94      77.456 -23.933 -35.303  1.00155.33           N
ATOM   4008  CA  PRO B  94      78.298 -24.938 -35.969  1.00151.00           C
ATOM   4009  CB  PRO B  94      79.442 -24.111 -36.562  1.00144.56           C
ATOM   4010  CG  PRO B  94      79.396 -22.800 -35.881  1.00144.39           C
ATOM   4011  CD  PRO B  94      77.960 -22.571 -35.558  1.00145.04           C
ATOM   4012  C   PRO B  94      78.868 -26.029 -35.071  1.00142.40           C
ATOM   4013  O   PRO B  94      78.875 -27.198 -35.457  1.00136.38           O
ATOM   4014  N   GLY B  95      79.368 -25.656 -33.903  1.00137.52           N
ATOM   4015  CA  GLY B  95      79.855 -26.652 -32.959  1.00154.72           C
ATOM   4016  C   GLY B  95      78.745 -27.373 -32.205  1.00158.40           C
ATOM   4017  O   GLY B  95      78.912 -28.531 -31.795  1.00154.09           O
ATOM   4018  N   VAL B  96      77.605 -26.700 -32.032  1.00153.13           N
ATOM   4019  CA  VAL B  96      76.642 -27.080 -30.993  1.00147.12           C
ATOM   4020  CB  VAL B  96      76.308 -25.867 -30.076  1.00145.49           C
ATOM   4021  CG1 VAL B  96      75.309 -26.248 -28.986  1.00140.11           C
ATOM   4022  CG2 VAL B  96      77.583 -25.304 -29.452  1.00140.01           C
ATOM   4023  C   VAL B  96      75.355 -27.700 -31.541  1.00126.57           C
ATOM   4024  O   VAL B  96      74.845 -27.295 -32.584  1.00105.61           O
ATOM   4025  N   LYS B  97      74.879 -28.712 -30.816  1.00118.32           N
ATOM   4026  CA  LYS B  97      73.544 -29.247 -30.959  1.00117.97           C
ATOM   4027  CB  LYS B  97      73.570 -30.772 -30.796  1.00119.49           C
ATOM   4028  CG  LYS B  97      72.336 -31.448 -31.362  1.00134.08           C
ATOM   4029  CD  LYS B  97      72.209 -32.918 -30.980  1.00141.25           C
ATOM   4030  CE  LYS B  97      70.793 -33.416 -31.283  1.00146.01           C
ATOM   4031  NZ  LYS B  97      70.535 -34.836 -30.914  1.00137.97           N
ATOM   4032  C   LYS B  97      72.683 -28.588 -29.870  1.00124.16           C
ATOM   4033  O   LYS B  97      73.130 -28.470 -28.720  1.00119.24           O
ATOM   4034  N   LEU B  98      71.466 -28.160 -30.246  1.00129.28           N
ATOM   4035  CA  LEU B  98      70.523 -27.390 -29.376  1.00117.29           C
ATOM   4036  CB  LEU B  98      70.193 -26.034 -30.014  1.00112.55           C
ATOM   4037  CG  LEU B  98      69.308 -25.059 -29.233  1.00110.35           C
ATOM   4038  CD1 LEU B  98      70.166 -24.232 -28.303  1.00116.93           C
ATOM   4039  CD2 LEU B  98      68.532 -24.132 -30.153  1.00116.48           C
ATOM   4040  C   LEU B  98      69.204 -28.132 -29.105  1.00109.04           C
ATOM   4041  O   LEU B  98      68.344 -28.253 -29.982  1.00112.04           O
ATOM   4042  N   GLY B  99      69.034 -28.598 -27.876  1.00 99.40           N
ATOM   4043  CA  GLY B  99      67.884 -29.414 -27.533  1.00 93.02           C
ATOM   4044  C   GLY B  99      66.955 -28.625 -26.655  1.00 86.28           C
ATOM   4045  O   GLY B  99      67.054 -27.411 -26.577  1.00 71.85           O
ATOM   4046  N   TYR B 100      66.050 -29.331 -25.992  1.00 95.11           N
ATOM   4047  CA  TYR B 100      65.037 -28.699 -25.155  1.00101.08           C
ATOM   4048  CB  TYR B 100      64.105 -27.809 -25.997  1.00108.14           C
ATOM   4049  CG  TYR B 100      63.341 -28.555 -27.077  1.00113.59           C
ATOM   4050  CD1 TYR B 100      62.395 -29.528 -26.748  1.00118.31           C
ATOM   4051  CE1 TYR B 100      61.697 -30.210 -27.726  1.00125.87           C
ATOM   4052  CZ  TYR B 100      61.929 -29.926 -29.057  1.00128.78           C
ATOM   4053  OH  TYR B 100      61.224 -30.618 -30.014  1.00140.06           O
ATOM   4054  CE2 TYR B 100      62.858 -28.960 -29.416  1.00120.13           C
ATOM   4055  CD2 TYR B 100      63.553 -28.279 -28.428  1.00115.92           C
ATOM   4056  C   TYR B 100      64.178 -29.703 -24.412  1.00 97.61           C
ATOM   4057  O   TYR B 100      64.127 -30.889 -24.756  1.00 93.65           O
ATOM   4058  N   LYS B 101      63.494 -29.195 -23.394  1.00100.76           N
ATOM   4059  CA  LYS B 101      62.338 -29.869 -22.818  1.00107.54           C
ATOM   4060  CB  LYS B 101      62.659 -30.504 -21.451  1.00111.14           C
ATOM   4061  CG  LYS B 101      63.761 -31.556 -21.519  1.00122.64           C
ATOM   4062  CD  LYS B 101      63.627 -32.637 -20.454  1.00128.60           C
ATOM   4063  CE  LYS B 101      64.757 -33.654 -20.573  1.00131.76           C
ATOM   4064  NZ  LYS B 101      64.727 -34.677 -19.492  1.00131.24           N
ATOM   4065  C   LYS B 101      61.170 -28.868 -22.740  1.00 99.83           C
ATOM   4066  O   LYS B 101      61.342 -27.687 -22.408  1.00 92.04           O
ATOM   4067  N   ILE B 102      59.990 -29.361 -23.088  1.00 88.69           N
ATOM   4068  CA  ILE B 102      58.772 -28.597 -23.041  1.00 83.45           C
ATOM   4069  CB  ILE B 102      58.152 -28.545 -24.444  1.00 87.95           C
ATOM   4070  CG1 ILE B 102      58.998 -27.650 -25.352  1.00 87.30           C
ATOM   4071  CD1 ILE B 102      58.620 -27.728 -26.810  1.00 88.80           C
ATOM   4072  CG2 ILE B 102      56.713 -28.053 -24.391  1.00 91.85           C
ATOM   4073  C   ILE B 102      57.827 -29.279 -22.044  1.00 86.87           C
ATOM   4074  O   ILE B 102      57.792 -30.516 -21.931  1.00 84.65           O
ATOM   4075  N   TYR B 103      57.072 -28.467 -21.312  1.00 90.02           N
ATOM   4076  CA  TYR B 103      56.124 -28.971 -20.320  1.00 90.82           C
ATOM   4077  CB  TYR B 103      56.683 -28.822 -18.891  1.00 97.32           C
ATOM   4078  CG  TYR B 103      57.967 -29.593 -18.538  1.00100.23           C
ATOM   4079  CD1 TYR B 103      57.921 -30.906 -18.044  1.00102.14           C
ATOM   4080  CE1 TYR B 103      59.088 -31.590 -17.700  1.00 99.36           C
ATOM   4081  CZ  TYR B 103      60.319 -30.953 -17.823  1.00100.18           C
ATOM   4082  OH  TYR B 103      61.498 -31.579 -17.482  1.00 93.88           O
ATOM   4083  CE2 TYR B 103      60.382 -29.655 -18.285  1.00 99.78           C
ATOM   4084  CD2 TYR B 103      59.218 -28.980 -18.629  1.00 98.24           C
ATOM   4085  C   TYR B 103      54.794 -28.218 -20.405  1.00 81.96           C
ATOM   4086  O   TYR B 103      54.751 -27.035 -20.730  1.00 84.33           O
ATOM   4087  N   ASN B 104      53.721 -28.919 -20.078  1.00 74.11           N
ATOM   4088  CA  ASN B 104      52.383 -28.363 -20.037  1.00 73.20           C
ATOM   4089  CB  ASN B 104      51.393 -29.523 -19.902  1.00 80.30           C
ATOM   4090  CG  ASN B 104      49.965 -29.099 -20.087  1.00 87.42           C
ATOM   4091  OD1 ASN B 104      49.627 -28.451 -21.073  1.00 99.46           O
ATOM   4092  ND2 ASN B 104      49.111 -29.460 -19.144  1.00 92.79           N
ATOM   4093  C   ASN B 104      52.238 -27.443 -18.841  1.00 73.32           C
ATOM   4094  O   ASN B 104      52.548 -27.840 -17.731  1.00 73.32           O
ATOM   4095  N   THR B 105      51.779 -26.214 -19.045  1.00 80.59           N
ATOM   4096  CA  THR B 105      51.513 -25.309 -17.914  1.00 85.52           C
ATOM   4097  CB  THR B 105      51.623 -23.808 -18.308  1.00 91.60           C
ATOM   4098  OG1 THR B 105      50.508 -23.411 -19.119  1.00100.26           O
ATOM   4099  CG2 THR B 105      52.921 -23.513 -19.068  1.00 93.19           C
ATOM   4100  C   THR B 105      50.131 -25.548 -17.293  1.00 89.48           C
ATOM   4101  O   THR B 105      49.840 -25.036 -16.229  1.00 99.48           O
ATOM   4102  N   CYS B 106      49.270 -26.294 -17.978  1.00100.12           N
ATOM   4103  CA  CYS B 106      47.861 -26.412 -17.608  1.00103.88           C
ATOM   4104  CB  CYS B 106      47.728 -27.395 -16.444  1.00111.52           C
ATOM   4105  SG  CYS B 106      46.027 -27.931 -16.127  1.00139.90           S
ATOM   4106  C   CYS B 106      47.191 -25.034 -17.298  1.00 99.19           C
ATOM   4107  O   CYS B 106      46.164 -24.960 -16.621  1.00 87.99           O
ATOM   4108  N   ARG B 107      47.748 -23.955 -17.852  1.00 99.03           N
ATOM   4109  CA  ARG B 107      47.407 -22.583 -17.447  1.00 98.65           C
ATOM   4110  CB  ARG B 107      46.401 -21.930 -18.396  1.00103.42           C
ATOM   4111  CG  ARG B 107      46.391 -20.413 -18.277  1.00108.83           C
ATOM   4112  CD  ARG B 107      45.167 -19.817 -18.948  1.00124.89           C
ATOM   4113  NE  ARG B 107      45.070 -20.179 -20.369  1.00130.64           N
ATOM   4114  CZ  ARG B 107      44.127 -20.951 -20.922  1.00123.71           C
ATOM   4115  NH1 ARG B 107      43.145 -21.493 -20.193  1.00109.38           N
ATOM   4116  NH2 ARG B 107      44.173 -21.186 -22.234  1.00122.89           N
ATOM   4117  C   ARG B 107      46.894 -22.566 -16.024  1.00 87.34           C
ATOM   4118  O   ARG B 107      45.769 -22.196 -15.765  1.00 69.86           O
ATOM   4119  N   HIS B 108      47.766 -22.983 -15.117  1.00 93.46           N
ATOM   4120  CA  HIS B 108      47.426 -23.215 -13.727  1.00 94.40           C
ATOM   4121  CB  HIS B 108      46.914 -24.639 -13.569  1.00 93.82           C
ATOM   4122  CG  HIS B 108      46.312 -24.924 -12.233  1.00102.39           C
ATOM   4123  ND1 HIS B 108      46.983 -25.618 -11.249  1.00108.24           N
ATOM   4124  CE1 HIS B 108      46.208 -25.732 -10.187  1.00109.59           C
ATOM   4125  NE2 HIS B 108      45.053 -25.145 -10.450  1.00113.29           N
ATOM   4126  CD2 HIS B 108      45.093 -24.628 -11.722  1.00107.42           C
ATOM   4127  C   HIS B 108      48.679 -23.004 -12.880  1.00 94.34           C
ATOM   4128  O   HIS B 108      49.767 -23.454 -13.249  1.00 82.85           O
ATOM   4129  N   SER B 109      48.525 -22.327 -11.744  1.00 95.94           N
ATOM   4130  CA  SER B 109      49.666 -21.973 -10.900  1.00 92.56           C
ATOM   4131  CB  SER B 109      49.219 -21.103  -9.742  1.00 99.36           C
ATOM   4132  OG  SER B 109      50.356 -20.674  -9.013  1.00112.19           O
ATOM   4133  C   SER B 109      50.481 -23.155 -10.351  1.00 86.93           C
ATOM   4134  O   SER B 109      51.674 -23.202 -10.551  1.00 86.64           O
ATOM   4135  N   ALA B 110      49.855 -24.091  -9.645  1.00 89.59           N
ATOM   4136  CA  ALA B 110      50.548 -25.315  -9.160  1.00 94.36           C
ATOM   4137  CB  ALA B 110      49.514 -26.299  -8.612  1.00 97.84           C
ATOM   4138  C   ALA B 110      51.434 -26.042 -10.210  1.00 93.69           C
ATOM   4139  O   ALA B 110      52.612 -26.381  -9.961  1.00 74.75           O
ATOM   4140  N   VAL B 111      50.836 -26.272 -11.379  1.00 94.74           N
ATOM   4141  CA  VAL B 111      51.418 -27.086 -12.439  1.00 89.31           C
ATOM   4142  CB  VAL B 111      50.352 -27.395 -13.510  1.00 85.68           C
ATOM   4143  CG1 VAL B 111      50.955 -27.993 -14.772  1.00 84.43           C
ATOM   4144  CG2 VAL B 111      49.327 -28.339 -12.920  1.00 90.01           C
ATOM   4145  C   VAL B 111      52.653 -26.437 -13.066  1.00 89.81           C
ATOM   4146  O   VAL B 111      53.622 -27.123 -13.365  1.00 95.08           O
ATOM   4147  N   ILE B 112      52.635 -25.121 -13.244  1.00 89.80           N
ATOM   4148  CA  ILE B 112      53.746 -24.435 -13.915  1.00 91.66           C
ATOM   4149  CB  ILE B 112      53.301 -23.049 -14.465  1.00 88.75           C
ATOM   4150  CG1 ILE B 112      54.121 -22.666 -15.696  1.00 93.91           C
ATOM   4151  CD1 ILE B 112      53.621 -21.404 -16.368  1.00 94.51           C
ATOM   4152  CG2 ILE B 112      53.414 -21.952 -13.417  1.00 89.52           C
ATOM   4153  C   ILE B 112      55.005 -24.320 -13.029  1.00 96.13           C
ATOM   4154  O   ILE B 112      56.109 -24.127 -13.538  1.00 90.62           O
ATOM   4155  N   VAL B 113      54.840 -24.476 -11.715  1.00101.53           N
ATOM   4156  CA  VAL B 113      55.906 -24.186 -10.749  1.00105.89           C
ATOM   4157  CB  VAL B 113      55.344 -24.164  -9.315  1.00103.89           C
ATOM   4158  CG1 VAL B 113      56.471 -24.159  -8.285  1.00106.03           C
ATOM   4159  CG2 VAL B 113      54.441 -22.962  -9.134  1.00103.94           C
ATOM   4160  C   VAL B 113      57.066 -25.180 -10.781  1.00105.95           C
ATOM   4161  O   VAL B 113      58.240 -24.781 -10.771  1.00 99.38           O
ATOM   4162  N   ARG B 114      56.720 -26.465 -10.777  1.00 94.26           N
ATOM   4163  CA  ARG B 114      57.707 -27.520 -10.715  1.00 86.46           C
ATOM   4164  CB  ARG B 114      57.038 -28.884 -10.634  1.00 90.62           C
ATOM   4165  CG  ARG B 114      56.074 -29.037  -9.474  1.00 99.86           C
ATOM   4166  CD  ARG B 114      55.329 -30.365  -9.534  1.00103.31           C
ATOM   4167  NE  ARG B 114      54.456 -30.547  -8.381  1.00 99.99           N
ATOM   4168  CZ  ARG B 114      54.878 -30.761  -7.137  1.00111.91           C
ATOM   4169  NH1 ARG B 114      56.181 -30.807  -6.853  1.00116.56           N
ATOM   4170  NH2 ARG B 114      53.988 -30.922  -6.159  1.00129.10           N
ATOM   4171  C   ARG B 114      58.604 -27.448 -11.945  1.00 92.04           C
ATOM   4172  O   ARG B 114      59.832 -27.380 -11.818  1.00 88.50           O
ATOM   4173  N   PRO B 115      58.006 -27.422 -13.151  1.00 92.81           N
ATOM   4174  CA  PRO B 115      58.901 -27.504 -14.313  1.00 91.38           C
ATOM   4175  CB  PRO B 115      57.946 -27.499 -15.513  1.00 88.41           C
ATOM   4176  CG  PRO B 115      56.647 -26.991 -14.992  1.00 89.51           C
ATOM   4177  CD  PRO B 115      56.588 -27.351 -13.543  1.00 89.17           C
ATOM   4178  C   PRO B 115      59.897 -26.345 -14.370  1.00 92.28           C
ATOM   4179  O   PRO B 115      61.034 -26.528 -14.811  1.00 99.83           O
ATOM   4180  N   ALA B 116      59.480 -25.172 -13.909  1.00 84.83           N
ATOM   4181  CA  ALA B 116      60.393 -24.061 -13.797  1.00 81.08           C
ATOM   4182  CB  ALA B 116      59.680 -22.824 -13.283  1.00 85.14           C
ATOM   4183  C   ALA B 116      61.508 -24.458 -12.853  1.00 85.11           C
ATOM   4184  O   ALA B 116      62.681 -24.251 -13.150  1.00 85.19           O
ATOM   4185  N   LEU B 117      61.159 -25.039 -11.710  1.00 90.14           N
ATOM   4186  CA  LEU B 117      62.195 -25.438 -10.757  1.00 92.34           C
ATOM   4187  CB  LEU B 117      61.612 -25.939  -9.429  1.00 88.97           C
ATOM   4188  CG  LEU B 117      60.978 -24.866  -8.532  1.00 84.54           C
ATOM   4189  CD1 LEU B 117      59.895 -25.525  -7.702  1.00 85.60           C
ATOM   4190  CD2 LEU B 117      61.972 -24.117  -7.640  1.00 75.26           C
ATOM   4191  C   LEU B 117      63.095 -26.489 -11.377  1.00 94.91           C
ATOM   4192  O   LEU B 117      64.285 -26.506 -11.085  1.00101.47           O
ATOM   4193  N   SER B 118      62.539 -27.338 -12.246  1.00 93.92           N
ATOM   4194  CA  SER B 118      63.344 -28.333 -12.980  1.00 99.45           C
ATOM   4195  CB  SER B 118      62.456 -29.290 -13.778  1.00102.21           C
ATOM   4196  OG  SER B 118      62.333 -28.854 -15.134  1.00102.43           O
ATOM   4197  C   SER B 118      64.382 -27.711 -13.941  1.00 96.59           C
ATOM   4198  O   SER B 118      65.452 -28.282 -14.163  1.00 91.55           O
ATOM   4199  N   PHE B 119      64.059 -26.563 -14.528  1.00 94.44           N
ATOM   4200  CA  PHE B 119      65.013 -25.868 -15.393  1.00100.13           C
ATOM   4201  CB  PHE B 119      64.375 -24.655 -16.093  1.00103.42           C
ATOM   4202  CG  PHE B 119      63.168 -24.969 -16.933  1.00 96.86           C
ATOM   4203  CD1 PHE B 119      62.998 -26.204 -17.526  1.00102.50           C
ATOM   4204  CE1 PHE B 119      61.888 -26.457 -18.307  1.00112.06           C
ATOM   4205  CZ  PHE B 119      60.939 -25.470 -18.515  1.00111.91           C
ATOM   4206  CE2 PHE B 119      61.106 -24.232 -17.937  1.00104.74           C
ATOM   4207  CD2 PHE B 119      62.221 -23.988 -17.162  1.00 99.37           C
ATOM   4208  C   PHE B 119      66.221 -25.361 -14.607  1.00 98.41           C
ATOM   4209  O   PHE B 119      67.308 -25.164 -15.170  1.00 93.70           O
ATOM   4210  N   LEU B 120      66.008 -25.126 -13.315  1.00 97.57           N
ATOM   4211  CA  LEU B 120      67.011 -24.520 -12.450  1.00101.02           C
ATOM   4212  CB  LEU B 120      66.325 -23.545 -11.494  1.00104.83           C
ATOM   4213  CG  LEU B 120      65.453 -22.482 -12.159  1.00104.86           C
ATOM   4214  CD1 LEU B 120      64.535 -21.825 -11.138  1.00102.07           C
ATOM   4215  CD2 LEU B 120      66.325 -21.457 -12.876  1.00107.22           C
ATOM   4216  C   LEU B 120      67.802 -25.557 -11.651  1.00 95.99           C
ATOM   4217  O   LEU B 120      68.631 -25.198 -10.815  1.00 73.91           O
ATOM   4218  N   THR B 121      67.532 -26.840 -11.889  1.00 98.70           N
ATOM   4219  CA  THR B 121      68.354 -27.900 -11.317  1.00108.84           C
ATOM   4220  CB  THR B 121      67.823 -29.309 -11.678  1.00110.36           C
ATOM   4221  OG1 THR B 121      67.533 -29.393 -13.083  1.00115.39           O
ATOM   4222  CG2 THR B 121      66.577 -29.623 -10.892  1.00107.14           C
ATOM   4223  C   THR B 121      69.794 -27.756 -11.818  1.00116.86           C
ATOM   4224  O   THR B 121      70.024 -27.245 -12.933  1.00116.74           O
ATOM   4225  N   GLU B 122      70.758 -28.188 -10.999  1.00107.62           N
ATOM   4226  CA  GLU B 122      72.137 -28.173 -11.435  1.00109.43           C
ATOM   4227  CB  GLU B 122      73.102 -28.490 -10.306  1.00121.83           C
ATOM   4228  CG  GLU B 122      74.486 -27.879 -10.504  1.00133.65           C
ATOM   4229  CD  GLU B 122      75.378 -28.722 -11.391  1.00145.35           C
ATOM   4230  OE1 GLU B 122      75.661 -29.869 -10.990  1.00152.06           O
ATOM   4231  OE2 GLU B 122      75.797 -28.246 -12.475  1.00151.03           O
ATOM   4232  C   GLU B 122      72.250 -29.184 -12.557  1.00115.57           C
ATOM   4233  O   GLU B 122      71.718 -30.300 -12.464  1.00 97.01           O
ATOM   4234  N   LYS B 123      72.917 -28.765 -13.631  1.00124.20           N
ATOM   4235  CA  LYS B 123      72.921 -29.521 -14.870  1.00126.67           C
ATOM   4236  CB  LYS B 123      73.879 -28.886 -15.891  1.00118.94           C
ATOM   4237  CG  LYS B 123      73.916 -29.629 -17.226  1.00121.52           C
ATOM   4238  CD  LYS B 123      74.233 -28.712 -18.397  1.00121.48           C
ATOM   4239  CE  LYS B 123      74.260 -29.484 -19.706  1.00121.99           C
ATOM   4240  NZ  LYS B 123      74.299 -28.554 -20.868  1.00126.46           N
ATOM   4241  C   LYS B 123      73.272 -30.986 -14.606  1.00132.27           C
ATOM   4242  O   LYS B 123      72.433 -31.884 -14.792  1.00126.74           O
ATOM   4243  N   SER B 124      74.494 -31.205 -14.123  1.00129.63           N
ATOM   4244  CA  SER B 124      75.019 -32.551 -13.920  1.00125.39           C
ATOM   4245  CB  SER B 124      76.483 -32.492 -13.434  1.00120.94           C
ATOM   4246  OG  SER B 124      76.656 -31.666 -12.293  1.00109.88           O
ATOM   4247  C   SER B 124      74.153 -33.407 -12.981  1.00130.54           C
ATOM   4248  O   SER B 124      73.872 -34.566 -13.291  1.00128.13           O
ATOM   4249  N   ASN B 125      73.695 -32.823 -11.871  1.00135.82           N
ATOM   4250  CA  ASN B 125      73.053 -33.593 -10.792  1.00131.53           C
ATOM   4251  CB  ASN B 125      73.077 -32.809  -9.493  1.00131.58           C
ATOM   4252  CG  ASN B 125      74.459 -32.448  -9.048  1.00129.83           C
ATOM   4253  OD1 ASN B 125      75.400 -32.436  -9.833  1.00112.79           O
ATOM   4254  ND2 ASN B 125      74.586 -32.136  -7.774  1.00147.02           N
ATOM   4255  C   ASN B 125      71.601 -33.963 -11.018  1.00137.97           C
ATOM   4256  O   ASN B 125      71.208 -35.100 -10.780  1.00147.15           O
ATOM   4257  N   GLY B 126      70.801 -32.982 -11.424  1.00138.63           N
ATOM   4258  CA  GLY B 126      69.352 -33.133 -11.448  1.00129.29           C
ATOM   4259  C   GLY B 126      68.671 -32.466 -10.262  1.00123.11           C
ATOM   4260  O   GLY B 126      67.447 -32.359 -10.251  1.00123.27           O
ATOM   4261  N   THR B 127      69.449 -31.992  -9.281  1.00113.98           N
ATOM   4262  CA  THR B 127      68.899 -31.314  -8.088  1.00114.28           C
ATOM   4263  CB  THR B 127      69.346 -32.000  -6.790  1.00118.46           C
ATOM   4264  OG1 THR B 127      70.721 -31.681  -6.523  1.00127.62           O
ATOM   4265  CG2 THR B 127      69.166 -33.493  -6.904  1.00117.07           C
ATOM   4266  C   THR B 127      69.274 -29.840  -7.936  1.00104.15           C
ATOM   4267  O   THR B 127      70.350 -29.400  -8.363  1.00 84.87           O
ATOM   4268  N   LEU B 128      68.381 -29.112  -7.264  1.00103.68           N
ATOM   4269  CA  LEU B 128      68.457 -27.655  -7.133  1.00110.56           C
ATOM   4270  CB  LEU B 128      67.043 -27.044  -7.218  1.00118.87           C
ATOM   4271  CG  LEU B 128      66.842 -25.546  -6.933  1.00116.01           C
ATOM   4272  CD1 LEU B 128      67.393 -24.701  -8.063  1.00116.85           C
ATOM   4273  CD2 LEU B 128      65.372 -25.223  -6.723  1.00120.62           C
ATOM   4274  C   LEU B 128      69.092 -27.279  -5.810  1.00103.72           C
ATOM   4275  O   LEU B 128      68.450 -27.365  -4.773  1.00105.11           O
ATOM   4276  N   SER B 129      70.344 -26.844  -5.839  1.00105.09           N
ATOM   4277  CA  SER B 129      71.034 -26.498  -4.604  1.00112.40           C
ATOM   4278  CB  SER B 129      72.554 -26.388  -4.829  1.00118.95           C
ATOM   4279  OG  SER B 129      72.926 -25.168  -5.471  1.00113.18           O
ATOM   4280  C   SER B 129      70.488 -25.197  -4.010  1.00117.36           C
ATOM   4281  O   SER B 129      70.028 -24.314  -4.738  1.00109.61           O
ATOM   4282  N   VAL B 130      70.532 -25.113  -2.680  1.00115.37           N
ATOM   4283  CA  VAL B 130      70.286 -23.877  -1.948  1.00111.97           C
ATOM   4284  CB  VAL B 130      69.801 -24.157  -0.510  1.00123.69           C
ATOM   4285  CG1 VAL B 130      69.583 -22.847   0.257  1.00122.36           C
ATOM   4286  CG2 VAL B 130      68.542 -25.023  -0.524  1.00134.32           C
ATOM   4287  C   VAL B 130      71.601 -23.136  -1.843  1.00110.81           C
ATOM   4288  O   VAL B 130      72.577 -23.683  -1.345  1.00128.29           O
ATOM   4289  N   GLU B 131      71.636 -21.891  -2.287  1.00111.03           N
ATOM   4290  CA  GLU B 131      72.860 -21.096  -2.205  1.00112.63           C
ATOM   4291  CB  GLU B 131      73.816 -21.424  -3.366  1.00121.44           C
ATOM   4292  CG  GLU B 131      75.040 -22.238  -2.967  1.00125.79           C
ATOM   4293  CD  GLU B 131      76.132 -22.256  -4.027  1.00133.26           C
ATOM   4294  OE1 GLU B 131      76.040 -21.499  -5.023  1.00126.43           O
ATOM   4295  OE2 GLU B 131      77.098 -23.039  -3.855  1.00144.37           O
ATOM   4296  C   GLU B 131      72.518 -19.628  -2.239  1.00 99.84           C
ATOM   4297  O   GLU B 131      71.619 -19.220  -2.957  1.00 97.60           O
ATOM   4298  N   CYS B 132      73.241 -18.830  -1.471  1.00 92.21           N
ATOM   4299  CA  CYS B 132      73.052 -17.395  -1.519  1.00 86.63           C
ATOM   4300  CB  CYS B 132      73.543 -16.740  -0.226  1.00 94.97           C
ATOM   4301  SG  CYS B 132      72.702 -17.332   1.274  1.00124.57           S
ATOM   4302  C   CYS B 132      73.737 -16.773  -2.731  1.00 81.75           C
ATOM   4303  O   CYS B 132      73.547 -15.600  -2.975  1.00 86.02           O
ATOM   4304  N   ASN B 133      74.525 -17.534  -3.491  1.00 88.14           N
ATOM   4305  CA  ASN B 133      75.227 -16.988  -4.672  1.00 99.29           C
ATOM   4306  CB  ASN B 133      76.674 -16.588  -4.314  1.00110.40           C
ATOM   4307  CG  ASN B 133      77.360 -15.757  -5.402  1.00114.92           C
ATOM   4308  OD1 ASN B 133      76.766 -15.448  -6.440  1.00115.43           O
ATOM   4309  ND2 ASN B 133      78.642 -15.390  -5.150  1.00117.52           N
ATOM   4310  C   ASN B 133      75.229 -17.974  -5.834  1.00 96.80           C
ATOM   4311  O   ASN B 133      76.011 -18.922  -5.865  1.00 99.37           O
ATOM   4312  N   TYR B 134      74.355 -17.729  -6.798  1.00 96.05           N
ATOM   4313  CA  TYR B 134      74.220 -18.603  -7.943  1.00 96.57           C
ATOM   4314  CB  TYR B 134      72.742 -18.899  -8.198  1.00 91.18           C
ATOM   4315  CG  TYR B 134      71.998 -19.737  -7.164  1.00 85.98           C
ATOM   4316  CD1 TYR B 134      72.132 -21.120  -7.126  1.00 90.36           C
ATOM   4317  CE1 TYR B 134      71.411 -21.901  -6.227  1.00 81.38           C
ATOM   4318  CZ  TYR B 134      70.534 -21.300  -5.370  1.00 79.79           C
ATOM   4319  OH  TYR B 134      69.845 -22.060  -4.465  1.00 69.64           O
ATOM   4320  CE2 TYR B 134      70.354 -19.933  -5.405  1.00 83.76           C
ATOM   4321  CD2 TYR B 134      71.077 -19.161  -6.305  1.00 84.98           C
ATOM   4322  C   TYR B 134      74.846 -17.973  -9.207  1.00105.58           C
ATOM   4323  O   TYR B 134      74.250 -18.037 -10.291  1.00107.20           O
ATOM   4324  N   THR B 135      76.038 -17.375  -9.081  1.00108.84           N
ATOM   4325  CA  THR B 135      76.789 -16.861 -10.258  1.00106.02           C
ATOM   4326  CB  THR B 135      77.655 -15.637  -9.902  1.00101.97           C
ATOM   4327  OG1 THR B 135      76.939 -14.766  -9.021  1.00108.84           O
ATOM   4328  CG2 THR B 135      78.027 -14.872 -11.151  1.00103.32           C
ATOM   4329  C   THR B 135      77.714 -17.920 -10.900  1.00106.85           C
ATOM   4330  O   THR B 135      78.093 -17.807 -12.071  1.00 99.73           O
ATOM   4331  N   ASP B 136      78.082 -18.928 -10.108  1.00108.37           N
ATOM   4332  CA  ASP B 136      78.883 -20.065 -10.558  1.00104.99           C
ATOM   4333  CB  ASP B 136      80.031 -20.328  -9.568  1.00115.33           C
ATOM   4334  CG  ASP B 136      81.052 -19.194  -9.526  1.00121.37           C
ATOM   4335  OD1 ASP B 136      81.075 -18.366 -10.470  1.00128.05           O
ATOM   4336  OD2 ASP B 136      81.835 -19.138  -8.549  1.00115.66           O
ATOM   4337  C   ASP B 136      78.015 -21.310 -10.666  1.00 96.54           C
ATOM   4338  O   ASP B 136      78.518 -22.429 -10.715  1.00 92.81           O
ATOM   4339  N   TYR B 137      76.705 -21.112 -10.709  1.00101.19           N
ATOM   4340  CA  TYR B 137      75.761 -22.215 -10.770  1.00106.45           C
ATOM   4341  CB  TYR B 137      74.507 -21.841  -9.967  1.00 95.44           C
ATOM   4342  CG  TYR B 137      73.551 -22.982  -9.755  1.00 93.66           C
ATOM   4343  CD1 TYR B 137      73.965 -24.159  -9.101  1.00 91.57           C
ATOM   4344  CE1 TYR B 137      73.088 -25.217  -8.899  1.00 87.41           C
ATOM   4345  CZ  TYR B 137      71.777 -25.103  -9.341  1.00 91.17           C
ATOM   4346  OH  TYR B 137      70.910 -26.151  -9.143  1.00 94.34           O
ATOM   4347  CE2 TYR B 137      71.341 -23.942  -9.980  1.00 92.03           C
ATOM   4348  CD2 TYR B 137      72.225 -22.891 -10.183  1.00 87.74           C
ATOM   4349  C   TYR B 137      75.416 -22.502 -12.235  1.00112.27           C
ATOM   4350  O   TYR B 137      74.908 -21.628 -12.927  1.00117.23           O
ATOM   4351  N   GLU B 138      75.719 -23.698 -12.728  1.00115.17           N
ATOM   4352  CA  GLU B 138      75.231 -24.070 -14.049  1.00126.59           C
ATOM   4353  CB  GLU B 138      76.190 -25.000 -14.804  1.00148.22           C
ATOM   4354  CG  GLU B 138      75.613 -25.468 -16.146  1.00159.85           C
ATOM   4355  CD  GLU B 138      76.660 -25.844 -17.184  1.00168.92           C
ATOM   4356  OE1 GLU B 138      77.709 -26.408 -16.809  1.00181.65           O
ATOM   4357  OE2 GLU B 138      76.420 -25.586 -18.386  1.00163.06           O
ATOM   4358  C   GLU B 138      73.852 -24.715 -13.925  1.00123.00           C
ATOM   4359  O   GLU B 138      73.668 -25.706 -13.207  1.00108.35           O
ATOM   4360  N   THR B 139      72.897 -24.137 -14.649  1.00126.47           N
ATOM   4361  CA  THR B 139      71.523 -24.636 -14.731  1.00120.23           C
ATOM   4362  CB  THR B 139      70.538 -23.471 -14.928  1.00114.12           C
ATOM   4363  OG1 THR B 139      71.157 -22.463 -15.735  1.00 99.56           O
ATOM   4364  CG2 THR B 139      70.155 -22.868 -13.593  1.00113.63           C
ATOM   4365  C   THR B 139      71.340 -25.614 -15.890  1.00113.01           C
ATOM   4366  O   THR B 139      72.029 -25.525 -16.916  1.00 88.05           O
ATOM   4367  N   ASP B 140      70.393 -26.534 -15.720  1.00111.92           N
ATOM   4368  CA  ASP B 140      70.149 -27.569 -16.718  1.00125.66           C
ATOM   4369  CB  ASP B 140      68.997 -28.488 -16.277  1.00127.16           C
ATOM   4370  CG  ASP B 140      69.068 -29.886 -16.903  1.00123.27           C
ATOM   4371  OD1 ASP B 140      69.797 -30.092 -17.906  1.00101.31           O
ATOM   4372  OD2 ASP B 140      68.381 -30.790 -16.374  1.00127.69           O
ATOM   4373  C   ASP B 140      69.846 -26.914 -18.067  1.00131.76           C
ATOM   4374  O   ASP B 140      70.416 -27.299 -19.103  1.00128.55           O
ATOM   4375  N   MET B 141      68.966 -25.912 -18.033  1.00130.79           N
ATOM   4376  CA  MET B 141      68.642 -25.107 -19.209  1.00130.35           C
ATOM   4377  CB  MET B 141      67.142 -24.817 -19.259  1.00135.29           C
ATOM   4378  CG  MET B 141      66.254 -26.027 -19.001  1.00138.39           C
ATOM   4379  SD  MET B 141      66.469 -27.348 -20.205  1.00143.60           S
ATOM   4380  CE  MET B 141      65.771 -28.735 -19.313  1.00140.27           C
ATOM   4381  C   MET B 141      69.414 -23.797 -19.129  1.00126.35           C
ATOM   4382  O   MET B 141      70.027 -23.502 -18.101  1.00129.33           O
ATOM   4383  N   VAL B 142      69.397 -23.029 -20.216  1.00116.99           N
ATOM   4384  CA  VAL B 142      70.049 -21.710 -20.254  1.00108.80           C
ATOM   4385  CB  VAL B 142      71.097 -21.630 -21.390  1.00109.96           C
ATOM   4386  CG1 VAL B 142      70.433 -21.440 -22.757  1.00108.45           C
ATOM   4387  CG2 VAL B 142      72.103 -20.519 -21.115  1.00106.32           C
ATOM   4388  C   VAL B 142      69.065 -20.550 -20.420  1.00 98.28           C
ATOM   4389  O   VAL B 142      69.444 -19.396 -20.230  1.00 89.92           O
ATOM   4390  N   ALA B 143      67.823 -20.867 -20.788  1.00 92.00           N
ATOM   4391  CA  ALA B 143      66.789 -19.868 -21.110  1.00 91.49           C
ATOM   4392  CB  ALA B 143      67.154 -19.063 -22.357  1.00 86.48           C
ATOM   4393  C   ALA B 143      65.450 -20.573 -21.316  1.00 85.56           C
ATOM   4394  O   ALA B 143      65.412 -21.771 -21.593  1.00 83.93           O
ATOM   4395  N   VAL B 144      64.354 -19.834 -21.186  1.00 80.19           N
ATOM   4396  CA  VAL B 144      63.034 -20.440 -21.257  1.00 78.09           C
ATOM   4397  CB  VAL B 144      62.285 -20.267 -19.917  1.00 83.46           C
ATOM   4398  CG1 VAL B 144      60.870 -20.808 -20.018  1.00 89.71           C
ATOM   4399  CG2 VAL B 144      63.022 -20.964 -18.778  1.00 78.23           C
ATOM   4400  C   VAL B 144      62.213 -19.878 -22.422  1.00 75.19           C
ATOM   4401  O   VAL B 144      62.239 -18.690 -22.716  1.00 74.10           O
ATOM   4402  N   ILE B 145      61.508 -20.762 -23.105  1.00 78.55           N
ATOM   4403  CA  ILE B 145      60.576 -20.388 -24.156  1.00 86.58           C
ATOM   4404  CB  ILE B 145      60.799 -21.232 -25.418  1.00 92.94           C
ATOM   4405  CG1 ILE B 145      62.243 -21.082 -25.934  1.00 85.15           C
ATOM   4406  CD1 ILE B 145      62.599 -19.711 -26.466  1.00 83.38           C
ATOM   4407  CG2 ILE B 145      59.733 -20.894 -26.467  1.00 99.08           C
ATOM   4408  C   ILE B 145      59.154 -20.658 -23.682  1.00 85.67           C
ATOM   4409  O   ILE B 145      58.744 -21.809 -23.489  1.00 82.48           O
ATOM   4410  N   GLY B 146      58.390 -19.593 -23.536  1.00 83.23           N
ATOM   4411  CA  GLY B 146      57.102 -19.673 -22.883  1.00 83.26           C
ATOM   4412  C   GLY B 146      57.203 -18.819 -21.649  1.00 82.97           C
ATOM   4413  O   GLY B 146      58.217 -18.138 -21.457  1.00 91.37           O
ATOM   4414  N   PRO B 147      56.147 -18.803 -20.831  1.00 77.04           N
ATOM   4415  CA  PRO B 147      54.888 -19.418 -21.123  1.00 78.96           C
ATOM   4416  CB  PRO B 147      54.296 -19.641 -19.736  1.00 85.92           C
ATOM   4417  CG  PRO B 147      54.816 -18.499 -18.931  1.00 83.71           C
ATOM   4418  CD  PRO B 147      56.136 -18.131 -19.521  1.00 81.66           C
ATOM   4419  C   PRO B 147      54.030 -18.484 -21.984  1.00 79.74           C
ATOM   4420  O   PRO B 147      54.525 -17.473 -22.494  1.00 74.98           O
ATOM   4421  N   GLN B 148      52.760 -18.837 -22.150  1.00 81.21           N
ATOM   4422  CA  GLN B 148      51.923 -18.187 -23.122  1.00 83.39           C
ATOM   4423  CB  GLN B 148      50.954 -19.179 -23.750  1.00 95.61           C
ATOM   4424  CG  GLN B 148      50.015 -18.511 -24.748  1.00 99.19           C
ATOM   4425  CD  GLN B 148      49.338 -19.512 -25.634  1.00 90.64           C
ATOM   4426  OE1 GLN B 148      49.939 -20.023 -26.572  1.00 90.67           O
ATOM   4427  NE2 GLN B 148      48.086 -19.809 -25.335  1.00 89.81           N
ATOM   4428  C   GLN B 148      51.117 -17.081 -22.527  1.00 82.67           C
ATOM   4429  O   GLN B 148      51.121 -15.988 -23.071  1.00 79.12           O
ATOM   4430  N   SER B 149      50.381 -17.378 -21.452  1.00 88.93           N
ATOM   4431  CA  SER B 149      49.477 -16.386 -20.852  1.00 92.19           C
ATOM   4432  CB  SER B 149      48.248 -17.036 -20.207  1.00 98.37           C
ATOM   4433  OG  SER B 149      48.433 -17.284 -18.822  1.00104.22           O
ATOM   4434  C   SER B 149      50.199 -15.538 -19.823  1.00 90.74           C
ATOM   4435  O   SER B 149      51.192 -15.974 -19.202  1.00 66.48           O
ATOM   4436  N   SER B 150      49.673 -14.326 -19.647  1.00100.70           N
ATOM   4437  CA  SER B 150      50.255 -13.343 -18.726  1.00102.12           C
ATOM   4438  CB  SER B 150      49.644 -11.948 -18.968  1.00102.32           C
ATOM   4439  OG  SER B 150      49.862 -11.507 -20.307  1.00 99.23           O
ATOM   4440  C   SER B 150      50.110 -13.764 -17.250  1.00 94.08           C
ATOM   4441  O   SER B 150      50.955 -13.427 -16.430  1.00 87.67           O
ATOM   4442  N   GLU B 151      49.056 -14.516 -16.927  1.00 87.52           N
ATOM   4443  CA  GLU B 151      48.839 -15.016 -15.570  1.00 84.30           C
ATOM   4444  CB  GLU B 151      47.491 -15.719 -15.483  1.00 94.92           C
ATOM   4445  CG  GLU B 151      46.985 -15.970 -14.059  1.00101.96           C
ATOM   4446  CD  GLU B 151      46.012 -14.902 -13.580  1.00103.96           C
ATOM   4447  OE1 GLU B 151      46.184 -13.726 -13.955  1.00108.70           O
ATOM   4448  OE2 GLU B 151      45.062 -15.233 -12.839  1.00109.62           O
ATOM   4449  C   GLU B 151      49.915 -16.003 -15.146  1.00 83.30           C
ATOM   4450  O   GLU B 151      50.490 -15.899 -14.076  1.00 88.93           O
ATOM   4451  N   MET B 152      50.174 -16.992 -15.976  1.00 88.75           N
ATOM   4452  CA  MET B 152      51.239 -17.930 -15.681  1.00 94.24           C
ATOM   4453  CB  MET B 152      51.379 -18.946 -16.824  1.00 93.85           C
ATOM   4454  CG  MET B 152      50.286 -20.000 -16.875  1.00 90.05           C
ATOM   4455  SD  MET B 152      49.921 -20.778 -15.281  1.00 86.28           S
ATOM   4456  CE  MET B 152      48.508 -19.817 -14.744  1.00 82.49           C
ATOM   4457  C   MET B 152      52.586 -17.231 -15.417  1.00 99.30           C
ATOM   4458  O   MET B 152      53.339 -17.686 -14.555  1.00111.19           O
ATOM   4459  N   VAL B 153      52.882 -16.142 -16.140  1.00 91.72           N
ATOM   4460  CA  VAL B 153      54.179 -15.446 -16.031  1.00 86.33           C
ATOM   4461  CB  VAL B 153      54.330 -14.387 -17.130  1.00 89.75           C
ATOM   4462  CG1 VAL B 153      55.459 -13.422 -16.836  1.00 92.97           C
ATOM   4463  CG2 VAL B 153      54.586 -15.068 -18.451  1.00 96.68           C
ATOM   4464  C   VAL B 153      54.417 -14.793 -14.669  1.00 87.16           C
ATOM   4465  O   VAL B 153      55.542 -14.777 -14.174  1.00 82.73           O
ATOM   4466  N   THR B 154      53.363 -14.263 -14.058  1.00 86.79           N
ATOM   4467  CA  THR B 154      53.465 -13.708 -12.707  1.00 82.11           C
ATOM   4468  CB  THR B 154      52.152 -13.088 -12.244  1.00 80.47           C
ATOM   4469  OG1 THR B 154      51.155 -14.109 -12.228  1.00 88.11           O
ATOM   4470  CG2 THR B 154      51.714 -11.941 -13.139  1.00 81.46           C
ATOM   4471  C   THR B 154      53.772 -14.779 -11.663  1.00 78.56           C
ATOM   4472  O   THR B 154      54.258 -14.470 -10.584  1.00 84.17           O
ATOM   4473  N   VAL B 155      53.448 -16.027 -11.954  1.00 78.20           N
ATOM   4474  CA  VAL B 155      53.729 -17.099 -11.017  1.00 85.88           C
ATOM   4475  CB  VAL B 155      52.835 -18.335 -11.269  1.00 98.71           C
ATOM   4476  CG1 VAL B 155      53.228 -19.490 -10.341  1.00 92.83           C
ATOM   4477  CG2 VAL B 155      51.353 -17.962 -11.121  1.00 96.82           C
ATOM   4478  C   VAL B 155      55.182 -17.528 -11.070  1.00 80.65           C
ATOM   4479  O   VAL B 155      55.654 -18.106 -10.107  1.00 74.45           O
ATOM   4480  N   ILE B 156      55.872 -17.270 -12.186  1.00 81.38           N
ATOM   4481  CA  ILE B 156      57.282 -17.683 -12.353  1.00 85.78           C
ATOM   4482  CB  ILE B 156      57.380 -18.862 -13.340  1.00 89.48           C
ATOM   4483  CG1 ILE B 156      57.201 -18.376 -14.788  1.00 96.47           C
ATOM   4484  CD1 ILE B 156      57.459 -19.436 -15.843  1.00 98.38           C
ATOM   4485  CG2 ILE B 156      56.334 -19.916 -12.996  1.00 92.98           C
ATOM   4486  C   ILE B 156      58.249 -16.599 -12.846  1.00 82.88           C
ATOM   4487  O   ILE B 156      59.434 -16.850 -13.002  1.00 74.16           O
ATOM   4488  N   GLY B 157      57.744 -15.404 -13.116  1.00 86.26           N
ATOM   4489  CA  GLY B 157      58.569 -14.327 -13.646  1.00 83.46           C
ATOM   4490  C   GLY B 157      59.592 -13.835 -12.642  1.00 79.38           C
ATOM   4491  O   GLY B 157      60.742 -13.627 -12.975  1.00 78.58           O
ATOM   4492  N   LYS B 158      59.170 -13.635 -11.407  1.00 80.45           N
ATOM   4493  CA  LYS B 158      60.093 -13.233 -10.364  1.00 81.21           C
ATOM   4494  CB  LYS B 158      59.342 -12.926  -9.067  1.00 83.35           C
ATOM   4495  CG  LYS B 158      58.336 -11.808  -9.173  1.00 80.99           C
ATOM   4496  CD  LYS B 158      58.973 -10.512  -8.763  1.00 85.72           C
ATOM   4497  CE  LYS B 158      57.956  -9.403  -8.803  1.00 95.19           C
ATOM   4498  NZ  LYS B 158      58.454  -8.299  -7.943  1.00105.28           N
ATOM   4499  C   LYS B 158      61.068 -14.362 -10.090  1.00 80.88           C
ATOM   4500  O   LYS B 158      62.201 -14.107  -9.697  1.00 73.27           O
ATOM   4501  N   LEU B 159      60.614 -15.608 -10.266  1.00 84.61           N
ATOM   4502  CA  LEU B 159      61.408 -16.772  -9.854  1.00 90.65           C
ATOM   4503  CB  LEU B 159      60.543 -18.048  -9.833  1.00 91.38           C
ATOM   4504  CG  LEU B 159      61.358 -19.336  -9.610  1.00 97.02           C
ATOM   4505  CD1 LEU B 159      62.079 -19.321  -8.268  1.00100.17           C
ATOM   4506  CD2 LEU B 159      60.495 -20.577  -9.733  1.00 98.76           C
ATOM   4507  C   LEU B 159      62.667 -16.968 -10.726  1.00 85.36           C
ATOM   4508  O   LEU B 159      63.772 -17.175 -10.211  1.00 80.67           O
ATOM   4509  N   LEU B 160      62.471 -16.907 -12.038  1.00 78.80           N
ATOM   4510  CA  LEU B 160      63.551 -16.970 -12.998  1.00 76.79           C
ATOM   4511  CB  LEU B 160      62.997 -17.220 -14.388  1.00 78.01           C
ATOM   4512  CG  LEU B 160      62.161 -18.498 -14.484  1.00 85.50           C
ATOM   4513  CD1 LEU B 160      61.293 -18.447 -15.725  1.00 94.93           C
ATOM   4514  CD2 LEU B 160      63.038 -19.742 -14.481  1.00 85.79           C
ATOM   4515  C   LEU B 160      64.256 -15.640 -12.963  1.00 81.22           C
ATOM   4516  O   LEU B 160      65.473 -15.548 -13.111  1.00 84.35           O
ATOM   4517  N   GLY B 161      63.472 -14.596 -12.750  1.00 98.52           N
ATOM   4518  CA  GLY B 161      64.004 -13.246 -12.579  1.00112.32           C
ATOM   4519  C   GLY B 161      65.139 -13.151 -11.578  1.00107.96           C
ATOM   4520  O   GLY B 161      66.074 -12.392 -11.795  1.00121.76           O
ATOM   4521  N   PHE B 162      65.064 -13.921 -10.491  1.00 98.37           N
ATOM   4522  CA  PHE B 162      66.142 -13.963  -9.505  1.00 95.81           C
ATOM   4523  CB  PHE B 162      65.749 -14.823  -8.297  1.00 95.77           C
ATOM   4524  CG  PHE B 162      66.902 -15.164  -7.390  1.00 90.90           C
ATOM   4525  CD1 PHE B 162      67.672 -14.162  -6.819  1.00 91.42           C
ATOM   4526  CE1 PHE B 162      68.742 -14.478  -5.997  1.00 96.70           C
ATOM   4527  CZ  PHE B 162      69.042 -15.805  -5.726  1.00 93.83           C
ATOM   4528  CE2 PHE B 162      68.273 -16.813  -6.287  1.00 86.56           C
ATOM   4529  CD2 PHE B 162      67.218 -16.490  -7.117  1.00 85.31           C
ATOM   4530  C   PHE B 162      67.437 -14.493 -10.122  1.00100.08           C
ATOM   4531  O   PHE B 162      68.506 -13.881  -9.938  1.00 98.67           O
ATOM   4532  N   PHE B 163      67.322 -15.616 -10.847  1.00 91.69           N
ATOM   4533  CA  PHE B 163      68.467 -16.298 -11.452  1.00 87.47           C
ATOM   4534  CB  PHE B 163      68.126 -17.746 -11.774  1.00 79.90           C
ATOM   4535  CG  PHE B 163      68.099 -18.628 -10.572  1.00 89.69           C
ATOM   4536  CD1 PHE B 163      66.940 -18.767  -9.811  1.00101.87           C
ATOM   4537  CE1 PHE B 163      66.905 -19.600  -8.693  1.00 99.68           C
ATOM   4538  CZ  PHE B 163      68.040 -20.294  -8.318  1.00 94.81           C
ATOM   4539  CE2 PHE B 163      69.197 -20.160  -9.067  1.00 99.92           C
ATOM   4540  CD2 PHE B 163      69.223 -19.327 -10.187  1.00 95.37           C
ATOM   4541  C   PHE B 163      68.975 -15.605 -12.709  1.00 94.35           C
ATOM   4542  O   PHE B 163      70.088 -15.878 -13.167  1.00107.49           O
ATOM   4543  N   LEU B 164      68.182 -14.693 -13.257  1.00 94.97           N
ATOM   4544  CA  LEU B 164      68.545 -14.008 -14.500  1.00102.21           C
ATOM   4545  CB  LEU B 164      69.880 -13.255 -14.381  1.00 93.94           C
ATOM   4546  CG  LEU B 164      69.961 -12.102 -13.386  1.00 87.06           C
ATOM   4547  CD1 LEU B 164      71.431 -11.754 -13.277  1.00 92.92           C
ATOM   4548  CD2 LEU B 164      69.146 -10.870 -13.781  1.00 80.98           C
ATOM   4549  C   LEU B 164      68.587 -15.009 -15.658  1.00104.22           C
ATOM   4550  O   LEU B 164      69.546 -15.069 -16.446  1.00103.39           O
ATOM   4551  N   MET B 165      67.525 -15.796 -15.736  1.00102.52           N
ATOM   4552  CA  MET B 165      67.335 -16.723 -16.822  1.00100.67           C
ATOM   4553  CB  MET B 165      66.796 -18.031 -16.286  1.00 99.06           C
ATOM   4554  CG  MET B 165      66.370 -18.980 -17.365  1.00103.55           C
ATOM   4555  SD  MET B 165      66.156 -20.569 -16.588  1.00123.28           S
ATOM   4556  CE  MET B 165      67.786 -21.248 -16.867  1.00121.87           C
ATOM   4557  C   MET B 165      66.338 -16.076 -17.767  1.00 96.58           C
ATOM   4558  O   MET B 165      65.231 -15.754 -17.358  1.00101.55           O
ATOM   4559  N   PRO B 166      66.739 -15.842 -19.025  1.00 96.09           N
ATOM   4560  CA  PRO B 166      65.842 -15.220 -19.992  1.00 93.15           C
ATOM   4561  CB  PRO B 166      66.659 -15.229 -21.277  1.00 97.61           C
ATOM   4562  CG  PRO B 166      68.058 -15.093 -20.795  1.00101.77           C
ATOM   4563  CD  PRO B 166      68.117 -15.914 -19.537  1.00101.92           C
ATOM   4564  C   PRO B 166      64.603 -16.026 -20.189  1.00 89.01           C
ATOM   4565  O   PRO B 166      64.665 -17.252 -20.200  1.00 92.31           O
ATOM   4566  N   GLN B 167      63.478 -15.351 -20.308  1.00 85.01           N
ATOM   4567  CA  GLN B 167      62.250 -16.045 -20.627  1.00 96.41           C
ATOM   4568  CB  GLN B 167      61.365 -16.286 -19.397  1.00 94.59           C
ATOM   4569  CG  GLN B 167      60.712 -15.033 -18.865  1.00107.79           C
ATOM   4570  CD  GLN B 167      60.214 -15.173 -17.450  1.00119.32           C
ATOM   4571  OE1 GLN B 167      59.128 -15.709 -17.218  1.00119.48           O
ATOM   4572  NE2 GLN B 167      60.988 -14.651 -16.491  1.00124.51           N
ATOM   4573  C   GLN B 167      61.566 -15.202 -21.672  1.00102.07           C
ATOM   4574  O   GLN B 167      61.103 -14.099 -21.409  1.00118.78           O
ATOM   4575  N   ILE B 168      61.555 -15.716 -22.886  1.00100.67           N
ATOM   4576  CA  ILE B 168      60.929 -15.027 -23.965  1.00 88.11           C
ATOM   4577  CB  ILE B 168      61.765 -15.124 -25.241  1.00 94.18           C
ATOM   4578  CG1 ILE B 168      63.257 -14.904 -24.892  1.00 98.57           C
ATOM   4579  CD1 ILE B 168      64.184 -14.678 -26.067  1.00 94.20           C
ATOM   4580  CG2 ILE B 168      61.230 -14.124 -26.262  1.00 96.15           C
ATOM   4581  C   ILE B 168      59.592 -15.696 -24.112  1.00 87.15           C
ATOM   4582  O   ILE B 168      59.508 -16.827 -24.581  1.00 86.66           O
ATOM   4583  N   SER B 169      58.559 -15.023 -23.619  1.00 91.10           N
ATOM   4584  CA  SER B 169      57.187 -15.350 -23.976  1.00 92.44           C
ATOM   4585  CB  SER B 169      56.181 -14.578 -23.111  1.00 90.54           C
ATOM   4586  OG  SER B 169      54.971 -14.304 -23.818  1.00 83.44           O
ATOM   4587  C   SER B 169      56.946 -15.014 -25.451  1.00100.51           C
ATOM   4588  O   SER B 169      57.564 -14.102 -26.027  1.00 95.20           O
ATOM   4589  N   PHE B 170      56.015 -15.766 -26.028  1.00105.70           N
ATOM   4590  CA  PHE B 170      55.554 -15.587 -27.402  1.00102.55           C
ATOM   4591  CB  PHE B 170      55.728 -16.903 -28.145  1.00101.52           C
ATOM   4592  CG  PHE B 170      55.209 -18.072 -27.378  1.00106.51           C
ATOM   4593  CD1 PHE B 170      53.849 -18.226 -27.165  1.00113.16           C
ATOM   4594  CE1 PHE B 170      53.361 -19.292 -26.439  1.00120.57           C
ATOM   4595  CZ  PHE B 170      54.234 -20.209 -25.900  1.00122.01           C
ATOM   4596  CE2 PHE B 170      55.596 -20.056 -26.092  1.00123.10           C
ATOM   4597  CD2 PHE B 170      56.076 -18.985 -26.819  1.00116.76           C
ATOM   4598  C   PHE B 170      54.069 -15.179 -27.409  1.00 90.71           C
ATOM   4599  O   PHE B 170      53.408 -15.239 -28.439  1.00 79.35           O
ATOM   4600  N   GLY B 171      53.555 -14.756 -26.258  1.00 84.03           N
ATOM   4601  CA  GLY B 171      52.123 -14.552 -26.100  1.00 83.32           C
ATOM   4602  C   GLY B 171      51.707 -13.600 -24.990  1.00 88.06           C
ATOM   4603  O   GLY B 171      50.686 -12.911 -25.109  1.00 90.64           O
ATOM   4604  N   ALA B 172      52.457 -13.558 -23.892  1.00 84.48           N
ATOM   4605  CA  ALA B 172      51.987 -12.826 -22.719  1.00 81.01           C
ATOM   4606  CB  ALA B 172      52.770 -13.257 -21.482  1.00 73.29           C
ATOM   4607  C   ALA B 172      52.084 -11.317 -22.973  1.00 77.29           C
ATOM   4608  O   ALA B 172      53.158 -10.755 -22.976  1.00 74.94           O
ATOM   4609  N   THR B 173      50.961 -10.655 -23.198  1.00 86.02           N
ATOM   4610  CA  THR B 173      51.012  -9.260 -23.652  1.00 94.60           C
ATOM   4611  CB  THR B 173      49.925  -8.986 -24.704  1.00108.28           C
ATOM   4612  OG1 THR B 173      48.674  -9.519 -24.245  1.00109.39           O
ATOM   4613  CG2 THR B 173      50.301  -9.611 -26.054  1.00117.12           C
ATOM   4614  C   THR B 173      50.880  -8.185 -22.580  1.00 88.52           C
ATOM   4615  O   THR B 173      51.090  -7.016 -22.895  1.00 82.58           O
ATOM   4616  N   SER B 174      50.553  -8.556 -21.338  1.00 87.57           N
ATOM   4617  CA  SER B 174      50.308  -7.557 -20.272  1.00 90.25           C
ATOM   4618  CB  SER B 174      50.099  -8.216 -18.904  1.00 87.09           C
ATOM   4619  OG  SER B 174      50.251  -7.249 -17.869  1.00 78.58           O
ATOM   4620  C   SER B 174      51.452  -6.555 -20.149  1.00 87.79           C
ATOM   4621  O   SER B 174      52.622  -6.937 -20.300  1.00 78.45           O
ATOM   4622  N   ASP B 175      51.115  -5.291 -19.861  1.00 82.22           N
ATOM   4623  CA  ASP B 175      52.135  -4.246 -19.753  1.00 84.09           C
ATOM   4624  CB  ASP B 175      51.516  -2.857 -19.847  1.00 87.21           C
ATOM   4625  CG  ASP B 175      52.508  -1.807 -20.357  1.00101.02           C
ATOM   4626  OD1 ASP B 175      53.426  -2.133 -21.164  1.00108.25           O
ATOM   4627  OD2 ASP B 175      52.363  -0.635 -19.956  1.00109.35           O
ATOM   4628  C   ASP B 175      52.959  -4.384 -18.464  1.00 84.98           C
ATOM   4629  O   ASP B 175      54.085  -3.864 -18.351  1.00 68.05           O
ATOM   4630  N   LYS B 176      52.393  -5.125 -17.511  1.00 90.06           N
ATOM   4631  CA  LYS B 176      53.042  -5.451 -16.244  1.00 87.69           C
ATOM   4632  CB  LYS B 176      52.237  -6.553 -15.540  1.00 95.07           C
ATOM   4633  CG  LYS B 176      52.867  -7.109 -14.273  1.00103.26           C
ATOM   4634  CD  LYS B 176      51.906  -7.977 -13.470  1.00105.61           C
ATOM   4635  CE  LYS B 176      50.995  -7.122 -12.611  1.00112.37           C
ATOM   4636  NZ  LYS B 176      49.997  -7.921 -11.849  1.00120.07           N
ATOM   4637  C   LYS B 176      54.496  -5.894 -16.384  1.00 80.26           C
ATOM   4638  O   LYS B 176      55.270  -5.715 -15.467  1.00 85.77           O
ATOM   4639  N   PHE B 177      54.878  -6.475 -17.509  1.00 76.38           N
ATOM   4640  CA  PHE B 177      56.184  -7.097 -17.595  1.00 82.98           C
ATOM   4641  CB  PHE B 177      56.046  -8.476 -18.235  1.00 89.49           C
ATOM   4642  CG  PHE B 177      54.862  -9.266 -17.714  1.00 95.17           C
ATOM   4643  CD1 PHE B 177      54.645  -9.408 -16.354  1.00 88.27           C
ATOM   4644  CE1 PHE B 177      53.562 -10.125 -15.879  1.00 84.21           C
ATOM   4645  CZ  PHE B 177      52.671 -10.710 -16.753  1.00 83.06           C
ATOM   4646  CE2 PHE B 177      52.864 -10.576 -18.107  1.00 94.33           C
ATOM   4647  CD2 PHE B 177      53.955  -9.857 -18.587  1.00101.55           C
ATOM   4648  C   PHE B 177      57.214  -6.229 -18.313  1.00 84.71           C
ATOM   4649  O   PHE B 177      58.389  -6.592 -18.389  1.00 90.51           O
ATOM   4650  N   SER B 178      56.792  -5.062 -18.793  1.00 86.13           N
ATOM   4651  CA  SER B 178      57.718  -4.093 -19.378  1.00 86.79           C
ATOM   4652  CB  SER B 178      56.972  -3.160 -20.363  1.00 88.13           C
ATOM   4653  OG  SER B 178      56.197  -3.852 -21.344  1.00 76.67           O
ATOM   4654  C   SER B 178      58.379  -3.274 -18.239  1.00 99.29           C
ATOM   4655  O   SER B 178      58.635  -2.067 -18.384  1.00 94.96           O
ATOM   4656  N   ASP B 179      58.640  -3.937 -17.103  1.00112.66           N
ATOM   4657  CA  ASP B 179      59.256  -3.322 -15.916  1.00111.55           C
ATOM   4658  CB  ASP B 179      58.224  -3.188 -14.788  1.00108.60           C
ATOM   4659  CG  ASP B 179      58.589  -2.104 -13.781  1.00120.32           C
ATOM   4660  OD1 ASP B 179      59.797  -1.932 -13.471  1.00124.72           O
ATOM   4661  OD2 ASP B 179      57.652  -1.421 -13.300  1.00121.75           O
ATOM   4662  C   ASP B 179      60.472  -4.149 -15.453  1.00110.22           C
ATOM   4663  O   ASP B 179      60.336  -5.123 -14.697  1.00105.94           O
ATOM   4664  N   SER B 180      61.655  -3.733 -15.907  1.00100.13           N
ATOM   4665  CA  SER B 180      62.890  -4.478 -15.692  1.00 98.53           C
ATOM   4666  CB  SER B 180      64.026  -3.842 -16.487  1.00102.44           C
ATOM   4667  OG  SER B 180      64.656  -2.810 -15.737  1.00103.43           O
ATOM   4668  C   SER B 180      63.327  -4.573 -14.226  1.00101.84           C
ATOM   4669  O   SER B 180      64.084  -5.480 -13.861  1.00102.98           O
ATOM   4670  N   LEU B 181      62.896  -3.624 -13.397  1.00 98.80           N
ATOM   4671  CA  LEU B 181      63.192  -3.689 -11.967  1.00 97.75           C
ATOM   4672  CB  LEU B 181      62.841  -2.391 -11.235  1.00 98.82           C
ATOM   4673  CG  LEU B 181      63.625  -1.116 -11.541  1.00 96.92           C
ATOM   4674  CD1 LEU B 181      62.918   0.010 -10.819  1.00 99.98           C
ATOM   4675  CD2 LEU B 181      65.091  -1.171 -11.133  1.00 95.21           C
ATOM   4676  C   LEU B 181      62.398  -4.806 -11.352  1.00 89.56           C
ATOM   4677  O   LEU B 181      62.862  -5.443 -10.409  1.00 96.53           O
ATOM   4678  N   VAL B 182      61.199  -5.025 -11.882  1.00 80.32           N
ATOM   4679  CA  VAL B 182      60.304  -6.044 -11.354  1.00 84.53           C
ATOM   4680  CB  VAL B 182      58.815  -5.659 -11.554  1.00 87.78           C
ATOM   4681  CG1 VAL B 182      57.893  -6.687 -10.912  1.00 85.13           C
ATOM   4682  CG2 VAL B 182      58.521  -4.277 -10.985  1.00 85.93           C
ATOM   4683  C   VAL B 182      60.576  -7.379 -12.036  1.00 81.21           C
ATOM   4684  O   VAL B 182      60.713  -8.400 -11.373  1.00 72.19           O
ATOM   4685  N   TYR B 183      60.634  -7.353 -13.361  1.00 82.39           N
ATOM   4686  CA  TYR B 183      60.785  -8.554 -14.160  1.00 94.83           C
ATOM   4687  CB  TYR B 183      59.584  -8.717 -15.087  1.00100.35           C
ATOM   4688  CG  TYR B 183      58.303  -9.032 -14.350  1.00 99.26           C
ATOM   4689  CD1 TYR B 183      57.377  -8.035 -14.076  1.00 94.84           C
ATOM   4690  CE1 TYR B 183      56.204  -8.311 -13.403  1.00 92.72           C
ATOM   4691  CZ  TYR B 183      55.943  -9.600 -12.988  1.00102.31           C
ATOM   4692  OH  TYR B 183      54.761  -9.867 -12.320  1.00 98.90           O
ATOM   4693  CE2 TYR B 183      56.855 -10.613 -13.244  1.00104.15           C
ATOM   4694  CD2 TYR B 183      58.026 -10.324 -13.919  1.00 99.37           C
ATOM   4695  C   TYR B 183      62.054  -8.407 -14.963  1.00 99.16           C
ATOM   4696  O   TYR B 183      61.994  -7.980 -16.119  1.00104.43           O
ATOM   4697  N   PRO B 184      63.211  -8.739 -14.349  1.00104.36           N
ATOM   4698  CA  PRO B 184      64.520  -8.410 -14.928  1.00 95.91           C
ATOM   4699  CB  PRO B 184      65.508  -8.670 -13.777  1.00100.12           C
ATOM   4700  CG  PRO B 184      64.680  -8.898 -12.560  1.00104.26           C
ATOM   4701  CD  PRO B 184      63.362  -9.408 -13.045  1.00107.04           C
ATOM   4702  C   PRO B 184      64.918  -9.226 -16.151  1.00 88.52           C
ATOM   4703  O   PRO B 184      65.643  -8.713 -16.994  1.00 92.67           O
ATOM   4704  N   SER B 185      64.471 -10.470 -16.263  1.00 82.74           N
ATOM   4705  CA  SER B 185      64.885 -11.296 -17.401  1.00 84.66           C
ATOM   4706  CB  SER B 185      65.554 -12.596 -16.906  1.00 92.67           C
ATOM   4707  OG  SER B 185      64.624 -13.525 -16.375  1.00106.35           O
ATOM   4708  C   SER B 185      63.736 -11.599 -18.367  1.00 79.37           C
ATOM   4709  O   SER B 185      63.665 -12.695 -18.941  1.00 77.51           O
ATOM   4710  N   PHE B 186      62.856 -10.623 -18.567  1.00 74.56           N
ATOM   4711  CA  PHE B 186      61.652 -10.849 -19.349  1.00 73.55           C
ATOM   4712  CB  PHE B 186      60.464 -10.159 -18.743  1.00 74.39           C
ATOM   4713  CG  PHE B 186      59.193 -10.434 -19.459  1.00 70.76           C
ATOM   4714  CD1 PHE B 186      58.571 -11.661 -19.330  1.00 76.03           C
ATOM   4715  CE1 PHE B 186      57.367 -11.923 -19.964  1.00 81.69           C
ATOM   4716  CZ  PHE B 186      56.787 -10.948 -20.751  1.00 82.38           C
ATOM   4717  CE2 PHE B 186      57.419  -9.717 -20.897  1.00 84.75           C
ATOM   4718  CD2 PHE B 186      58.614  -9.470 -20.249  1.00 77.28           C
ATOM   4719  C   PHE B 186      61.784 -10.301 -20.717  1.00 81.63           C
ATOM   4720  O   PHE B 186      62.221  -9.160 -20.900  1.00 96.28           O
ATOM   4721  N   PHE B 187      61.342 -11.104 -21.671  1.00 83.46           N
ATOM   4722  CA  PHE B 187      61.298 -10.700 -23.052  1.00 82.73           C
ATOM   4723  CB  PHE B 187      62.521 -11.256 -23.750  1.00 77.12           C
ATOM   4724  CG  PHE B 187      63.812 -10.572 -23.381  1.00 75.41           C
ATOM   4725  CD1 PHE B 187      64.706 -11.185 -22.511  1.00 79.75           C
ATOM   4726  CE1 PHE B 187      65.927 -10.596 -22.204  1.00 78.31           C
ATOM   4727  CZ  PHE B 187      66.265  -9.378 -22.773  1.00 83.52           C
ATOM   4728  CE2 PHE B 187      65.384  -8.754 -23.656  1.00 80.99           C
ATOM   4729  CD2 PHE B 187      64.169  -9.349 -23.957  1.00 74.27           C
ATOM   4730  C   PHE B 187      59.993 -11.169 -23.733  1.00 84.68           C
ATOM   4731  O   PHE B 187      59.270 -12.007 -23.217  1.00 89.76           O
ATOM   4732  N   ARG B 188      59.698 -10.604 -24.892  1.00 89.00           N
ATOM   4733  CA  ARG B 188      58.444 -10.843 -25.601  1.00 94.02           C
ATOM   4734  CB  ARG B 188      57.458  -9.721 -25.294  1.00 90.95           C
ATOM   4735  CG  ARG B 188      56.437  -9.970 -24.220  1.00 85.75           C
ATOM   4736  CD  ARG B 188      55.331  -8.917 -24.308  1.00 84.62           C
ATOM   4737  NE  ARG B 188      55.576  -7.710 -23.515  1.00 89.76           N
ATOM   4738  CZ  ARG B 188      54.903  -7.350 -22.415  1.00 86.48           C
ATOM   4739  NH1 ARG B 188      53.917  -8.097 -21.912  1.00 75.20           N
ATOM   4740  NH2 ARG B 188      55.224  -6.213 -21.807  1.00 86.71           N
ATOM   4741  C   ARG B 188      58.694 -10.769 -27.102  1.00104.00           C
ATOM   4742  O   ARG B 188      59.377  -9.855 -27.581  1.00105.72           O
ATOM   4743  N   THR B 189      58.108 -11.693 -27.853  1.00102.46           N
ATOM   4744  CA  THR B 189      58.104 -11.575 -29.307  1.00 91.96           C
ATOM   4745  CB  THR B 189      58.400 -12.935 -29.970  1.00 88.55           C
ATOM   4746  OG1 THR B 189      57.541 -13.957 -29.440  1.00 81.22           O
ATOM   4747  CG2 THR B 189      59.841 -13.321 -29.705  1.00 86.83           C
ATOM   4748  C   THR B 189      56.788 -10.946 -29.813  1.00 93.57           C
ATOM   4749  O   THR B 189      56.530 -10.924 -31.016  1.00 98.73           O
ATOM   4750  N   VAL B 190      55.967 -10.417 -28.904  1.00 87.54           N
ATOM   4751  CA  VAL B 190      54.752  -9.710 -29.297  1.00 85.56           C
ATOM   4752  CB  VAL B 190      53.530 -10.601 -29.103  1.00 80.25           C
ATOM   4753  CG1 VAL B 190      53.681 -11.845 -29.967  1.00 84.75           C
ATOM   4754  CG2 VAL B 190      53.361 -10.976 -27.653  1.00 75.85           C
ATOM   4755  C   VAL B 190      54.628  -8.423 -28.506  1.00 91.51           C
ATOM   4756  O   VAL B 190      55.285  -8.278 -27.486  1.00 97.99           O
ATOM   4757  N   PRO B 191      53.795  -7.478 -28.975  1.00 99.80           N
ATOM   4758  CA  PRO B 191      53.754  -6.150 -28.359  1.00108.20           C
ATOM   4759  CB  PRO B 191      52.981  -5.327 -29.389  1.00104.89           C
ATOM   4760  CG  PRO B 191      52.035  -6.311 -29.966  1.00 98.15           C
ATOM   4761  CD  PRO B 191      52.836  -7.573 -30.091  1.00101.24           C
ATOM   4762  C   PRO B 191      53.024  -6.093 -27.010  1.00106.27           C
ATOM   4763  O   PRO B 191      52.180  -6.956 -26.711  1.00 96.86           O
ATOM   4764  N   SER B 192      53.349  -5.072 -26.216  1.00 97.03           N
ATOM   4765  CA  SER B 192      52.651  -4.843 -24.961  1.00106.47           C
ATOM   4766  CB  SER B 192      53.346  -3.768 -24.126  1.00110.28           C
ATOM   4767  OG  SER B 192      52.470  -3.280 -23.123  1.00107.77           O
ATOM   4768  C   SER B 192      51.213  -4.431 -25.250  1.00107.59           C
ATOM   4769  O   SER B 192      50.926  -3.899 -26.327  1.00115.22           O
ATOM   4770  N   ASP B 193      50.322  -4.670 -24.284  1.00105.38           N
ATOM   4771  CA  ASP B 193      48.880  -4.378 -24.447  1.00106.05           C
ATOM   4772  CB  ASP B 193      48.029  -5.132 -23.413  1.00112.95           C
ATOM   4773  CG  ASP B 193      47.691  -6.544 -23.845  1.00116.50           C
ATOM   4774  OD1 ASP B 193      47.444  -6.752 -25.056  1.00120.69           O
ATOM   4775  OD2 ASP B 193      47.668  -7.443 -22.971  1.00114.20           O
ATOM   4776  C   ASP B 193      48.580  -2.900 -24.327  1.00 97.58           C
ATOM   4777  O   ASP B 193      47.451  -2.461 -24.571  1.00 82.90           O
ATOM   4778  N   ILE B 194      49.585  -2.142 -23.913  1.00 98.32           N
ATOM   4779  CA  ILE B 194      49.464  -0.696 -23.820  1.00106.72           C
ATOM   4780  CB  ILE B 194      50.549  -0.133 -22.874  1.00105.99           C
ATOM   4781  CG1 ILE B 194      50.176   1.284 -22.416  1.00110.57           C
ATOM   4782  CD1 ILE B 194      51.135   1.883 -21.404  1.00118.39           C
ATOM   4783  CG2 ILE B 194      51.930  -0.224 -23.520  1.00104.82           C
ATOM   4784  C   ILE B 194      49.492  -0.026 -25.211  1.00101.71           C
ATOM   4785  O   ILE B 194      49.013   1.101 -25.380  1.00113.92           O
ATOM   4786  N   ARG B 195      50.039  -0.726 -26.198  1.00 91.38           N
ATOM   4787  CA  ARG B 195      49.988  -0.272 -27.578  1.00 95.51           C
ATOM   4788  CB  ARG B 195      51.130  -0.894 -28.353  1.00 96.96           C
ATOM   4789  CG  ARG B 195      52.476  -0.364 -27.915  1.00105.45           C
ATOM   4790  CD  ARG B 195      53.586  -0.938 -28.769  1.00112.89           C
ATOM   4791  NE  ARG B 195      53.450  -0.552 -30.171  1.00114.53           N
ATOM   4792  CZ  ARG B 195      54.143  -1.092 -31.169  1.00125.93           C
ATOM   4793  NH1 ARG B 195      55.040  -2.057 -30.938  1.00125.42           N
ATOM   4794  NH2 ARG B 195      53.936  -0.667 -32.411  1.00132.34           N
ATOM   4795  C   ARG B 195      48.659  -0.635 -28.244  1.00 99.23           C
ATOM   4796  O   ARG B 195      48.086   0.154 -29.017  1.00 94.38           O
ATOM   4797  N   GLN B 196      48.183  -1.837 -27.944  1.00 94.22           N
ATOM   4798  CA  GLN B 196      46.923  -2.314 -28.477  1.00 92.02           C
ATOM   4799  CB  GLN B 196      46.649  -3.727 -27.996  1.00 98.39           C
ATOM   4800  CG  GLN B 196      45.370  -4.309 -28.556  1.00104.80           C
ATOM   4801  CD  GLN B 196      45.343  -5.819 -28.502  1.00117.38           C
ATOM   4802  OE1 GLN B 196      44.346  -6.435 -28.876  1.00123.05           O
ATOM   4803  NE2 GLN B 196      46.439  -6.430 -28.035  1.00123.58           N
ATOM   4804  C   GLN B 196      45.765  -1.426 -28.072  1.00 86.35           C
ATOM   4805  O   GLN B 196      44.977  -1.041 -28.912  1.00 87.24           O
ATOM   4806  N   VAL B 197      45.654  -1.109 -26.787  1.00 89.06           N
ATOM   4807  CA  VAL B 197      44.559  -0.252 -26.314  1.00 89.65           C
ATOM   4808  CB  VAL B 197      44.593   0.028 -24.779  1.00 94.28           C
ATOM   4809  CG1 VAL B 197      44.454  -1.263 -23.971  1.00 91.84           C
ATOM   4810  CG2 VAL B 197      45.843   0.813 -24.371  1.00 91.13           C
ATOM   4811  C   VAL B 197      44.615   1.080 -27.046  1.00 83.31           C
ATOM   4812  O   VAL B 197      43.572   1.661 -27.362  1.00 61.48           O
ATOM   4813  N   ASP B 198      45.849   1.542 -27.294  1.00 85.38           N
ATOM   4814  CA  ASP B 198      46.122   2.826 -27.941  1.00 88.82           C
ATOM   4815  CB  ASP B 198      47.617   3.151 -27.882  1.00 92.53           C
ATOM   4816  CG  ASP B 198      48.001   4.346 -28.741  1.00 95.54           C
ATOM   4817  OD1 ASP B 198      47.231   5.327 -28.809  1.00 90.10           O
ATOM   4818  OD2 ASP B 198      49.095   4.299 -29.342  1.00101.57           O
ATOM   4819  C   ASP B 198      45.671   2.755 -29.373  1.00 93.25           C
ATOM   4820  O   ASP B 198      44.881   3.589 -29.808  1.00 93.77           O
ATOM   4821  N   ALA B 199      46.174   1.758 -30.102  1.00 93.85           N
ATOM   4822  CA  ALA B 199      45.649   1.455 -31.430  1.00 89.50           C
ATOM   4823  CB  ALA B 199      46.210   0.142 -31.956  1.00 92.10           C
ATOM   4824  C   ALA B 199      44.128   1.389 -31.344  1.00 89.36           C
ATOM   4825  O   ALA B 199      43.448   2.117 -32.064  1.00 93.91           O
ATOM   4826  N   MET B 200      43.616   0.554 -30.428  1.00 90.72           N
ATOM   4827  CA  MET B 200      42.166   0.381 -30.180  1.00 91.50           C
ATOM   4828  CB  MET B 200      41.920  -0.471 -28.924  1.00 92.48           C
ATOM   4829  CG  MET B 200      41.902  -1.981 -29.127  1.00 95.89           C
ATOM   4830  SD  MET B 200      41.329  -2.901 -27.669  1.00 94.73           S
ATOM   4831  CE  MET B 200      41.540  -4.562 -28.289  1.00 90.79           C
ATOM   4832  C   MET B 200      41.377   1.692 -30.032  1.00 93.88           C
ATOM   4833  O   MET B 200      40.245   1.802 -30.508  1.00 92.87           O
ATOM   4834  N   VAL B 201      41.951   2.679 -29.355  1.00100.54           N
ATOM   4835  CA  VAL B 201      41.250   3.949 -29.172  1.00 98.23           C
ATOM   4836  CB  VAL B 201      41.704   4.717 -27.897  1.00 96.60           C
ATOM   4837  CG1 VAL B 201      41.016   6.070 -27.809  1.00 94.89           C
ATOM   4838  CG2 VAL B 201      41.389   3.917 -26.641  1.00 94.71           C
ATOM   4839  C   VAL B 201      41.387   4.802 -30.434  1.00 91.01           C
ATOM   4840  O   VAL B 201      40.410   5.378 -30.887  1.00 91.32           O
ATOM   4841  N   GLN B 202      42.575   4.870 -31.026  1.00 89.70           N
ATOM   4842  CA  GLN B 202      42.740   5.729 -32.192  1.00 92.86           C
ATOM   4843  CB  GLN B 202      44.146   5.649 -32.806  1.00 92.98           C
ATOM   4844  CG  GLN B 202      45.120   6.666 -32.190  1.00 98.05           C
ATOM   4845  CD  GLN B 202      46.553   6.603 -32.735  1.00100.75           C
ATOM   4846  OE1 GLN B 202      46.831   7.008 -33.872  1.00106.10           O
ATOM   4847  NE2 GLN B 202      47.478   6.131 -31.903  1.00 95.86           N
ATOM   4848  C   GLN B 202      41.657   5.376 -33.185  1.00101.72           C
ATOM   4849  O   GLN B 202      41.061   6.270 -33.786  1.00112.53           O
ATOM   4850  N   LEU B 203      41.370   4.077 -33.309  1.00107.89           N
ATOM   4851  CA  LEU B 203      40.273   3.595 -34.159  1.00107.43           C
ATOM   4852  CB  LEU B 203      40.268   2.061 -34.257  1.00109.50           C
ATOM   4853  CG  LEU B 203      39.180   1.392 -35.117  1.00106.13           C
ATOM   4854  CD1 LEU B 203      39.779   0.433 -36.136  1.00108.48           C
ATOM   4855  CD2 LEU B 203      38.162   0.672 -34.243  1.00 95.36           C
ATOM   4856  C   LEU B 203      38.928   4.113 -33.660  1.00104.29           C
ATOM   4857  O   LEU B 203      38.295   4.904 -34.356  1.00116.64           O
ATOM   4858  N   ILE B 204      38.499   3.705 -32.463  1.00 92.60           N
ATOM   4859  CA  ILE B 204      37.198   4.144 -31.937  1.00 88.80           C
ATOM   4860  CB  ILE B 204      37.098   4.000 -30.414  1.00 82.74           C
ATOM   4861  CG1 ILE B 204      36.895   2.538 -30.031  1.00 90.74           C
ATOM   4862  CD1 ILE B 204      37.390   2.183 -28.647  1.00 95.41           C
ATOM   4863  CG2 ILE B 204      35.915   4.764 -29.880  1.00 80.31           C
ATOM   4864  C   ILE B 204      36.958   5.593 -32.298  1.00102.25           C
ATOM   4865  O   ILE B 204      35.907   5.906 -32.846  1.00108.71           O
ATOM   4866  N   LYS B 205      37.950   6.442 -31.988  1.00118.22           N
ATOM   4867  CA  LYS B 205      37.975   7.887 -32.306  1.00127.19           C
ATOM   4868  CB  LYS B 205      39.343   8.511 -31.966  1.00147.06           C
ATOM   4869  CG  LYS B 205      39.637   8.716 -30.486  1.00161.55           C
ATOM   4870  CD  LYS B 205      38.833   9.856 -29.875  1.00167.66           C
ATOM   4871  CE  LYS B 205      39.320  11.226 -30.329  1.00163.49           C
ATOM   4872  NZ  LYS B 205      38.549  12.301 -29.646  1.00170.46           N
ATOM   4873  C   LYS B 205      37.699   8.205 -33.764  1.00122.40           C
ATOM   4874  O   LYS B 205      36.776   8.955 -34.059  1.00124.21           O
ATOM   4875  N   LYS B 206      38.516   7.667 -34.672  1.00126.90           N
ATOM   4876  CA  LYS B 206      38.334   7.901 -36.120  1.00133.54           C
ATOM   4877  CB  LYS B 206      39.216   6.959 -36.954  1.00137.19           C
ATOM   4878  CG  LYS B 206      40.707   7.271 -36.915  1.00147.25           C
ATOM   4879  CD  LYS B 206      41.503   6.265 -37.744  1.00153.13           C
ATOM   4880  CE  LYS B 206      42.964   6.154 -37.318  1.00155.11           C
ATOM   4881  NZ  LYS B 206      43.834   7.244 -37.839  1.00158.76           N
ATOM   4882  C   LYS B 206      36.867   7.722 -36.524  1.00126.26           C
ATOM   4883  O   LYS B 206      36.308   8.526 -37.273  1.00121.63           O
ATOM   4884  N   PHE B 207      36.244   6.681 -35.983  1.00115.70           N
ATOM   4885  CA  PHE B 207      34.842   6.404 -36.222  1.00116.99           C
ATOM   4886  CB  PHE B 207      34.620   4.894 -36.124  1.00121.98           C
ATOM   4887  CG  PHE B 207      35.348   4.111 -37.188  1.00128.55           C
ATOM   4888  CD1 PHE B 207      35.153   4.396 -38.533  1.00134.30           C
ATOM   4889  CE1 PHE B 207      35.813   3.681 -39.520  1.00138.21           C
ATOM   4890  CZ  PHE B 207      36.679   2.661 -39.175  1.00133.78           C
ATOM   4891  CE2 PHE B 207      36.884   2.362 -37.840  1.00137.16           C
ATOM   4892  CD2 PHE B 207      36.219   3.084 -36.854  1.00138.16           C
ATOM   4893  C   PHE B 207      33.908   7.191 -35.277  1.00118.04           C
ATOM   4894  O   PHE B 207      32.817   6.720 -34.908  1.00111.89           O
ATOM   4895  N   ASN B 208      34.349   8.391 -34.895  1.00108.91           N
ATOM   4896  CA  ASN B 208      33.563   9.348 -34.113  1.00113.78           C
ATOM   4897  CB  ASN B 208      32.777  10.233 -35.070  1.00129.72           C
ATOM   4898  CG  ASN B 208      33.662  10.845 -36.137  1.00142.01           C
ATOM   4899  OD1 ASN B 208      33.520  10.560 -37.334  1.00131.18           O
ATOM   4900  ND2 ASN B 208      34.615  11.667 -35.700  1.00145.69           N
ATOM   4901  C   ASN B 208      32.632   8.775 -33.056  1.00111.10           C
ATOM   4902  O   ASN B 208      31.546   9.292 -32.837  1.00128.87           O
ATOM   4903  N   TRP B 209      33.065   7.712 -32.394  1.00115.38           N
ATOM   4904  CA  TRP B 209      32.344   7.175 -31.258  1.00120.86           C
ATOM   4905  CB  TRP B 209      32.472   5.649 -31.219  1.00125.94           C
ATOM   4906  CG  TRP B 209      31.854   4.961 -32.424  1.00142.68           C
ATOM   4907  CD1 TRP B 209      30.617   5.198 -32.953  1.00146.71           C
ATOM   4908  NE1 TRP B 209      30.399   4.380 -34.037  1.00147.72           N
ATOM   4909  CE2 TRP B 209      31.499   3.584 -34.228  1.00144.28           C
ATOM   4910  CD2 TRP B 209      32.441   3.921 -33.232  1.00145.41           C
ATOM   4911  CE3 TRP B 209      33.665   3.242 -33.208  1.00141.61           C
ATOM   4912  CZ3 TRP B 209      33.904   2.256 -34.167  1.00134.24           C
ATOM   4913  CH2 TRP B 209      32.950   1.951 -35.146  1.00131.44           C
ATOM   4914  CZ2 TRP B 209      31.746   2.601 -35.197  1.00135.91           C
ATOM   4915  C   TRP B 209      32.930   7.826 -30.006  1.00122.60           C
ATOM   4916  O   TRP B 209      34.088   8.259 -29.999  1.00119.26           O
ATOM   4917  N   ASN B 210      32.113   7.955 -28.968  1.00131.11           N
ATOM   4918  CA  ASN B 210      32.613   8.363 -27.650  1.00133.06           C
ATOM   4919  CB  ASN B 210      32.840   9.888 -27.595  1.00140.67           C
ATOM   4920  CG  ASN B 210      31.547  10.693 -27.703  1.00146.24           C
ATOM   4921  OD1 ASN B 210      30.705  10.677 -26.799  1.00145.24           O
ATOM   4922  ND2 ASN B 210      31.403  11.432 -28.800  1.00144.55           N
ATOM   4923  C   ASN B 210      31.735   7.883 -26.485  1.00128.25           C
ATOM   4924  O   ASN B 210      31.796   8.416 -25.377  1.00130.34           O
ATOM   4925  N   TRP B 211      30.935   6.857 -26.733  1.00122.34           N
ATOM   4926  CA  TRP B 211      30.154   6.258 -25.684  1.00126.36           C
ATOM   4927  CB  TRP B 211      28.718   6.789 -25.717  1.00126.62           C
ATOM   4928  CG  TRP B 211      27.883   6.260 -24.608  1.00135.46           C
ATOM   4929  CD1 TRP B 211      27.038   5.197 -24.677  1.00145.48           C
ATOM   4930  NE1 TRP B 211      26.442   4.979 -23.455  1.00151.38           N
ATOM   4931  CE2 TRP B 211      26.897   5.914 -22.562  1.00153.96           C
ATOM   4932  CD2 TRP B 211      27.815   6.743 -23.252  1.00146.71           C
ATOM   4933  CE3 TRP B 211      28.433   7.793 -22.555  1.00148.35           C
ATOM   4934  CZ3 TRP B 211      28.115   7.979 -21.199  1.00150.34           C
ATOM   4935  CH2 TRP B 211      27.199   7.134 -20.545  1.00152.60           C
ATOM   4936  CZ2 TRP B 211      26.581   6.101 -21.206  1.00153.14           C
ATOM   4937  C   TRP B 211      30.244   4.748 -25.882  1.00125.45           C
ATOM   4938  O   TRP B 211      29.405   4.149 -26.557  1.00134.58           O
ATOM   4939  N   VAL B 212      31.301   4.163 -25.313  1.00118.93           N
ATOM   4940  CA  VAL B 212      31.590   2.727 -25.414  1.00116.89           C
ATOM   4941  CB  VAL B 212      32.958   2.448 -26.108  1.00117.47           C
ATOM   4942  CG1 VAL B 212      33.084   3.189 -27.432  1.00108.43           C
ATOM   4943  CG2 VAL B 212      34.128   2.804 -25.195  1.00121.80           C
ATOM   4944  C   VAL B 212      31.618   2.086 -24.021  1.00115.95           C
ATOM   4945  O   VAL B 212      31.515   2.787 -23.002  1.00108.62           O
ATOM   4946  N   ALA B 213      31.762   0.757 -23.998  1.00115.46           N
ATOM   4947  CA  ALA B 213      31.955  -0.026 -22.761  1.00119.70           C
ATOM   4948  CB  ALA B 213      30.732  -0.888 -22.464  1.00122.82           C
ATOM   4949  C   ALA B 213      33.194  -0.904 -22.896  1.00112.09           C
ATOM   4950  O   ALA B 213      33.762  -1.005 -23.977  1.00117.90           O
[truncated: 441,690 more chars]
